# Supplementary material for: Genome-wide association mapping reveals genes underlying population-level metabolome diversity in a fungal crop pathogen
Source: BMC Biol. 2022 Oct 8;20:224. doi: 10.1186/s12915-022-01422-z (PMC9548119; doi:10.1186/s12915-022-01422-z)
Supplement: Supplementary file 1 — Additional file 1: Table S1. Zymoseptoria tritici field collection information including collection time point (C1-3), cultivar of origin, field plot. Table S2. Relative intensities of 2633 metabolite markers. The isolate name corresponding to sample identifiers are detailed in Table S1. Table S3. List of metabolite-GWAS top significant SNPs and distance to closest gene. Table S4. Gene function enrichment based on m-GWAS closest genes to top significant SNPs. [file 12915_2022_1422_MOESM1_ESM.xlsx]

## Sheet: Table S1
Supplementary Table S1: : Zymoseptoria tritici field collection information including collection time point (C1-3), cultivar of origin, field plot. Sample ids are re-used in Supplementary Table S2.
Isolate	Sample id	Collection	Cultivar	Plot
ST16CH_1A1	Sample_1	C1	Runal	2
ST16CH_1A27	Sample_2	C1	Runal	2
ST16CH_1A57	Sample_3	C1	Runal	2
ST16CH_1B31	Sample_4	C1	Lorenzo	14
ST16CH_1C31	Sample_5	C1	CH Claro	25
ST16CH_1C65	Sample_6	C1	CH Claro	25
ST16CH_1D1	Sample_7	C1	CH Combin	45
ST16CH_1D23	Sample_8	C1	CH Combin	45
ST16CH_1E43	Sample_9	C1	Forel	51
ST16CH_1E52	Sample_10	C1	Forel	51
ST16CH_1F1	Sample_11	C1	Arina	85
ST16CH_1F4	Sample_12	C1	Arina	85
ST16CH_1F11	Sample_13	C1	Arina	85
ST16CH_1F19	Sample_14	C1	Arina	85
ST16CH_1G8	Sample_15	C1	CH Claro	119
ST16CH_1G30	Sample_16	C1	CH Claro	119
ST16CH_1H12	Sample_17	C1	Zinal	135
ST16CH_1I3	Sample_18	C1	Titlis	137
ST16CH_1I10	Sample_19	C1	Titlis	137
ST16CH_1K29	Sample_20	C1	CH Camendo	158
ST16CH_1K16	Sample_21	C1	CH Camendo	158
ST16CH_1M28	Sample_22	C1	Arina	438
ST16CH_1M33	Sample_23	C1	Arina	438
ST16CH_1M59	Sample_24	C1	Arina	438
ST16CH_1N6	Sample_25	C1	Forel	439
ST16CH_1O3	Sample_26	C1	CH Claro	458
ST16CH_1O65	Sample_27	C1	CH Claro	458
ST16CH_1P22	Sample_28	C1	CH Camendo	470
ST16CH_1P35	Sample_29	C1	CH Camendo	470
ST16CH_1P56_2	Sample_30	C1	CH Camendo	470
ST16CH_1Q10	Sample_31	C1	Runal	515
ST16CH_1Q48	Sample_32	C1	Runal	515
ST16CH_1R24	Sample_33	C1	CH Combin	517
ST16CH_1R36	Sample_34	C1	CH Combin	517
ST16CH_1S9	Sample_35	C1	Zinal	571
ST16CH_1S10	Sample_36	C1	Zinal	571
ST16CH_1S33	Sample_37	C1	Zinal	571
ST16CH_1T2	Sample_38	C1	Lorenzo	611
ST16CH_1T52	Sample_39	C1	Lorenzo	611
ST16CH_1U1	Sample_40	C1	CH Claro	640
ST16CH_1U9	Sample_41	C1	CH Claro	640
ST16CH_1V4	Sample_42	C1	Simano	709
ST16CH_1V50	Sample_43	C1	Simano	709
ST16CH_1W9	Sample_44	C1	Titlis	724
ST16CH_1W18	Sample_45	C1	Titlis	724
ST16CH_1X7	Sample_46	C1	Arobase	59
ST16CH_1X14	Sample_47	C1	Arobase	59
ST16CH_1X23	Sample_48	C1	Arobase	59
ST16CH_2C1	Sample_49	C2	CH Claro	25
ST16CH_2C2	Sample_50	C2	CH Claro	25
ST16CH_2C5	Sample_51	C2	CH Claro	25
ST16CH_2C7	Sample_52	C2	CH Claro	25
ST16CH_2G34	Sample_53	C2	CH Claro	119
ST16CH_2O4	Sample_54	C2	CH Claro	458
ST16CH_2P1	Sample_55	C2	CH Camendo	470
ST16CH_3A36	Sample_56	C3	Runal	2
ST16CH_3A51	Sample_57	C3	Runal	2
ST16CH_3B1	Sample_58	C3	Lorenzo	14
ST16CH_3B8	Sample_59	C3	Lorenzo	14
ST16CH_3C19	Sample_60	C3	CH Claro	25
ST16CH_3D1	Sample_61	C3	CH Combin	45
ST16CH_3D6	Sample_62	C3	CH Combin	45
ST16CH_3E9	Sample_63	C3	Forel	51
ST16CH_3E23	Sample_64	C3	Forel	51
ST16CH_3E34	Sample_65	C3	Forel	51
ST16CH_3E45	Sample_66	C3	Forel	51
ST16CH_3F7	Sample_67	C3	Arina	85
ST16CH_3F9	Sample_68	C3	Arina	85
ST16CH_3G26	Sample_69	C3	CH Claro	119
ST16CH_3G34	Sample_70	C3	CH Claro	119
ST16CH_3H26	Sample_71	C3	Zinal	135
ST16CH_3H33_2	Sample_72	C3	Zinal	135
ST16CH_3H43	Sample_73	C3	Zinal	135
ST16CH_3I5	Sample_74	C3	Titlis	137
ST16CH_3I14	Sample_75	C3	Titlis	137
ST16CH_3I23_2	Sample_76	C3	Titlis	137
ST16CH_3K8	Sample_77	C3	CH Camendo	158
ST16CH_3L27	Sample_78	C3	Simano	237
ST16CH_3M3	Sample_79	C3	Arina	438
ST16CH_3M19	Sample_80	C3	Arina	438
ST16CH_3M36	Sample_81	C3	Arina	438
ST16CH_3O9	Sample_82	C3	CH Claro	458
ST16CH_3O21	Sample_83	C3	CH Claro	458
ST16CH_3P2	Sample_84	C3	CH Camendo	470
ST16CH_3P39	Sample_85	C3	CH Camendo	470
ST16CH_3Q9	Sample_86	C3	Runal	515
ST16CH_3Q24	Sample_87	C3	Runal	515
ST16CH_3R1	Sample_88	C3	CH Combin	517
ST16CH_3Q36	Sample_89	C3	Runal	515
ST16CH_3R26	Sample_90	C3	CH Combin	517
ST16CH_3R32	Sample_91	C3	CH Combin	517
ST16CH_3R39	Sample_92	C3	CH Combin	517
ST16CH_3S9	Sample_93	C3	Zinal	571
ST16CH_3T31	Sample_94	C3	Lorenzo	611
ST16CH_3T39	Sample_95	C3	Lorenzo	611
ST16CH_3U42	Sample_96	C3	CH Claro	640
ST16CH_3U55	Sample_97	C3	CH Claro	640
ST16CH_3V10	Sample_98	C3	Simano	709
ST16CH_3V30	Sample_99	C3	Simano	709
ST16CH_3V43	Sample_100	C3	Simano	709
ST16CH_3W3	Sample_101	C3	Titlis	724
ST16CH_3W21	Sample_102	C3	Titlis	724

## Sheet: Table S2
Supplementary Table S2: Relative intensities of 2633 metabolite markers. The isolate name corresponding to sample identifiers are detailed in Supplementary Table S1
marker_retention_time	Sample_1	Sample_10	Sample_100	Sample_101	Sample_102	Sample_11	Sample_12	Sample_13	Sample_14	Sample_15	Sample_16	Sample_17	Sample_18	Sample_19	Sample_2	Sample_20	Sample_21	Sample_22	Sample_23	Sample_24	Sample_25	Sample_26	Sample_27	Sample_28	Sample_29	Sample_3	Sample_30	Sample_31	Sample_32	Sample_33	Sample_34	Sample_35	Sample_36	Sample_37	Sample_38	Sample_39	Sample_4	Sample_40	Sample_41	Sample_42	Sample_43	Sample_44	Sample_45	Sample_46	Sample_47	Sample_49	Sample_5	Sample_50	Sample_51
850.3142_1.8443	0.3655	2.4988	0	0	0	1.0887	1.6132	1.5937	0.9417	1.6992	1.5227	0.4285	3.1338	1.1787	0.7679	1.5265	1.5407	0.8226	0	0.8812	1.2824	1.2294	1.4012	0.4387	0.8253	0	0.4639	0.7259	1.1813	0.6844	0.8409	2.9859	2.2333	0.8325	0.7409	0.91	1.1993	0.0987	1.0244	0	0.9687	3.0304	0.6693	0.8259	0	0	0	1.5769	0
849.3263_1.8356	0	0	0	0	0	0	0	0	0	0	0.8315	0	0.1813	0	0	0	0	0	0	0	0	0.5573	0.3497	0.2693	0	0	0	0.1965	0.3022	0.1818	1.3618	1.072	0.7398	0.3331	0.1135	0.3351	0	0	0.4213	0.0845	0.1246	1.5875	0.0928	0.2389	0	1.5952	0	0	0
844.2998_2.3793	1.7844	1.2975	0.8405	0	0	0.1392	0	2.2167	2.3994	1.6849	1.0896	0.6997	2.728	1.7747	0.1924	1.0777	0.7685	0	2.0105	0.3516	0.1897	0.5128	0.8349	1.5416	2.8207	1.5808	1.1203	1.5392	0.5535	0.8737	0.8685	1.3512	1.2289	1.2434	0	0.4745	0.3369	0.6596	1.4159	2.7318	3.1101	1.5582	0.6601	2.5634	1.7831	0.47	0.2881	2.2183	0
327.0083_6.4093	4.6759	9.4222	0	3.3696	6.6419	5.221	4.0868	3.5873	4.9864	5.0429	3.6895	3.715	2.1225	3.7399	3.5988	3.7116	3.0683	4.9987	3.4949	3.2269	0	4.2292	3.0614	4.2065	0	6.0249	0	4.8286	0	4.4003	3.4426	0.5374	6.1283	3.9994	0	3.5619	3.0633	5.4434	1.444	3.3198	5.0497	0.4734	5.1176	3.2361	4.9092	3.7624	4.0898	5.2	4.4281
326.2069_2.1615	0.3813	0	0	0	0	0	0	0	0	0.7589	0	0	0	0	0	0	0	0	0	0	0	0	0	0	0	0.3907	0	0	0	0	0	0	0	0.1006	0	0.8624	0	0	0	2.278	0.0832	0	0	0	0	0	5.4397	0	0
326.2054_2.0494	0	0	0	0	0	0	0	0	0	0	0	0	0	0	0	0	0	0	0	0	0	0	0	0	0	0	0	4.942	0	1.6629	0	0	0	2.4846	0	0	0	0	0	0	0	0	0	0	0	0	0	0	0
326.1804_1.8944	0.4254	0	0	0	0	0	0.9415	0	0	0.9432	0.3292	0	0	0	0	0	0.9868	0	0.673	0.6812	0	0.3897	0.5263	0.4589	0.809	0	0	0.9133	0.7877	2.0548	0.6754	1.2256	0.3935	1.3759	0	0.6912	0	0.5665	0	0.7216	1.3462	1.112	1.1511	1.6852	0	0	0	0	0
326.1708_2.2867	0	0	0	1.3007	0.3389	0	0	0	0	0	0	0	0	0	0	0	0	0	0	0	0	0	0	0	0	0	0	0	0	0.2506	0	0	0	0	0	0	0	0	0.863	0	0.5804	0.6381	0.6343	0	0	0	0	0	0
325.2011_5.8095	0	0	0	0	0	0	0	0	0	0	0	0	0	0	0	0	0	0	0	0	0	0	0	0	0	0	0	0	0	0	0	0	0	0	0	0	0	0	0	0	0	0	0	0	0	0	0	0	0
325.1958_5.0001	0	0.1102	0	0	0	2.413	0	0	0	0	1.1007	2.06	0.5571	0.4702	0	0.5062	0	4.0432	0.3479	0.8833	1.708	0	1.9203	1.2315	0	0	0	0	0	0	0.2434	0.4475	0.0855	0	0	0	1.4034	0	0	0	0	0.3924	0	0	0	0	0	0	0
325.1401_1.8656	0	0	0	0	0	0	0	0	0	0	0.4485	0.3186	0.0605	0.2878	0	0	0.6218	0.5696	0	1.4585	0.0798	0.2264	0	0	0	0	0	0.0928	0	0	0	0	0	0	0.1593	0	0	0	0	0	0	0	0	0	0	0	0	0	0
325.0352_2.6944	0.4161	0	0	0	0	0.6235	0	0	0	0	0	0.0823	0.1181	0.1272	0	0	0	0.0776	0	1.5256	0	0	0	0.0625	0.6067	0	0	0	0	0	2.3143	1.5987	0	0	0	0	0	0	0.6615	0.4572	2.0218	0.1071	0.7655	0.109	0.3298	0.4253	0	0.5472	0.4465
323.6613_2.1742	7.4275	5.1553	8.6855	4.3449	0.5506	11.6939	16.714	18.3938	20.6226	6.756	9.8587	8.7683	30.4881	8.1179	6.9981	11.7554	6.7148	3.5401	4.8055	13.0237	9.9334	6.7614	4.9521	10.2491	14.4867	11.3274	8.9844	15.4432	4.2021	6.5619	17.0848	14.69	3.5337	6.3814	3.4499	10.9651	4.1916	5.23	5.8113	16.9599	9.9414	14.3728	4.4126	13.5284	9.1845	11.6226	2.3007	7.0447	3.9347
323.1857_5.5248	0	0	0	0	0	0	0	0	0	0	0	0	0	0	0	0	0	0	0	0	0	0.2123	0	1.4786	0	0	0	0	0	0	0	0.3044	0	0.1917	5.0958	0	0	0	0	0	0	0	0	0	4.5236	0	0.5593	0	0
323.1857_6.346	6.9296	13.2298	6.9279	6.491	10.215	6.6427	8.4591	6.6483	5.1406	6.3324	4.6997	3.8744	4.5117	3.7753	6.4601	4.0539	2.8844	4.8444	5.0803	3.5236	3.191	2.8516	5.3408	3.5622	2.0365	6.6825	4.4267	2.7371	6.5836	6.1665	3.9005	1.3807	4.1427	6.0798	4.9028	5.6339	4.8748	6.3643	3.6196	4.3772	6.4515	2.8158	4.6831	4.1232	5.5043	2.5742	4.5936	3.7798	3.3798
323.1855_5.6089	0	0	0	0	0	0	1.0896	0	0	0	0	0	0	0	0	0	0	0	0	1.0861	0	0	0	0	0	0	0	0	13.3591	0	0	0	0	0	12.5486	0	0	0	0.446	0	0	0	0	0	0	0	0	0	0
323.1719_4.4679	9.1558	0	0	0	0	0	0	0	0	0	0	0	0	0	2.6837	0	0	0	0	0	0	0	0	0	0	0	0	0	0	0	0	0	0	0	0	0	0	0	0	0	0	0	0	0	0	0	0	0	0
88.0222_6.4203	0	0.891	1.7694	0.1158	0	0	0.5386	0	0.9999	0.7956	0.6775	0.4302	1.1487	0.5517	0	0.8262	0.7957	1.1034	0.846	0.7636	1.1061	0.8668	1.0211	1.4937	0.9448	0	2.5828	0.7816	1.1302	2.0306	0.8762	0.7837	0.9632	0.8897	0.8858	0.3967	0	1.6016	0.8925	0.986	0.6205	1.2958	0.8513	1.0741	0.3325	0.3902	0.7899	0.5671	0.6331
87.0278_1.08	0	0	0	2.8307	2.2411	0.355	1.5678	2.5249	0	0	3.4566	0.6332	3.4359	2.5245	0	2.6331	0	0	3.1737	0	4.9797	0	0	0.3746	0	0	0	0	2.7101	0.5638	0	0.9943	1.9135	0	0	0	1.545	0	0.5081	1.3384	0.2641	2.3834	0	2.7765	0	1.3978	1.301	0	0
87.0274_2.12	4.1219	0	2.1842	2.8928	0	1.3624	0	0.66	1.8131	1.4022	1.9118	1.4963	5.0621	3.9128	1.9458	4.484	4.361	2.4045	4.8701	1.3032	3.0175	1.0281	2.6473	3.6455	3.5597	4.5283	8.9411	1.0931	1.0798	0.6894	1.0972	1.415	1.579	1.1337	0.9575	0.768	4.4836	0.9821	2.275	2.5456	3.0854	2.7793	2.0012	3.3887	1.9477	1.6847	0	1.1118	0
87.0086_1.2717	0	0	1.1066	0	0	5.6012	0	0	0	0	6.2268	5.5227	3.1066	4.829	4.5251	3.4514	6.0553	3.2428	0	4.979	5.39	0	5.9778	0	0.0485	0	6.1409	0.0166	5.9146	0	3.3936	4.4334	0	0	1.4249	1.9537	4.9109	0	5.346	0	0	3.5233	2.3287	0	0	0	0	0	0
86.098_1.8249	108.854	174.331	164.381	196.251	212.947	133.382	222.197	240.849	138.888	207.974	83.4135	90.2319	103.436	149.095	79.6452	154.786	107.496	172.223	146.139	119.638	142.674	150.189	106.854	198.48	128.743	121.898	149.206	273.281	180.962	234.438	169.365	144.338	259.805	136.604	147.178	135.701	108.098	229.571	111.535	174.613	149.875	82.4801	181.613	127.923	196.328	249.876	170.367	285.138	236.372
86.0979_1.7399	7.7349	75.9736	113.641	16.1965	8.8583	5.5228	2.668	1.9846	1.9324	14.1616	14.9483	70.519	13.2181	83.4397	15.0324	67.5744	5.5982	55.3117	66.5998	58.5832	14.6204	0	60.1382	51.7441	91.2201	18.4515	27.5194	24.9365	11.9625	10.7652	22.32	63.7511	1.0885	76.2804	66.45	46.6769	2.8861	35.724	66.5115	71.844	63.2536	54.8794	79.9825	78.9291	53.5414	80.1929	10.4938	62.507	94.2012
86.0975_2.6885	2.7669	0	0	0	1.9938	1.7513	9.9715	2.3083	1.5819	0	0	0.5344	0	0	0.975	2.0082	0	0.7387	0	0.5913	0	0	0	0	2.5129	3.3603	2.2578	0	0	4.1326	4.0491	3.1236	0	6.8369	1.1186	0	1.7472	0	1.5517	0	2.778	2.3122	2.4631	5.0916	2.8553	2.7752	16.9571	2.8127	2.4387
86.0975_2.5311	0	1.3086	0	0.9999	0	0	2.3936	0	0	0	0	0	0	0	0	0	0	0	0	0	0	0	0	0	0	0	0	0	0.1932	1.1148	0	0	0	0	0	0	0.0823	0	0	2.1581	0	0	0	0	0.8327	2.2202	0	1.6488	0
86.0974_2.7637	7.3794	0	6.0656	8.3862	5.9937	4.005	4.7519	5.5148	6.8697	5.9254	6.128	5.1787	6.4754	6.325	4.7211	6.4732	7.485	9.9444	7.6623	5.0865	9.6071	0.7092	7.1042	8.4447	6.4271	8.7053	6.1035	0	5.8524	0	5.1547	9.6588	8.9583	3.4936	5.1309	5.4871	8.0485	3.6531	7.5036	7.4855	7.1045	7.5499	7.0266	11.6153	7.1272	6.5885	6.2829	8.9163	8.7199
86.0973_2.0838	1.342	6.4783	8.6036	1.7947	12.8283	3.9295	12.1839	0	2.9014	6.6728	0	0	2.4833	0	0.1286	0	0	3.9498	0	0	0	6.0192	0	0	7.2776	8.2571	0	0	5.3123	4.8107	4.8432	0	0	5.5952	0	0.7412	1.7549	8.1177	0	8.0321	5.5165	0	5.9345	5.9303	8.2143	10.2639	18.9277	4.642	12.1475
86.0973_2.2435	0	0.6539	0	0	0	0	4.9998	0	0	2.2149	0	0.3991	0.1271	0	0	0.6967	0.2853	0	0	0	0	0	0	0	0	2.195	0	0	0	0	0	0	0	0	0	0	0	0	0	0	0	0	0.6131	0	0	0	0	0	0
86.0972_1.6638	7.7349	0	0	0	0	0	0	0	0	0	15.6999	0	8.3335	0	0	0	0	0	0	0	0	0	0	0	0	0	0	0	0	0	0	0	0	0	0	0	8.1755	0	0	0	0	0	0	0	0	0	0	0	0
86.096_2.9749	0.4965	0	0	0.3844	0	0	0	0	0	0	0.5335	0	0	0	0	0.4175	0	0	0	0	0	0	0	0	0	0	0	0	0	0	0	0	1.7097	0	0	0	0	1.3259	0	0.9392	0	0	0	0	0	0	1.6212	0	0
86.0617_1.8909	2.8094	19.1619	3.6583	0	0	0	5.2702	2.4657	1.7817	0.7632	3.62	1.7941	4.3621	3.0875	1.8711	1.969	2.7627	4.5775	2.1825	2.4491	3.6214	0.7709	5.4169	2.0919	5.1489	3.5383	3.0346	0	1.3055	1.1459	0.655	3.6326	0.9068	1.8039	2.3174	4.3172	0	0.8607	4.7545	3.4643	3.542	3.3138	2.1911	3.6183	2.9287	0	2.2606	2.4775	0
86.061_2.3754	0	0	0	0	0	0.6487	0	0	0	0	1.436	0.3758	0	0	3.0337	1.1684	0	2.6729	2.0246	0.6908	0.8075	0	1.832	0	0	0	0	0	0.4872	0	0.327	0	0	0	0.346	0	2.2156	0	0	0	0	0	0	0	0	0	0	0	0
871.4136_3.588	0.0927	0	0	0.0184	0.1352	0	0	0	0.9938	0.1084	0	0.0238	0.0593	0	0.028	0	0	0.0377	0	0	0	0	0	0	0.3851	0	0	0	0	0	0.2079	0.6414	0	0	0	0	0.0242	0.0431	0.106	0	0	0.0185	0.2865	0	0	0.0444	0.0205	0	0
862.7456_3.9751	0	0	0.1033	0.2165	0.0919	0.5264	0.0955	0.0709	0	0.2665	0	0.0835	0	0.1028	0.0237	0	0.1171	0.3937	0.0702	0.016	0.5083	0.0621	0	0.1329	0	0.131	0.121	0	0.1235	0.2809	0.1165	0.0284	0.1793	0.1343	0.2005	0	0.0684	2.2294	0.0366	0.0987	0.1182	0	0.2422	0.0206	0.1807	0.1216	0.2116	0	0.6296
862.295_1.9646	0	0.0534	0	0	0	0.2064	0.2703	1.4612	1.4434	1.0638	0.2224	0.0485	0.0394	0.223	0	0.6512	0.519	0.3457	0.6744	0.2315	0.0882	0.8832	0	0.2676	0.3467	0.7525	0	0	0.1367	0	0	0.0322	0	0	0	0	0.6321	0	0	0	0	0	0	0	0	0	0.1603	0	0
859.5319_6.5865	0	0	0	0	0	0	0	0	0	0	0	0	0	2.7966	0	0	0	0	0	0	0	0	0	0	0	4.4004	0	0	0	0	0	0	0	0	0	0	0	0	0	0	0	0	0	0	0	0	0	0	0
328.2631_6.4381	0.993	0.1923	0	0	0	0.031	0	0.1235	0	0.39	0	0	0	0	0	0	0	0	0	0	0	0	0	0	0	0	0	0	0	0	0	0	0	0	0	0	0	0	0	0	0	0	0	0	0.054	0	0.1737	0	0
328.262_6.5414	10.0209	0	0	0	0	0	0	0	1.1534	0	0	0	0.0085	0	11.4732	0	0	0	0	0	0	0	0	0	0	6.8703	0.1818	0	0	0	0	0	0	0	0	0	0	0.4636	0	0	0	0	0	0	0	0	9.6532	0	0
328.2334_2.3565	0	0	2.3431	0	3.4313	0	0	0	0	1.2609	0	0.6992	0.8277	0	0.0343	0	0.7915	0.5177	0.5271	0.8865	0.8461	1.0097	2.1255	1.2151	1.8266	0	1.8449	2.2977	2.6347	1.2447	0.7955	0.4816	2.6351	0.9978	0.4833	0.6717	0	1.0854	0.8216	0.5364	1.677	1.1731	1.4134	1.1672	1.5513	1.9604	0	1.046	1.1502
328.2231_2.7181	0	0	0	0	2.3207	0	0.9312	0.5993	0	0.2991	0	0	0	0	0	1.5469	0	0	0	0	0	0	0	0	0	0	0	0	0	0	0	0	0.6792	0.2719	0	0	0	0.3104	0.4531	0	0	0	0.962	0.4196	0	0	0.7997	0.3186	0
328.1981_2.0884	0	0	1.9822	3.5517	1.7321	0	4.7716	4.8523	2.494	2.4313	1.8329	0	0	0	0	0	1.0768	0	0.3379	0	0	0.639	2.1067	2.3951	2.0561	0	0	3.5386	2.9557	5.8932	3.5961	3.7412	0.6759	2.9239	0.8026	1.1322	0	0	2.5841	3.1187	0	3.4088	2.0796	5.9954	0	3.6973	0	5.1598	4.4206
328.1424_5.8302	0	0	0	0	0	0	0	0.3968	0	0.53	0	0	0	2.7086	0	0	0	0	0	0	0	0.319	0	0	0.5338	0	0	0.3757	5.0081	0	0	0	0	0.1501	0	0	0	0	0	0	0	0	0	0	0	0	0	0	0
328.1415_5.6988	0.5756	0.534	0.6927	0.8255	0	4.1155	0	0	0.1406	0	2.1231	1.9949	1.1046	6.438	1.8148	7.0389	2.7992	2.884	0	4.1416	1.1478	0	3.5882	1.4547	0	0.1752	1.2738	0	0	0	4.8347	1.5197	0	0	0	0.8867	3.9105	0.3049	2.6468	0	0.2063	0.4203	0.9794	0.4659	0	1.1441	0.3874	0.298	0.1576
328.1378_1.9186	0	0	0.572	1.2295	1.7921	0	0	0	0	0	0	0	0	0	0.9776	0	0	0	0	0	0	0	0.3173	0	0.9792	0	0	0	0	0	0	0	0	0	0	0	0	0	0	0	0	0.0916	0	0	0	0	0	0	0
327.2224_6.5545	0	0	0	1.124	1.0943	0	0	0	0	0	0	0	0	0.152	0.3633	0	0	0	0	0	0	0	0	0	0	0	0.102	0	0	0	0	0	3.3463	0	0	0.3927	0.3017	0.6274	0.1693	0	0.0679	0	0	0	0.241	0	0	0	0.1947
327.2016_2.5304	1.6004	3.2407	2.423	1.9604	4.1927	1.9775	2.266	2.0042	1.5835	2.4897	1.4349	1.3398	2.126	1.5522	2.1884	1.9337	2.178	1.6807	1.9812	1.8244	1.6882	2.3243	4.9616	2.0115	2.3511	2.2689	3.83	3.9947	3.4145	2.4263	1.1446	1.3144	2.4745	1.7383	2.1236	1.195	1.6827	2.1689	1.2871	1.3583	2.7575	2.1247	2.234	2.5356	2.417	6.1139	1.4587	1.2157	1.9119
327.1991_1.8845	0.5866	0	0	0	0.0738	0	0	0.2357	0.9475	0	0	0	0	0	0.1968	0	0	0	0.0316	0	0	0	0	0	0	0.0485	0	0	0	0	0	0	0	0	0	0	0.2745	0	0	0	0	0	0	0	0	0	0	0	0
327.0084_6.3454	11.0091	23.482	14.2839	12.8047	17.5484	9.7285	13.0239	11.1597	10.1251	10.2448	9.8558	7.8465	11.5208	9.8975	7.9853	11.4022	9.3224	10.8215	7.3897	8.39	12.0307	13.2747	4.0316	12.4745	10.4267	11.7573	24.1114	12.1393	9.6821	13.3559	6.1026	7.6992	11.5964	12.1094	11.6338	9.2754	10.1998	12.895	9.3986	10.004	11.0245	8.8097	9.8607	8.2294	19.6083	11.062	7.6229	10.5526	13.8404
93.0712_1.9587	0	0	1.5181	1.9309	2.0682	1.78	2.5732	3.0078	1.4273	1.6018	1.6774	1.2692	1.7544	1.6112	1.1126	1.264	1.7206	1.6205	1.7018	1.4777	1.4832	2.6651	1.3528	1.8878	1.2975	0	0	4.0644	1.7358	2.219	2.1994	1.8234	2.9706	2.8	1.2544	1.2683	1.5973	1.3951	1.3105	2.3582	1.3508	1.2235	1.3582	1.5327	1.4746	1.8879	1.7622	2.121	2.1406
93.0711_4.1122	5.9388	0	1.7131	1.9873	1.0696	1.3426	0.516	2.2439	3.886	3.3839	2.0558	2.9528	1.5561	1.4666	0	0.0793	0.2277	0	0.4889	1.6967	1.0598	1.1335	0.9983	1.7161	1.4793	4.2401	0	0.3333	1.2297	0	1.2063	1.7579	0.5068	0	0.7575	6.623	1.8152	7.1717	0.9578	1.7039	1.2875	1.257	1.3515	2.9928	0	2.7938	2.9112	0.6656	2.4663
93.071_6.1689	2.7122	0	0	1.4852	2.2025	1.3306	0	2.5556	2.9442	2.5469	1.3489	0	0.3429	0	0	0	0.2064	0	0.3057	0	1.0349	3.4829	2.5742	1.4225	0.5035	2.1473	0	0	2.2752	1.1512	1.4529	0.104	0.5871	0	1.4163	5.8654	0	4.5013	0.0997	1.5473	0	0.1451	0	1.6291	0.3545	2.1615	0	0	1.8283
93.0706_2.0018	1.2684	1.9989	0	0	0	0	0	3.0078	1.4273	0	0	0	0	0	1.1126	0	0	0	0	0	0	0	0	0	0	0.8568	0	0	0	0	0	0	0	0	0	0	1.5973	0	0	0.0786	0	0	0	0	0	0	0	0	0
91.0555_1.8462	1.3236	0	0	0	0	1.3461	0	0	0	0	1.4915	1.3702	2.4341	1.1113	0	0	0	0.6554	0	0.726	0	1.5761	1.1913	0.8468	1.4166	0	0	2.2456	0	0	1.2491	2.1948	0	2.3054	0	0.4693	1.8923	0	1.4166	2.694	0	0	0.7518	1.2244	0	0	0	0	0
91.055_4.1127	3.346	0	0.7312	0.3621	0.5851	0.5508	0.4407	0	2.0284	1.6151	1.0584	1.4389	0.909	0.6869	0	0.0439	0.2573	0.2557	0	0.8402	0.6887	0.6593	0.4176	0.9064	0.522	2.4463	0	0.3377	0.5871	0	0.7798	0.946	0.2649	0	0.5966	3.6678	0.8764	3.4249	0.6578	0.7785	0.805	0.7076	0.7699	1.9345	0	1.6772	1.2759	0.4172	1.6808
91.0548_4.215	0	0	0	0	0	0	0	1.6836	0	0	0	0	0	0	0	0	0	0	0	0	0	0	0	0	0	0	0	0	0	0	0	0	0	0	0	0	0	0	0	0	0	0	0	0	0	0	0	0	0
90.0562_2.0354	1.1017	0	0	2.7025	0	0.9496	0	0	0	1.5097	1.3488	1.2061	2.2623	3.0139	2.4401	4.0535	0.8895	2.4885	1.1754	2.1648	0.87	1.534	1.2223	0.6728	3.5709	1.4763	1.035	3.1821	5.0932	1.02	1.2759	2.017	4.2054	2.2042	1.2937	0.7726	1.0698	1.9017	1.1515	0.8897	1.6136	4.1787	1.3679	2.105	0.6232	1.438	0	1.3563	0.1755
89.0609_2.0002	1.1109	0	0	0.9013	2.3193	0	0	0	0	0	0.8106	0.7568	0	0	0	0	0	1.3341	0	1.4196	0	0.3521	1.1288	0.9853	0.9389	0	0	0	1.7469	0.7729	1.12	0.5648	1.3877	1.1828	0.674	0.9456	0	1.0085	0.8193	1.2507	0.9581	0.4673	0	0.4631	1.5173	0.8905	0	2.0843	1.0144
88.0234_4.6475	0	0	0	0	0.9155	0.1607	0	0	0	0	0	0	0	0	0	0	0	1.0736	0	0	0	0	0	0	0	0	0	0	0	0	0	0	0	0.1603	0.235	0	0	0	0	0	0	0	0	0	0	0	0	0	0
88.0233_2.7703	0	0	0	0	1.0382	1.8129	0	0	0	0	0	0.0375	0	0	0	0	0	0.2288	0	0	0	0	0.2212	0	0	0	0	0	0	0	0.2166	0.5083	0	1.1648	0	0	0	0	0	0.4296	0.1432	0	0	0	1.6544	0.8276	0	1.3427	1.2684
945.3227_2.3674	0	0	0	1.0671	0.2011	0	0	0.188	0	0.2074	0.1145	0.2755	0.3446	1.1846	0.0586	0.5911	0	0.1955	0.3273	0.2272	0.4959	0	0.2616	0.1628	0.803	0	0.1589	0	0	0.3593	0.7617	0.4402	0.4466	0.6147	0.1636	0.2946	0	0.4054	0.3328	0	0.7781	1.2955	0.2458	0	0.3458	0	0.0843	0.577	0.4134
931.3788_1.845	0.8587	10.556	3.3207	0	0	0	25.582	0	0	26.1509	11.064	0	8.4859	2.5869	0	0	0	6.9479	22.7342	11.2386	6.5434	14.7691	0.9555	11.0192	11.5359	0	4.05	4.8444	10.7749	0	0	11.462	0	0	1.9452	0	0	0	0	0	0	0	0	0.8853	0	0	0	6.31	0
930.3895_1.8423	0	3.9442	0	0	0	4.4511	14.3648	8.6383	14.3178	17.566	20.2421	0.2291	2.2212	7.86	23.4921	7.9742	14.9793	3.93	16.7907	9.4682	1.8864	17.1867	0.1806	11.6254	6.8464	9.8443	2.8589	2.8464	4.4238	26.0422	11.5061	9.8865	12.1928	22.8932	0	8.8484	4.808	3.8951	13.1754	1.6438	24.3541	17.2099	3.6299	22.9561	3.5922	7.7806	8.629	3.313	1.3481
929.4068_1.8417	0	0	0	0	0	2.8524	3.5797	2.7703	5.9879	4.1173	12.289	0	0.212	4.0147	16.1782	3.0093	2.7778	0.9045	4.8741	3.5584	0.9007	7.7811	0.1702	5.3469	2.486	3.9327	0.9292	0.0994	0.9104	17.7377	9.2842	3.4831	3.859	8.6965	0	2.4688	3.3173	2.4865	3.9946	1.5308	10.3672	9.8103	1.1705	15.866	1.6935	5.9234	4.4735	1.811	0
926.6696_6.0393	0.0097	0	0	0	0	0	0	0.0121	0	0	0	0	0	0	0	0	0	0	0	0	0	0	0	0	0	0	0	0	0	0	10.2857	7.971	0	0	0	0	0	0	0	0	0	0	0	0	0	0	0	0	0
893.2704_1.8465	0.7346	0	0	0	0	0	0	0	0	0.2009	0.8192	0.2012	2.5807	0	0	1.0433	1.1943	0.3499	2.2859	0.463	0.9096	0.0923	0.4506	0.772	0.878	0.3506	0.2316	0.0117	0.1475	0.0154	0.41	0.5889	0	0	0	0.1776	1.1587	0	1.0811	0.4165	1.2753	1.1415	0.9224	0.5486	0	0	0	0	0
330.2639_6.3979	0	0	2.5252	1.4345	2.1191	1.303	0.5463	1.2814	0	0	0.6705	0.6887	0	0	0	0.3681	0.8477	1.2118	0.559	0	2.324	0	0.9446	0.7666	0.7145	0	0	0.7748	3.4851	0.5656	0.1602	0.3356	0.3829	0	3.057	1.4296	0	1.6526	0.3111	1.3557	0.5577	0	0.9999	0.8965	1.6124	1.1167	1.1257	1.034	1.8505
330.2115_2.3559	0	0	0	0	0	0	1.1718	0	0	0.5138	0	0	0	0.7523	0	0	0	0	0	0	0	0	0	0	0	0.2467	0.5214	1.2831	0	0	2.3947	0	0	0	0.1382	0	0	0	2.6842	1.1127	0	1.2252	1.0078	0	0	0.9872	0	0.567	0
330.2019_2.1449	0	0	0	0	0	0	0	0	0	0	0	0	0	0	0	0	0	0	0	0	0	0	0	0	0	0	0	0	0	0	0	0	0	0	0	0	0	0	0	0	0	0	0	0	1.4824	0	1.8093	0	0
330.169_1.839	0	0	0	0	0	0	0	0	0	0	0	0	0	0	0	0	0	0	0	0.4444	0	0	0.739	0	0	0	0	0	0	0	1.2946	1.7289	0	0	0	0.3401	0	0	2.0484	0.53	0	1.1705	1.3438	0	0	0	0	0	0
330.0611_1.8222	0	0	0	0.471	0	0	0	1.3012	0	0	0	0	0	0	0	0	0	0	0	0	0	0	0	1.0614	0	1.0652	0	0	0	0	0	0	0.2111	0.1628	0.129	1.0783	0	0.0758	0.0967	0.5844	0.2013	0.0439	1.3474	0	2.2191	0.356	1.7507	0.3299	0.3255
329.2074_2.8154	0	0	0	0	0	0.1378	0	0.2335	1.8462	0.2379	0.1294	0	0	0	0	0	0	0	0.1113	0	0	0	0	0	0	0.2136	0	0	0	0	0	0	0	0	0	0	0	6.949	0	0	0	0	0	0.2175	0	0	0.4144	0	0
329.1709_1.9486	0	0	0	0	0	0	0	0	0	1.0522	0	0	0	0.5658	0	0	1.4986	0.6525	0	0.2573	0	0.9858	0	0.7224	0.4627	0	0	1.3495	0	1.6942	0	0	1.4985	4.7788	0	0	0	0	0	0	0	0	0	0	0	0	0	0	0
329.1496_2.7825	0	0	0	0	0.2149	0	1.4121	0	0	0.1304	0.1967	0	0	0	0	0	0	0	0	0	0	0.2353	0	0.0523	0	0	0.033	0	0	1.5331	0	0	0.7921	0.2269	0	0	0	0.0133	0.1208	0	0	0	0	0	0	0.4813	0.8004	0.2241	0.4277
329.1288_1.9092	0	0	0	0	2.3707	1.7237	0	0	0	0	0	0.9342	0.3816	0	0	0	0	1.4722	0	0.6449	0	0.4219	1.3015	1.0267	1.2682	0	0	0	1.5095	0.3923	0.691	0.5151	0.251	0	1.6157	1.032	0	0.862	0.2514	0.5771	0.5106	0.8261	0.4236	0.4419	0.6479	1.4632	1.2813	1.011	1.1642
329.0055_6.4159	3.685	7.775	0	3.5355	6.0302	0	0	0	1.8561	2.2765	0	0	3.6468	0	5.0911	3.6229	0	4.6904	2.9453	1.9936	4.8306	3.362	2.6586	0	0	0	9.9289	0	4.5654	0	0.4573	0	5.5333	3.033	4.3089	3.5239	0	3.5351	0	2.8034	2.9096	0	2.9355	3.1487	6.6941	0	4.1173	0	0.7565
329.0055_6.3482	0	19.9179	13.9463	8.3313	12.3594	11.0652	10.657	10.53	3.0292	10.2421	9.7129	7.4165	11.665	8.013	9.2099	10.6624	9.4464	8.8151	11.0032	9.2512	12.4021	12.9005	2.5688	11.1455	9.1605	11.8259	22.3822	14.6543	10.9956	13.3049	1.1909	5.2938	11.5666	12.034	10.9121	9.3342	0	10.9588	8.5988	8.9105	10.0178	8.8158	9.9603	8.5349	19.9013	10.9889	9.5097	11.6555	11.932
328.9754_2.2691	1.2112	0	0.1148	0	0	0	0	0	0	0	0	0	0.0218	0	0	0	0	0	0	0	0.0197	0	0	0	0	0	0	0	0	0	0.02	0	0	0	0	0	0	0	0.0142	0	0.0126	0.0192	0.0198	0	0	0.0927	0	0.038	0.0376
100.1134_3.3882	0.5403	0.7632	0.5663	0	0.3917	0.2669	0.3065	0.7498	0.5897	0.4175	0.5009	0.3222	0.6671	0.4937	0.3589	0.4816	0.913	0.6104	1.3278	0.1995	1.7442	1.3275	0.4739	0.5257	0.7528	1.175	0.4914	0.5722	0.6809	1.0084	0.3367	0.4787	0.6459	0.4585	1.0881	0.4833	1.0494	1.2811	0.1403	0.4841	0.5835	0.4133	0.6848	1.0721	1.3781	0.3055	0.5426	0.6975	0.5605
100.0771_2.2716	0	0	0.2276	0	0.1307	0.9475	0	0	0	0	0.4679	0	0	0	3.8868	0	0	0	0	3.7379	0	1.6085	0	0	0	0	0	0	0	0	0	5.0995	0	0	0	0	0	0	0	0	0	0	0	2.3569	0	0	0	0	0.1578
100.0762_2.0295	0	20.6725	0	0	0	0	12.1193	3.083	15.3739	6.901	1.8288	0	0	0	0	2.2915	1.9091	0	4.0214	3.7059	2.1041	6.6836	0	5.8384	11.0115	1.7358	6.1494	0	0	9.8473	5.098	3.3712	5.6231	10.2784	0	0	0	5.44	6.725	9.4967	9.2513	7.0849	3.2811	4.6995	1.2565	4.0117	0	0	0
99.0453_4.1139	2.7028	0	0.7095	1.292	0.0763	0.7728	0	1.0807	1.8946	1.3845	0.391	1.1488	0.4514	0.2714	0.3513	0	0.1225	0.1722	0	0.9607	0.719	0.7011	0.4789	0.5965	0.6098	1.866	0	0	0.6046	0	0.6227	0.9588	0	0	0.416	3.2695	0	3.2259	0.5615	0.8242	0.6663	0.6322	0.8347	1.8062	0	1.447	1.3185	0.1144	1.4662
98.99_6.4118	1.7478	3.7542	0.9967	3.0527	0	0.9408	2.089	0	0	1.5031	0	1.2006	0	0	0	0	0	0	0.2396	1.0263	0	1.2424	0	0.4609	1.8221	1.9324	2.0763	0	1.6354	0	1.2939	0.1132	1.5128	1.3754	0	0	1.7841	0.2204	0	0	0	0	0	0	0	0	0	0.5706	0
98.9866_6.3505	2.9804	2.0338	2.9113	5.0693	0	3.8689	3.7133	3.9058	4.0732	0.4622	3.0906	1.8959	3.262	4.0891	2.9734	1.1591	0	2.9885	0.8839	0	3.3656	4.892	2.919	4.0487	3.0915	4.5622	8.1928	1.4042	2.1637	4.768	2.7221	2.1791	1.0498	4.6509	3.2628	2.822	4.0888	1.677	0	3.1316	1.2569	3.3256	4.6537	2.239	5.4403	0	3.7469	3.9545	4.4628
98.986_3.9884	0.8038	0	0	0	0	0	0	0	0	0	1.3416	1.0497	0	1.2151	3.4687	4.6094	3.4226	0	0	3.1382	0	0	0	0	0	0	0	0	0	0	0	0	0	0	0	0	0.7092	0	2.6874	0	0	3.7332	1.6226	0	0	0	0.3184	0	0
98.0608_1.8601	0	0.4076	2.5935	2.122	0	0	0.2115	2.0639	0	0	0	0	0	0	1.3147	0.5439	0	0.3481	0	1.8467	0.0805	1.0913	0	0	0	0	0	2.5705	0	2.264	0	0	2.109	0.5443	0.3638	1.2485	0	0	0.4715	0.6728	1.8234	0	0.6651	1.3966	2.4388	0.6846	0.1357	2.9767	2.4745
97.0669_6.175	0	0	0.3262	0.6041	0	0.5268	0.3588	0.8603	1.2967	0.8262	0	0.243	0	0.1762	0	0	0	0	0	0	0	0.342	0.9336	0.6282	0	0	0	0.3816	0.8774	0	0.3386	0	0	0	0	2.1642	0	1.239	0	0.575	0	0	0	0.5281	0	0.7244	0.3376	0	0
95.087_6.1778	1.865	0	0	0	1.7198	1.1	0.9676	1.7672	0	2.436	0	0	0.5926	0	0.0511	0	0	0	0	0	0	1.9901	1.8598	1.5756	0	1.5265	0	0	1.8473	0	0.8908	0	0	0	1.6051	3.9664	0	2.6517	0	0.9325	0	0	0	0.8065	0	1.3088	0	0	0
95.0868_4.1104	20.0913	0	5.4765	6.1756	3.6015	4.3784	2.2304	8.5646	13.2322	11.5861	6.5067	10.1059	5.7205	3.9178	2.2262	0	0.3544	0.9814	0.7823	5.8993	5.4628	3.0153	3.9221	5.1988	5.2066	14.3981	0	1.1032	4.1512	0	4.0972	6.1595	1.5598	0	3.5463	24.0401	6.1517	25.7509	3.5559	6.2752	4.5399	4.3597	4.9627	11.7072	0	9.4038	9.9728	1.8276	11.6003
971.4009_2.3816	0.0108	0.0856	0	0	0	0.0244	1.8526	0.1525	0	0.3134	0	0.0165	0.031	0	0	0.0304	0.0579	0.0148	0.0299	0.0184	0.0386	0.7038	0	0.1275	0.3174	0.1521	0	0.6233	0.1185	0.2172	0	0.0219	0.2895	0.5213	0	0.219	0.01	0.4297	0	0.61	0.1225	0.1081	0.0674	0.0433	0.2115	0	0.622	0	0.6152
959.6758_6.1846	1.6448	0.0675	0	0	0	0.7544	0.1457	1.461	1.516	1.063	0.0677	0.0538	0.0875	0.0368	0.0231	0	0	0	0	0	0.0557	1.2234	0.4737	0.8041	0.0775	1.6138	0.022	0.1048	1.0736	0.2783	0.1664	0.0452	0.0269	0	0.155	0.3486	0.111	0.9892	0	0.1876	0	0	0	0.4573	0	0	0	0	0.232
947.374_1.8615	0	0	0	0	0	0.191	0.7695	0.8339	0.7705	1.364	0.1862	0.0081	0	0.0128	0	0.2985	0.1942	0	0.5165	0.0515	0.2792	0	0	0.1854	0.0247	0	0	0	0	0.0656	0	0	0	0	0	0	0	0	0	0	0	0	0	0	0	0	0.098	0	0
332.1801_2.243	0	0	0	0	0.4922	0.4333	1.9219	0	0	0	0	0.219	0	0	0	0	0	0	0	0	0	0.5125	0	0	0	0.5028	0	0	0	0	0	0	0	0	0	0	0	0	0	0.6931	0	0	0	0	0	0	1.2297	0.8631	1.5832
332.1611_2.4373	0	0	0	0	0	0	0.1049	3.4726	0.9647	0.748	0	0	0	0	0.2863	0	0	0	0	0	0	0	0	0.1248	0	0	0.2217	2.0094	0	0.847	0	0.4018	0	0.5727	0	0	0	0	0	0	0	0	0	0	0	0	0	0	0
332.1532_4.5524	0	0	0	1.3341	0	0	0	0.1102	0.402	0	2.4004	2.5618	0	0	0	0	0	0	0.4566	3.6332	1.1293	0	4.1484	0	0.4329	0.5699	0.033	0	0	0	0.1685	0.3187	0	0.0311	0	0.4187	1.5624	0	0	0	0.1627	0.2801	0	0	0.2538	0	0	0.6669	0
332.1526_4.3581	1.1168	0	0.1609	1.4401	0	0.783	0.1992	0	0	0	1.8441	1.8335	0.5177	0.7454	1.1755	0	1.4432	1.1422	0.6398	1.2648	0	0	1.8337	0.6149	0.3282	0	0	0	0	0.0593	0.2541	0.4435	0	0	0.2593	0.2161	1.1701	0	0.3387	0	0	0.2358	0	0.3569	0.2425	0	0.1816	0	0.3945
331.2472_5.0772	0.2942	0	0	0	0	0.059	0	0.3278	0	1.7226	0.133	0	0	0	0.5656	0	0	0	0	0	0	4.7041	0	0.7749	0	0	0	0	0.2214	0	0	0	0.6508	0.1146	0.4339	0	0	0	0	0.1022	0	0	0	0.1017	0	0	1.0305	0	0
331.2051_4.1127	6.9748	15.2663	0	4.2084	2.0388	4.5703	6.7265	5.3104	5.9759	7.6298	5.5994	3.9221	11.1437	8.0208	2.6206	8.2787	11.466	9.6892	14.5321	4.1526	8.4631	9.177	7.18	14.5062	5.5573	10.8224	33.4216	7.0233	7.3012	5.3617	3.2353	3.145	7.9143	5.3929	4.8813	4.6871	7.3323	7.915	4.8734	4.2927	6.3004	7.253	6.6509	8.8261	6.4298	2.2322	5.8256	1.2321	3.1047
331.1759_2.1667	1.3502	0	0.2996	0	0	0.8656	0	0.8797	0	1.045	1.1134	1.0142	0	0	1.0652	1.4982	0	0.8195	0.5664	0.8878	0	0.7854	1.0449	1.0398	1.3486	0	1.3058	0	0.7015	0.9378	1.4757	1.4177	0	1.3676	0.8938	0.8834	1.0083	0	1.2954	1.2292	0	1.6215	0	0.9921	0	2.0357	0.8912	0	1.527
331.1667_1.9693	0	0	0	0	0	1.3572	1.3735	2.6148	0	0.5124	0.9679	0.8356	0.5213	0.9292	0	0	0.8477	0.8019	0	0.5753	0.5366	1.983	0	0.5999	0.7131	0	0	5.0507	0.7688	1.7829	1.0035	0.7741	2.0854	0.9666	0.5701	0.4208	0.7408	0.9923	0	0.7876	0	0	0	0.5286	0	0	1.0908	0	0
331.1304_6.5421	0	0	6.1008	6.6538	17.6457	0	0	0	0	0	0	0	0	0	0	0	0	0.0111	0	0	0	0	0	0	0	0	0	0	0	0	0	0	0	0	0	0.01	0	0	0	0	0.0219	0	0	0.0269	0.0372	0	0.0087	0	0
331.0097_1.9541	0	0	0	0	0.1417	1.1399	0	0	0	0.2616	0	0	0.4086	0	0	1.1989	0	1.1703	0.4981	1.0554	2.5887	0.1225	1.0522	0.7016	0.2693	0	0.2182	0.6175	0.6241	0.7676	0.5476	0.7045	0.5475	0.4226	1.4064	0.1819	0	0.2341	0.601	0.5853	0.7657	0.1236	0.7891	0.3603	0.7776	0.2972	0	0.9031	0
331.0028_6.3514	3.5122	6.6866	0	0	0	3.737	4.3073	3.6973	3.0249	3.8794	0.7353	2.0302	3.6237	0	3.7498	0	2.9067	1.1018	3.3846	2.5604	4.6236	5.3689	3.5421	3.7002	0.9038	3.7538	8.9899	4.2256	3.0649	0	0.9359	2.441	4.7563	3.7128	2.1165	1.1385	3.6553	4.1183	3.6425	3.9542	0	2.9363	3.4358	2.6804	1.4182	3.045	0.4757	4.5156	0
330.6692_2.1864	0.4266	0.1459	0	0.1737	0	0.5523	1.0065	0.9809	1.1956	0.4085	0.5441	0.4686	1.8719	0.4969	0.5069	0.8166	0.4944	0.0844	0.1038	0.6294	0.5506	0.0384	0.325	0.5945	0.7417	0.606	0.3524	0.9343	0.1547	0.2882	0.6336	0	0.1403	0	0	0	0.1263	0.2988	0.2353	0	0.5543	0	0.1493	0.1885	0.1173	0.5666	0.0897	0.3931	0.0812
102.0566_2.1225	0	0	0	0	0	0	0	0	0	0	0	0	0	0	0	0	0	0	0	0	0	0	0	0	0	0	0	0	0	0	0	0.5571	0	2.5077	0	0	0	0	0	0	0	0	0	1.1919	0	0	0	0.7556	0
102.0566_2.6876	0	0	0	0	0.93	0	0	0	1.5185	0	0	0.8238	0	0	0	0	0	0.888	0	0	0	0	0.7273	0	0	0	0	0	0	0	0	0	0.3345	2.0159	0	0	0	0	0	0	0.9668	0	0	0	0	0	0	0	0.6582
102.0559_1.8941	0	2.1214	0	0	0	0	0	0.4296	2.4	0	0	0.7191	1.0059	1.1498	0	0	0	0	2.0729	0	0	0.7858	2.437	0	0	0	0	0	0	1.274	2.6207	0	0	4.2003	0	0	1.8885	0	1.5702	2.0597	1.2162	0	2.5604	0	2.4285	0	0.4998	3.0785	0
101.043_2.5943	1.8498	0.5007	0	1.3435	0	0.4723	0.5946	0.4027	1.3056	0.3381	1.3814	0.9456	0	1.9494	0	1.5659	1.1209	0	1.9087	0.7465	1.9745	0.453	1.3679	2.2418	1.8113	2.1384	5.1067	0.6997	0.8826	0.5354	0.6555	1.0632	1.2171	0	1.0389	0.3633	2.0736	0.8196	1.4769	1.6862	1.5687	0	1.3558	1.529	1.1287	0.2324	1.1717	0.6272	1.1852
101.0429_2.7694	0	0	0.3258	0.799	0.3222	0.7784	0.4229	0.7118	1.1792	0	1.0602	1.0583	0	0	0.6347	1.1354	1.1357	2.0559	0	0.8029	1.7162	0.2188	1.3624	0	0	1.4331	0	0	0.6157	0	0.3658	0.5087	0.3223	0	0.627	0.4881	1.3872	0.1544	0	0	0.5434	0	0	0	0.6362	0	0.7367	0.5207	0.4962
101.0249_1.9097	0.9379	0	0	0	0	7.4141	0	0	0	0	0	5.9524	0	3.6407	5.9996	4.571	6.2699	3.6858	0	4.5969	5.7534	0	0	0	0	0	0	0	8.7968	0	4.6642	0	0	0	0	1.8996	3.7387	0	0	0	0	0	0	0	0	0	0	0	0
101.0247_1.6762	2.6931	10.0247	16.7354	16.979	7.0814	3.2958	0.4181	6.9357	4.9827	3.806	3.7905	19.3765	5.279	12.0925	7.6673	5.1337	3.1949	2.068	3.5033	5.1964	8.8547	5.2479	5.4986	3.5435	3.137	11.093	5.4675	1.5297	1.5377	3.1187	3.8006	6.109	1.9421	1.6828	7.754	3.8243	5.626	2.6297	25.3264	19.8802	7.9795	22.0133	6.7403	19.3458	5.6849	10.3671	0.5471	2.3969	3.7937
101.0245_1.5881	1.8536	1.4767	6.0251	2.1608	1.4818	0	1.8595	6.9357	5.2884	0	0.1498	1.1315	2.4383	2.5149	0.8446	2.7737	6.0214	3.844	0	3.5926	0	0.1909	3.4761	4.8633	2.4551	0.0799	0	1.8878	1.9516	0	1.5227	8.2035	2.3565	1.3407	3.1125	0	3.9553	1.7222	8.1684	2.884	3.428	3.0906	2.99	2.7876	1.3963	2.3206	0.1925	1.9909	2.0632
101.0245_1.7705	1.5635	1.9099	2.0292	0.1795	0	1.9762	0	0	2.2211	3.806	11.7561	0	5.6978	5.269	0	7.8926	1.5892	0	0	0	0	1.3798	0	2.3561	0	0.2121	0	0	0	0	0	0	0	1.3155	4.3933	0	2.9465	1.398	0	1.611	0	0	0	0	2.152	0.6355	1.7526	0	0
991.6125_6.1846	1.4935	0	0	0	0	0.1591	0	0.2531	0.8634	0.5123	0	0.0442	0	0.0355	0.0314	0	0	0	0	0	0	0.1661	0.095	0	0.0182	0.5416	0	0	0	0	0.0194	0.0251	0	0	0	0.1254	0.2024	0.2983	0	0.0099	0	0	0	0.0887	0	0.0919	0.0219	0	0.0141
333.2643_5.0426	0.2043	0.0745	0	0	0	0	0.0328	0	0	1.6979	0	0	0.1014	0	0	0	0	0	0	0	0.0308	0	0	0	0.3334	0	0	0	0	0	0	0	0	0	0	0	0	0	0	0	0	0.2459	0	0	0	0	0	0	0
333.2631_6.3339	1.1124	0	0	0	0	0.2191	0	0.2436	0.1903	0.8961	0.3735	0.0901	0.343	0	1.0475	0	0.0537	0	0	0.0231	0	1.0261	1.2791	1.9919	0	0.3151	0	0.2671	0.1422	0.2276	0.2781	0.0986	0.4113	0.04	0	0.9042	0.027	0.3688	0	0.1103	0	0	0	0	0	0	1.0201	0	0
333.2041_6.3282	1.9391	0	0	0	0	0	0	0	0	1.5361	0	0	0	0	0	0	0	0	0	0	0	0	0	0	0	0	0	0	0	0	0	0	0	0	0	4.1464	0	0	0	0	0	0	0	0	0	0	2.4468	0	0
333.2038_6.5564	0	0	0	0	0	0	0	0	0	0	0	0	0	0	1.4826	0	0	0	0	0	0	0	0	0	0	0	0	0	0	0	0	0	0	0	0	1.6674	0	0	0	0	0	0	0	0	0	0	2.2835	0	0
333.2033_5.704	11.8191	0	2.3083	4.8852	5.555	2.9636	3.9828	12.2925	8.4311	11.8119	0.7644	1.1889	0.2763	0.3926	0.5594	0.5527	0	0	0	0	0	12.0644	3.7432	5.1126	1.4217	4.8523	0.3973	6.0732	5.4962	2.2167	4.3482	1.6921	1.0389	0.1829	1.7673	19.0564	1.2534	13.8149	0.2365	3.8651	0.1431	0	0	2.8367	0.7658	6.9815	0	0.9001	7.1347
333.1918_5.4747	0	0	0	4.9463	0	0	0	0	0	0	0	0	0	0	0	0	0	0	0	0	0	0	0	0.2961	0	0	0	0	0	0	0	0	0	0	0	0	0	0	0	0	0	0	0	0	0	0	0	0	0
333.1669_1.8325	0	0	0	2.4217	0	0	0	0	0	0	0	0	0.1264	0	0	0	0	0	0	0.2598	0	0.246	0	0.4105	0.4245	0	0.4207	0	0	0.7057	0.6874	0	0.1738	0.4852	0.2283	0	0	0.1134	0.8829	0	0.7332	0.9576	0	2.0266	0	0	0	0	0
333.1565_2.5358	0.308	0	0.7173	0.0538	0	0	2.4095	0	0	0.5077	0	0	0	0	0.0468	0	0	0	0	0	0	1.712	0	0	0.3635	1.1708	0	0.971	0.3137	1.7454	0	0	1.5999	0.8558	0.3198	0.629	0	0.5374	0	0.6889	0.3715	0	0.4793	0.4836	0.7722	0.2396	1.8432	0.5465	1.0294
333.1067_1.8569	0	0	0	0	0	0.0268	0	0	0.7826	0	0	0	0	0	0	0	0.0859	0	0.1025	0.0777	0.1056	0.0648	0	0	0.3652	0	0	0	0.1691	0	0	0.2752	0	0.182	0.1334	0	0	0.1697	0	0.2673	0.5857	0	0.0909	0	0.1341	0	0	0.2921	0
332.9646_4.7053	1.0175	0	2.5284	0.2294	0.5879	1.5522	0	0	0.2056	0	0.6524	0	0.1458	0	0.0969	1.372	0.8738	0.7463	0	1.1596	1.8506	0	0.9476	0.58	0	0	3.7274	0	1.9516	0.7838	0.6397	0	0.6138	0.6165	1.1428	0.25	0	1.9214	0.8895	0.0828	0.7544	0.0238	0.98	0.7907	0.41	0.4449	0.0675	0.2794	0.8284
332.2166_1.923	4.1536	0.1161	0	0	0	1.1708	1.913	0.4027	2.0632	1.1896	3.3171	1.2516	1.7389	2.9548	1.9386	3.5995	2.6512	0	0	0	0	0	2.7314	0	1.4001	0.406	0	0	0	0	3.004	4.3434	0.4557	2.3796	1.006	0	1.1437	0	4.0035	0	0	3.1505	2.3408	2.8208	0	0	0.3705	0	0
107.0506_5.3765	0	0	1.4146	0	0.6263	0	0	0	0	0	0.2682	0	0	0.0571	0.649	0	0	0.0216	0.0366	0	0.4638	0	0	0.1236	0	0	0	0	0	0.1	0	0	0	0.0634	0.6329	0.5347	0.0732	0.2355	0	0.2829	0	0.0813	0	0	0.3101	0	1.8971	0	0
107.0501_1.9547	3.2831	4.7567	4.3266	5.3649	4.9887	5.6818	6.1938	7.5629	3.5968	3.851	4.287	3.6981	4.5177	3.4949	2.7097	4.5486	4.7817	3.8235	4.8005	3.5917	3.5652	6.7014	3.7111	3.8427	4.7666	3.455	3.0516	9.5698	4.2794	5.6228	4.8645	4.3117	7.3149	5.5661	3.406	3.1193	4.3559	3.5849	3.2027	5.1227	3.5216	3.3198	4.5537	3.6462	4.232	4.2871	4.4123	4.7142	5.045
107.0486_2.0011	3.2499	4.7229	0	0	0	0	0	0	0	0	0	0	0	0	2.7097	0	0	0	0	0	0	0.2166	0	0	0	3.455	0	0	0	0.1051	0	0	0	0	0	0	4.3559	0	0	0.2858	0	0	0	0	0	0	0	0	0
105.071_2.2365	0	0.358	0	0.6739	0	0.4747	1.833	2.2416	0	1.8346	0.9324	0	0.5536	3.643	0.315	3.4273	0.0859	2.4843	3.9906	0.1806	0	2.3968	0.6637	0	2.2155	0.5597	0	14.1528	0	2.0847	0	0.4475	2.3236	25.0926	0.4766	0.2123	6.6255	0	0.7415	0.426	2.3179	2.0472	0.9379	0.8248	0.7043	0	1.4008	1.2788	0
105.0709_4.2144	0	0	0	0	0	0	0	2.2433	0	1.3295	0	0	0	0	0	0	0	0	0	0	0	0	0	0	0	0	0	0	0	0	0	0	0	0	0	3.2496	0	1.8743	0	0	0	0	0	0	0	0	0	0	0
105.0707_3.8006	0.2432	0	0	0	0	0	0	0	0	0	0	0	0	0	0	0	0.1406	0	0	0	0	0	0	0	0	0	0	0.3246	0	0	0	0	0	2.5308	0	0	0	0	0.9446	0	0.5516	0.2743	0	0	0	0	0	0	0
104.1086_1.6444	0	0	0	0	0	0	0	0	0	0	4.6683	0	0	0	0	0	0	0	0	0	0	0	0	0	0	0	0	0	1.5694	1.9901	0	1.93	0	0	0	0	0	0	0.5655	0	0	5.0396	0	0	0	7.0126	0.0857	0	0
104.0543_1.0876	7.1726	8.2984	7.8646	7.6617	12.1366	7.3739	6.4156	6.7147	2.2952	1.9485	0.028	8.5405	12.0118	11.7229	4.3909	6.8809	7.8638	4.5057	3.2063	10.2625	14.6762	0.8112	9.0836	9.2791	4.5549	6.5949	0	5.7727	14.3913	8.3287	0.1859	11.036	2.6848	0	6.0142	6.0273	4.197	6.4168	11.0569	0.891	5.911	2.1426	8.3459	6.9511	3.3826	5.8707	3.1029	5.9381	5.1986
104.0541_1.0241	5.9079	1.9499	8.9478	4.6694	0	0.417	1.1044	6.3079	7.4435	1.1299	2.0061	1.4808	5.7044	4.2809	1.3883	1.2356	4.3247	16.8802	8.5745	16.6994	2.6755	0.999	2.6543	9.8621	12.717	6.5949	2.0913	0	0.7814	3.0633	9.4962	2.8851	3.1594	5.0926	3.8065	0	0.9549	2.7799	1.4638	5.1928	3.5339	2.6822	0	2.3415	4.7912	2.2406	2.8048	2.9899	2.0253
103.0555_1.9547	10.6216	16.6877	13.8707	15.6955	15.7187	18.2334	18.4518	24.8947	11.9507	12.0533	13.0043	11.4746	13.3769	12.9119	9.0499	14.6002	15.4333	13.9309	14.8635	11.5223	11.0136	21.6845	11.0894	14.2153	13.3184	9.2193	9.3934	32.1771	13.8091	18.6475	17.0185	14.3481	23.9475	17.1106	11.9898	9.5963	13.0609	12.8243	11.9483	15.2098	13.1669	10.4121	14.1272	11.4669	14.2147	16.775	14.264	17.4696	16.1689
103.0546_2.0011	10.6216	16.6877	0	0.3093	0	0	0	0	0	0	0	0	0	0	9.0499	0	0	0	0	0	0	0	0	0	0	9.2193	0	0	0	0	0	0	0	0	0	0	13.0609	0.2055	0	0	0	0	0	0	0	0	0	0.4554	0
102.0567_1.0929	0	0	0	0	0	0	0	0.7251	0	1.491	4.1914	2.8103	2.3544	0	0	1.3734	0	0.4124	0	3.5156	1.2134	0.8524	5.2871	0	2.2921	2.6821	0	0.994	0	0.758	0	0	0	2.9285	2.1983	2.2178	1.0829	2.7009	3.1572	0	1.0417	0.533	0	0	0	1.584	2.7168	0.5723	0
335.2196_6.5703	1.1858	0	2.1281	0	0	0	0	2.5978	3.5019	6.6745	0	2.753	0	0	2.9714	0	0	2.4871	0	0	4.2115	0.821	0	0	0.3683	2.6462	0	0	4.6541	0	6.1994	0	0	0	4.3458	7.0105	4.1308	4.9375	0	0	0	0	0	0	0	0	7.5833	0	0
335.2192_6.3011	2.6454	0	7.868	0	1.1583	0	0.4055	0	0	3.3374	4.7277	0	0.6252	0	7.5055	0	0	0	0	0	2.3482	2.1728	0	2.7191	0	2.0579	0	0	0	0	2.756	0	0	0	0	7.0276	0.5415	2.9524	0	0	0	0	0	0	0	4.7083	6.6556	0	2.0089
335.2191_5.4674	2.5594	0	0	0	0	0	0	0	0	0	0	0	0	0	0	0	0	0	0	0	0	0	0	0	0	0	0	0	0	0	0	0	0	0	0	0	0	0	0	0	0	0	0	0	0	0	0	0	0
335.2191_5.6485	3.7341	0	0	0	0	0	0	0	0	6.3807	0	0	0	0	0	0	0	0	0	0	0	0	0	0	2.1617	0	0	0	0	0	0	0	0	0	0	0	0	1.0808	0	0	0	0	0	0	0	0	0	0	0
335.2186_5.9287	2.6616	0	0	0	0	0	0	0.2385	0	2.3296	0	0	0	0	0.3867	0	0	0	0	0	0	2.1833	0	2.2591	0	0	0	0	0	0	0.3491	0	0	0	0	0.534	0	0	0	0	0	0	0	0	0	0	1.1143	0	0
335.1457_2.1652	2.3526	0	0	0	0	0	0	0	0	0.5393	0.5306	0	0.1953	1.385	0	1.8946	1.2025	0	0	0.2572	0	0	1.1009	0.9843	0	0	0	0	0	0	1.8178	2.8486	0	1.2019	0	0.2095	0	0.0717	1.9511	0	1.8719	1.5334	0.8124	1.9224	1.2539	0	0	0	0.3849
334.2199_2.9871	0	0	0.0604	0.1199	0.1001	0.7866	0	0.0646	0	0	0	0	0.0899	0	0	0.0366	0	0	0.1303	0	0	0	0.0475	0	0	0.8222	0.0578	0	0	0.0492	0.01	0	0	0	0	0	0.0841	0.0297	0.0271	0	0	0	0	0	0	0	2.1848	0.1842	0.5197
334.1613_1.8878	0.9875	0.743	0.144	0	0	0	0.8257	0.1378	0	0.7077	0	0.3003	0.4597	0.678	0	1.3376	0.4937	0.369	0.3476	0.3393	0.2421	0	0	0.4686	0.3365	0.4918	0	0.3966	0	0.2262	0	0.8996	0.5828	0.5984	0	0.1275	0.2461	0	1.1771	0	0.6914	0.6266	0.3914	0.8312	0	0	0.2485	0	0
334.1497_2.0644	0	0	0	0.4549	0	0	0	0	1.2823	0	0	0	0	0	0	0	0	0	0	0	0	0	0	1.2331	0	0	0	0	0	0	0	0	0	0	0	0	0.9175	0	0	0	0	0	0	0	0	0	0	0	0
334.1413_2.7376	0	0	0	0.8961	0	0	0	0	0.5777	0	0.6856	0	0.9188	1.4215	0.4936	1.305	0	0	0	0	0.447	0	0.668	0	0	0	1.1127	0	0	0	1.0099	0.4195	0	0	0	0	0	0	0.8421	1.4602	0	0.7572	0	0	0	0	0	0	0
334.1399_2.1239	3.5131	0	0	0	0	2.1976	3.4775	5.9659	3.7438	2.3085	2.1609	1.9332	1.1313	3.198	3.0515	5.8304	1.3939	1.7429	2.2445	3.3331	0.6395	0	2.1679	3.1795	2.833	0	3.5151	4.8696	1.5097	4.5121	3.5135	5.9536	0	1.9924	1.0628	2.045	2.3021	1.8278	4.7435	2.8067	3.6121	2.1543	1.0953	1.8952	8.9192	1.6211	0	0	2.1248
334.1392_2.6344	0	0	0	0	0	0	1.5993	0.5908	0	0.4538	0	0	0	0	0	0	0	0	0	0	0	0.3775	0	0	0	0.7671	0	0.5846	0	0.963	0	0	0.3808	0	0.0781	0	0	0	0	0.3277	0	0	0	0	0	0	1.7459	0.5127	0.6811
111.0105_1.9199	0	0.196	0	0	0	1.5631	0	0	0.0549	0	1.1404	1.2288	0	0.9119	1.9372	0	0	0	0	0.7134	0	0	1.3285	0	0	0	0	0	1.988	0	1.0379	0	0	0	0	0	0	0	0	0	0	0	0	0	0	0	0.0661	0	0
111.009_1.1878	2.2297	0	4.3752	0	0	3.1468	0	0	0	0	19.2944	15.4582	1.8271	0	19.5349	2.8843	19.3764	13.7216	5.4168	17.1755	7.2294	0	17.2013	0	0	0.631	22.0988	0	3.7221	0.8678	17.9555	14.0221	0	0	1.5753	0.9536	3.6142	0	13.1631	0.1799	0	11.7164	5.3204	0.262	0	6.2996	0	0	0
111.0089_1.2703	12.6732	0	12.1158	17.5651	12.1978	58.4892	0	0	1.5485	0	59.565	55.4329	37.5189	37.1041	40.7331	52.3675	60.1669	38.8149	4.237	44.0761	46.52	0	51.1155	17.5994	0	3.1051	47.2553	0	41.5721	0.9911	38.7159	41.4625	0	0	22.3497	16.5178	35.3482	2.7053	46.6395	3.7215	2.2114	32.8616	22.0691	3.3706	6.7294	15.5841	0.2447	6.5993	4.2976
111.0087_1.5177	0	0	0	0	0	0	0	0	0	0	6.9164	0	3.3666	2.8291	6.0609	10.1599	4.9426	5.3898	0	6.6281	4.0635	0	5.9761	1.3985	0	0	0	0	0	0	3.7023	0.2816	0	0	3.3131	1.7517	0.5751	0	0	0	0	0	0.248	0	0	1.0491	0	0	0
111.0085_1.0472	0	0	0	0	0	0	0	0	0	0	0.6565	1.2522	0.6605	0	0.9832	1.3052	0	0	0	0	0	0	1.0849	0	0	0	1.1607	0	1.5208	0	0	1.7482	0	0	0	0	0.6181	0	2.0393	0	0	0	0	0	0	0	0	0	0
109.1022_6.1708	3.0626	0	0	1.2066	2.247	1.7469	0	3.5944	3.5091	3.3413	0	0.7273	0	0	0	0	0	0	0	0	0	3.572	2.8532	2.4024	0	2.3032	0	1.0031	2.7674	0	1.4652	0	0	0	0	6.9128	0	5.1298	0	1.5862	0	0	0	1.4119	0	1.9386	0	0	2.1445
109.102_4.213	2.2998	0	0	0	0	1.0129	0	5.3221	0.3123	3.5764	0	0	0.5442	0	0	0	0	0	0	0	0	0	0	0	0	2.2919	0	0	0	0	0	0.0638	0	0	0	6.6493	0	4.6228	0	0	0	0	0	1.0075	0	0	0	0	0
109.1019_4.1118	16.8551	0	3.5555	4.4813	4.5658	3.2394	1.5562	10.8726	9.7933	10.9614	4.7638	7.0863	4.761	3.0962	1.8054	0	1.0909	1.4291	0	5.2373	3.8716	2.4759	3.625	4.6263	3.6487	12.4173	0	0	2.9972	0	3.1747	5.1933	1.0265	0	4.0075	16.7925	4.3094	18.7614	3.0414	4.5518	3.879	3.1905	4.2096	8.1845	0	7.3262	7.2477	0	8.9842
109.1016_5.0635	0	0	2.6751	1.9244	0	0	0	0	0.8721	0	0	0	0	0	1.2913	0	0	0	0	0	2.2443	0	0	0	0	0.7309	0	0	2.3844	0	0	0	0	0	0	1.4641	0	0	0	0	0	0	0.7218	0	0	0	1.6528	0	0
107.0868_6.1731	1.818	0	1.445	0.7611	0	0	0	1.9305	2.194	1.7355	0.7981	0.6094	0	0.6638	0	0	0.4399	0	0	0	0	1.91	1.5443	1.2485	0	0	0	0	1.4443	0.6838	1.0283	0	0	0	0	3.8469	0.5044	2.7757	0.1995	1.0686	0	0.111	0	0.8796	0	1.924	0	0	1.1562
107.0865_4.213	1.2114	0	0	0	0	0	0.4583	3.3994	0	2.0434	0	0	0	0	0	0	0	0	0	0	0	0	0	0	0	1.1558	0	0	0	0	0	0	0	0	0	4.6402	0	2.8435	0	0	0	0	0	0.4204	0	0	0	0	0
1032.373_1.8647	0	0.3724	0	0	0	0	0.6736	1.1188	0.6134	0	0	0	0	0.0163	0	0	0	0	0.0112	0	0.0128	0	0	0	0	0	0	0	0	0	0	0	0	0	0	0	0	0	0	0	0	0	0	0	0	0	2.4769	0	0
1013.7099_5.0562	0	0	0.9962	0	0.1056	0.0081	0	0	0	0	0	0.0076	0	0	1.76	0	0.0083	0	0.0119	0	1.0089	0	0	0.0315	0	0	0	0	0	0	0	0	0	0	2.0714	0.291	0	0	0	0.0243	0	0	0.0127	0	0.076	0	0.4165	0	0.0247
336.1668_3.418	0.7404	1.4523	0	0	0	0	2.4617	3.4319	5.9925	0.7121	0.1594	0	0.0106	0.1847	0.1931	0	0	0.1891	0.0641	0.1766	0.0925	1.4753	0.0413	1.2291	1.092	1.1532	1.2356	1.0609	0	1.6348	0.8476	0	0.9679	0.3958	0.1038	0.6241	0	1.9638	0.3699	0.9302	0.521	0.1953	0.6083	0.5519	0.8139	0.8532	4.0637	0.2189	0.494
336.1564_2.0173	0	0	0.7057	0.6874	0.9662	0	0	0	0	0	0	0	0	0	0	0	0	0	0	0	0	0	0	0	0	0	0	0	0	0	0	0	0	0	0	0	0	0.3666	0	0	0	0	0	0	0	0	1.0174	0.1687	0
335.6626_2.188	0.5932	0.2418	0	0	0	0.6783	1.3896	0.9734	1.5531	0.4824	0.5713	0.5319	1.8374	0.3436	0.3405	0.9379	0.5175	0	0.2835	0.3607	0.8241	0.5367	0.0626	0.703	0.9582	0.5813	0.4701	0.4835	0.0663	0	1.2392	0.2205	0.1932	0	0.0439	0.0443	0.3532	0.3854	0.2792	1.1496	0.2315	0.0769	0.2231	0	0.6763	0.0998	0.148	0.1692	0
335.2561_6.5493	0	0	0	0	0	0	2.1969	1.0465	0	4.0906	0	0	0	0	0	0	0	0	0	0	0	0	0	0	0	0	0	3.9399	0	0	0	0	0	0	0	0	0	0	0	0	0	0	3.4398	1.1247	0	0	0	3.6064	0
335.2215_4.7074	0	0	0	3.6379	0.5445	6.9975	0	0.1139	2.8099	0	1.5833	8.1539	0	0	4.3229	0	0.1789	0.8817	0	0	0.2388	0	4.6321	0.8636	0	0	0	0	0	0	3.5872	0.2622	0	0	4.3382	0	0	0	0.2545	0.2403	0	0.2732	0.1713	0	0.2199	2.0155	1.3886	0	0.2865
335.2202_6.386	0	0	0	4.1359	5.2909	0	1.0637	0	0	0	0	2.1322	0	0	0.3596	0	0	3.0559	0	0	5.8859	0	0	0	0	0	0	0	0	0	0	0	0	0	6.0293	3.1333	0	1.5589	0	0	0	0	2.2969	0	0	0	6.983	0	1.4849
335.2202_5.7563	5.3284	0	0	0	0	0	0	0	0	6.7418	0	0	0	0	0	0	0	0	0	0	0	2.4548	0	1.5233	0	0	0	0.6286	0.9177	0	0	0	0	0	0	8.6984	0	2.4418	0	0	0	0	0	0	0	0	2.4535	0	0
335.2198_5.825	5.2099	0	4.3889	0	0	0	0	0	0	5.3632	5.5633	0	0	0	6.7972	0	0	0	0	0	4.9217	5.1053	0	6.7643	0	2.6202	0	0	0	0	4.5793	0	0	0	4.3188	4.0096	1.2253	4.2891	0	1.726	0	0	0	0	0	0	6.1179	0	0
335.2196_6.1733	42.1123	7.8844	12.7456	18.5424	32.888	23.1671	20.4175	41.4867	37.843	35.6682	11.6445	8.9482	9.2929	6.7648	6.9702	4.2141	8.357	0	4.2813	0	8.8453	46.1752	29.0234	26.7642	7.8854	35.0302	1.5251	13.8273	32.8367	16.4152	20.316	8.3366	8.2875	1.6455	14.4227	54.7094	12.7642	49.6649	2.3768	22.9987	1.6811	1.1845	3.1072	19.3917	4.8947	28.0718	6.6197	2.6234	23.7273
116.0706_1.9291	1.2497	0	0	0	0	0	0	0	0	0.4198	0	0	0	0	0	0	0	1.5246	0	0.3086	1.4216	0	0	0	0	0.8992	0	0	0.6768	1.1187	0	0	0	0	1.1211	0	2.0343	0	3.3177	0	0	0	0	0	0	0.2182	4.5838	0	0
116.0543_1.8528	1.8014	3.8798	1.6353	2.7822	0	1.1331	0	1.1995	1.3298	1.7829	1.4038	0.749	2.1362	1.7657	1.3794	1.5477	1.8943	1.9486	2.1522	0.8271	2.5807	1.753	1.7795	2.5491	1.3851	2.4128	9.3872	1.742	1.5215	1.0527	0.8076	0.8859	1.5754	1.3222	1.4096	1.1028	2.4262	1.9664	1.2899	1.5193	1.5017	1.5264	1.4895	1.4429	2.1502	0.9429	0	1.5138	1.3766
115.087_1.8655	0	0	0	0	0	0	0	0	0	0	0.8068	0	1.8475	0.9306	0	1.5089	0.9216	0	1.7648	1.2337	0	0	0	0	1.3472	0	2.1016	0	0.6312	0	1.5132	2.1766	0	0	0	0.7803	0	0	0	1.8485	2.4831	2.0194	0.9494	1.7396	0	0	0	0	0
115.0869_2.1002	0	0	0	0	0	0	0	0	0	0	0	0	0	0	0	0	0	0	0	0	0	0	0	0	0	0	0	0	0	0	1.9446	1.6812	0	0	0	0	0	0	0	0.5015	1.0331	2.1015	0	2.8918	0	0	0	0	0
114.0925_2.472	11.0917	12.3677	18.7617	13.4874	21.9339	5.9478	8.4883	7.049	4.247	3.4851	10.7001	5.967	10.5215	16.5218	18.8043	12.6097	15.8098	12.676	9.1218	14.9564	4.8344	5.9514	9.528	7.4605	6.4881	4.7393	0	5.3485	8.6382	9.5505	10.894	6.0293	8.8789	13.6803	0	5.6158	9.281	0	20.5585	5.3186	7.2933	24.1175	17.0469	6.379	16.317	8.8436	4.4251	11.3861	6.8079
114.0924_1.9221	2.0048	0	1.9694	0	0	0	0	0	0	0	0	0	0	0	1.2423	0	0	0.784	0.9184	1.158	0	0	0.7492	0	0.5736	0	0	2.0501	0	3.0958	0	0	0.5991	3.937	0.4302	0	0	0	0.7949	0	0.8288	2.1105	1.3858	0	1.079	0	2.1827	0	2.7298
113.0357_1.8269	6.0912	11.6754	4.7758	7.7882	9.6204	3.442	3.2346	3.4518	4.9036	10.3138	3.3574	2.5262	3.1161	3.7103	1.7396	2.286	2.4095	3.0614	0	3.4973	2.8816	6.9784	2.6577	7.5176	3.6525	6.1493	13.3154	8.37	3.7631	12.5025	0	3.5507	4.0571	5.0142	6.961	4.909	2.8622	10.8183	3.4465	3.385	2.2919	0	7.737	0	15.4091	3.0556	3.7629	8.3526	8.2424
113.0356_1.7272	1.0763	0	0	0	0.6291	4.5378	0	0.7298	1.718	7.2959	2.2942	0	0.3098	0.3435	0	0	0	3.7813	0.2934	0	0	0	0.1805	0	10.2687	5.3352	0	4.1633	0	1.6862	0.4907	0	0.4458	9.6525	0	1.5016	0	5.6716	0.556	8.0578	6.5664	2.1149	1.4805	1.334	2.0957	0.7937	0.8845	0.8798	0
113.0354_1.0864	0	0	2.5332	0	0	0	4.8923	0	0	0	0	0	0.2725	0	0.4772	1.4608	0.4432	4.3294	2.8436	1.4196	3.223	0	0	0	0	0	0	5.4575	3.051	4.6363	0.3095	0	0	0	3.059	2.243	1.4424	0	0	3.7029	2.7751	2.8627	1.5545	2.0275	0	0	0	0	0
113.0346_1.6584	0	0	0	3.2745	0	0.239	3.5625	5.2259	0	0	0	1.151	0	0	0.1354	0.7379	0	0	0	0	2.9905	0	0	0	0	0.5069	1.182	0	0	0	0	0	0.9438	0	0	4.3918	0.3426	0	0	0	0	0	2.6793	0	0	0	0.622	0	0
112.0506_1.2119	0	7.5318	0	0	1.7187	0.7257	2.7829	8.0324	4.0657	1.203	0	0	0	0	0	0	0	0	0	0	0	2.6545	0	0	4.1273	3.2711	0	2.1211	0.8445	8.2076	0	0	0	0	0	0.4574	0	0.6757	0.4989	2.5272	0	0	1.7351	1.7821	0	0	5.281	0	0
111.1177_3.4592	2.1745	0	0	0	0	0	0	0	0	0.295	0.6327	0.3297	0.7124	0	0	0	0	0	0	0.1419	0	0	0	0.3843	0.7274	0.3472	0	0	0	0	0.614	1.1614	0	0	0	0	0	0	0.8839	0	0	0.2661	1.5551	0.9857	0.1189	0	0	0	0
111.045_5.5878	2.233	0.9926	0	2.6727	4.865	2.4091	2.0359	3.0403	2.507	3.123	2.403	3.0265	2.4373	1.6555	2.5647	2.6067	2.4797	4.1563	2.983	2.5575	3.574	2.367	3.508	2.2288	2.3169	2.5477	0	1.5278	2.2398	1.8827	1.8834	2.5811	2.7467	2.3077	3.207	1.2043	3.4759	1.3788	1.6486	2.1568	1.8296	2.0117	2.4093	1.3001	4.0904	1.3138	2.0891	2.5392	2.4522
1042.7287_6.1039	0	0	0	0.4351	0.0564	0.3237	0	0	0.0328	0.0135	0	0.1563	0	0.1287	0	0.029	0	0.1209	0.0495	0.0527	0.1542	0	0.0416	0.1713	0.1162	0	0	0.0323	1.2505	0	0.0501	0.1462	0.0293	0.0436	1.3725	0.2206	0.0194	0.1063	0.0414	0	0.031	0.0225	0.3884	0	0	0.3177	0.042	0	0.06
337.2374_6.5246	0	0	0	0	0	0	0	0	0	0	0	2.8624	0	0	0	0	0	0	0	0	0	0	0	0	0	0	0	0	1.0386	0	0	0	0	0	1.7933	0	0	0	0.3431	0	0	0	0	0	2.8706	0	0	0	0
337.2373_6.1565	1.9254	1.6711	18.9674	32.608	37.6261	42.2655	10.189	2.63	20.741	0	26.774	40.3037	16.134	17.0031	23.7666	15.927	22.7592	44.0445	10.3855	24.7265	46.4597	13.3009	47.7765	29.7071	15.8679	0	4.5304	6.1752	43.1542	7.5586	21.6477	17.8056	7.4531	3.2448	42.7506	2.0685	18.841	14.2415	14.8371	16.9734	7.0821	11.1183	20.9197	2.0992	25.8404	23.6804	13.8678	26.3449	31.7565
337.2345_6.289	0	0	1.1464	0	0	0	0	0	0	11.2543	0	0	0	0	0	0	0	0	0.0867	0	0	0	0	0	0	0	0	0	0	0.0336	0	0	1.112	0	0	0	0	0	0	0	0	0	0	0.7533	0	0	0	0	0
337.2339_6.393	0	0	0	0	0	0	0	0	0	9.8638	0	0	0	0	0	0	0	0	0	0	0	0	0	0	0	0	0	0	0	0	0.7287	0	0	0	0	0	0	0	0	0	0	0	0	0	0	0	0	0	0
337.0427_2.6028	0.0818	0	0.1154	0	0	0.6137	0.1889	0.5244	0.2432	0.434	0.3615	0.0681	0.11	0.1572	0.2378	0.3423	0.0777	0.1967	0.4509	0.2293	0.931	0.1797	0.095	0.0281	0.3707	0.5386	0.022	0.1077	0.2253	0.1087	0.0147	0.2236	0.2406	0.5437	0.1588	0	0.4628	0.0871	0.0909	0.128	0.0724	0	0.0738	0.04	0.0551	0.1033	0.1112	0	0.0389
336.6689_2.0976	0	0	0.1615	0.3857	0.6174	0	0.8915	0	0	0.4437	0.8553	0.6008	1.6177	0.6931	0	0.6824	0.1105	0.3536	0	1.3644	1.1322	0.1456	1.2894	0	0.7546	0.1638	0.5924	0.7904	0.791	0.0688	1.1065	0.9067	0.4087	0.5666	0.8209	0.5244	0	0.1926	2.2109	0.6653	0.448	1.6098	1.3387	0.4314	0.854	1.9155	0	0.6345	0.3249
118.0869_5.6292	0	0	0	1.1121	0	0	0	1.4669	0	0	0	0	0	0	0	0	0	0	0	0.2904	0	0	0	0	0	0	0	0	2.4927	0	0	0	0	0	0	0	0	0	0	0	0	0	0	0	0	0	0	0	0
118.0869_5.3908	0	0	0	0	0	0	5.7487	0	0	1.1648	0	0	0	0	0	0	0	1.3122	0	0	0	0	0.8978	0	0	3.2686	0	0	0	0	3.0108	0	0	5.475	0	0	0	0	0	0	0	0	4.3542	0	0	0	0	0	0
118.0869_5.5121	0	0	0	0	0	0	0	0	0	0	0	0	0	0	0	0	0	5.1992	2.861	0.4386	0	0	0	1.3728	0	0	0	7.9408	0	0	0	0	7.8182	0	0	0	0	0	0	0	2.0496	0.9735	0	0	0	0	0	0	0
118.0868_1.6813	0	1.5093	10.5603	8.7113	10.6849	10.1236	15.0668	26.3649	0	5.0682	1.2662	0.9079	12.3542	1.2307	15.1079	0	12.5168	6.3437	0	0	0	16.2501	0	17.7302	4.0648	5.2589	2.1456	42.7127	11.433	12.7434	15.1709	16.9221	18.2503	10.5895	0	7.7289	8.6409	5.3317	7.4305	10.6249	16.6113	0	8.8063	12.7668	2.508	0	2.3844	22.6924	15.7023
118.0867_1.7803	0	6.6578	0	0	0	0	0	0	0	0	0	0	0	0	0	0	0	0	0	0	0	0	0	0	0	14.7149	0	0	0	0	0	0	0	0	0	0	0	0	0	0	0	0	0	0	0	0	0	0	0
118.0867_3.7395	2.0377	0	0	0	0	0	1.5812	3.6078	2.2512	0	0	0	0	4.9423	1.064	0	0	2.6317	3.0049	0	2.4318	0	0	0	0	0	0	0	0	0	0	0	0	0	0	0	0.5445	0	0	0	0	0	0	0	0	0	3.9472	0	0
118.0865_4.3638	0	0	0	0	0	0	0	1.8706	0	0	0	5.8412	0	0	0	0	0	0	0	0	0	0	0	0.7445	7.0349	0	0	5.7752	0	0	0	0	0.929	0	0	0	0	0	0	0	0	0	0	0	9.8427	0	0	0	0
118.0677_2.2749	0	0	2.6413	3.1536	2.8129	2.6169	0	0	0	1.6456	2.1042	2.2047	3.2948	3.6503	1.7444	0.8194	0	2.1642	3.3052	1.9021	0	0	0	1.0677	2.5721	0	3.4053	0	2.3819	0	3.1459	2.3635	0	1.9311	1.6567	1.7307	2.4154	2.1778	2.8587	2.3389	2.808	2.6215	0.959	2.6817	1.6569	1.2888	2.1979	2.7219	2.6635
116.0719_2.2158	0	0	6.7296	0	6.3666	1.1943	4.0936	4.8152	0	0	0	0.1433	0	0	0.7183	0	0	0.4578	0	0	0	0	0	2.8845	0	1.5627	0	0	0	3.1531	0	0	5.8282	0	0	0	1.4767	1.4563	0	3.7891	0	0	3.7799	0	2.5358	6.3736	15.6719	6.0212	7.2586
116.0715_2.144	0	0	0	1.9812	0	0	0	0	0	1.7993	0	1.612	0	0	0	0	0.2748	0	0	0	0.4678	0	0	0	2.3508	0	0	0	0	2.6094	0.1268	0	0	0	0	0.152	0	0	0	0	0	0.3354	0	0	4.5244	0	0.8094	0	0
116.071_1.8601	1.8472	0	0	0	4.3953	0	4.4055	3.4404	0	0	0	0.532	0	0	0	3.1848	2.1016	0	3.5528	0	2.4907	0	0	0	0	0	0	0	0.5161	7.0771	0	0.3541	1.0511	3.5391	0	0	0	3.4954	1.3608	3.588	0	0	2.044	2.4331	0	0	6.8655	0	3.7021
340.1648_1.8594	0	0	0.2951	0.1184	0.6622	0	0	0	0	0	0	0	0	0	0	0	0	0	0	0	0	0	0	0	0	0	0	0	0	0	0	0	0	0	0	0	0	0	0	0	0	0	0	0	0	0.3567	0	0	0
339.177_5.3483	0	0	0	0.2653	0	1.3027	0	0.7027	1.1057	1.1694	0	1.2593	0.2999	0.3848	0	0	0.5049	1.5003	0.6073	0	3.197	0.5225	1.4854	0.5138	0.3747	0.3797	0.1877	0.192	0.8476	0	0.506	0.7487	0.2122	0.08	1.0914	0.1834	0	0	0	0.7911	0.2389	0	0.1981	0	0.311	0.2542	0.5907	0	0.3301
339.1642_1.8902	0	0.141	0	0	0	0	0	0	0	0	0	0	0.1853	0	0	0	0	0	0	0	0	0	0	0	0	0	0	0	0	0	0	0	0	0	0	0	0	0	0	0	0	0	0	0	0	0.2844	0	0	0
338.1714_2.7155	0.3491	0	0	0.1576	0	0	0	0.3969	0	0.8907	0	0.2275	0	0	0	0	0	0	0	0	0	0	0	0	0.3344	0.2605	0	0	0	0	0	0	0	0	0	0	0	4.989	0	0.2226	0	0	0	0	0	0	0.8044	0	0
118.0872_2.0219	0	0	0	0	0	0	0	2.0289	0	1.7423	0	0	0	0	1.2354	2.5358	0	0	0	3.5726	0	0	0	0	3.5151	2.2488	0	0	0	0	0	0	0	0	0	0	0	0	2.7486	0	0	14.5838	0	0	0	0	0	0	0
118.0872_6.2534	0	0	0	0	0	1.0497	8.1541	6.2275	0	10.4125	0	0	3.5209	0	1.4519	0	4.1671	0	0	0	0	0	0	0	0	6.7862	0	0	0	0	6.2128	0	13.874	4.3481	0	0	0.6255	0	10.4221	0	7.4671	3.4489	8.0446	0	1.6229	0	3.1563	0	0
118.0872_3.3165	0	12.3383	1.6863	0	0	0	0	0	0	0	0	0	0	0	0	0	0	0	0	0	0	0	0	0	0	0	0	0	4.8784	4.3138	0.7613	0	0	0	0	0	0	0	0	0	0	0	0	0	0	0.9107	0	0	0
118.0872_2.3378	0	0	0	0	0	0	0	0	0	1.2354	0	0	0	0	0	0	0	0	0	0	0	0	0	0.8091	0	0	0	0	0	0	0	0	0	0	0	1.9945	0	0	0	0	0	0	0	0	0	0	0	0	0
118.0872_1.5848	0	0	0	0	0	0	0	0	0	0	0	0	0	0	0	0	0	5.999	0	0	0	0	0	0	1.0112	0	0	0	0	0	0	0	0	0	0	0	0	0	0	0	6.9343	0	0	2.5631	0	0	0	0	0
118.0872_2.865	0	0	0	0	0	0	0	0	0	0	0	0	0	0	0	0	0	0	5.135	0.6019	0	0.397	0	0	0	0	0	0	3.8952	0	0	0	0	0	0	0	3.6434	1.7659	1.432	0	0	0	0	0	0	0	0	0	0
118.0872_4.1223	0	0	1.4402	0	0	0	2.9288	0	0	0	0	0	0	0	0	0	0.4623	0	0	0	0	1.5808	0	0	0	0	0	0	0	3.0924	0	0	0	0	0.6106	2.5054	0.6093	0	0	0	0	0	0	2.2696	0	0	0	0	0
118.0872_3.1099	0	0	0	0	0	0	0	0	0	0	0	0.8075	1.2868	0	4.9228	2.2849	4.3065	2.6013	1.3838	0	0	0	0	0	0	0	0	0	2.5202	0	0	0	0	0	0	0.5869	0	0.7455	1.8275	0	0.9581	0	0	0	0	0	0	0	0
118.0872_1.2434	0	0	0	0	0	0	1.473	12.413	0	3.3025	0	0	1.6977	0	0	0	0	0.7473	5.6516	0	0	0	0	1.8959	10.874	0	0	0	0	0	0	0	0	0	0	0	0	0	0	0	0	0	6.1374	0	0	0	3.102	0	9.3133
118.0872_1.1747	3.4548	0	0	0	0	0	2.5964	0	0	2.6209	0	0	0	0	0	0	0	0	4.4207	3.6736	0	0	0	0.9845	0	0	0	0	3.752	0	2.2686	0	6.8278	0	0	0	4.134	0	0	0	1.1869	0	0	0	0	0	4.1727	0	0
118.0872_5.9499	0	0	0	0	0	3.4985	2.2836	0	0.6021	0	0	0	0	0	0	0.9989	0	0	0	0	0	0	0	0	0	0	0	0	0	0	1.5642	0	0.487	0	4.8754	0	0	0	0	0	0	0	0	0	0	0	0	1.0082	0
118.0872_5.0719	0	0	2.3345	0	0	0	0	7.3735	0	0	0	0	0	1.7224	0	0	0	0	0	0	0	0	0	0	0	0	7.248	0	0	0	0	0	0	0	0	0	1.0732	0	0	0	0	0	0	0	0	0	0	0	0
118.0871_2.4459	0	0	0	0	0	0	0	0	0	0	1.3824	5.4475	7.4598	0	3.2383	0	2.9313	0	0	5.6523	0	0	0	0	0.4591	10.8511	0	0	0	0	0	0	1.5892	0	0	0	0	0	0	0	0	0	0	0	0	0	0	0	0
118.087_4.2115	0	0	0	0	0	0	0	0	0	0	0	4.6178	11.8326	0	0	0	0	0	0	0	7.2174	0	0	0	0	0	0	0	0	0	0	0	0	0	0	1.5339	1.1963	0	0	0	0	0	5.4253	0	5.1296	0	0	0	0
118.087_5.1668	0	0	6.7562	0	0	0	0	0	0	2.818	0	1.3678	0	0	0	0	0	0	0	0	0	0	0	0	0	0	0	0	0	0	0	0	0	0	0	0	0	0	0	1.8873	0	0.8567	0	0	4.9889	0	0	0	0
1078.3452_1.8638	0	2.8379	0	0	0	0.4248	1.7851	0.6758	0.3607	0	0.1189	0.034	0	0.0394	1.0008	0.127	0	0	0	0.714	0.0391	0	0	0	1.321	0	0	0	0	0	0	1.6943	0	0	0	0	0	0	0.4451	0	0	0	0	0	0	0	0.0963	0	0
1077.3522_1.8246	0	0	0	0.0987	0	0	0	0	0	0	0	0	0	0	0	0	0	0	0	0	0	0	0	0	0	0	0	0	0	0	1.3283	0.828	0	0.0151	0.024	0	0	0	0.9681	0.0578	0	0.0581	0.0143	0	0.0154	1.5844	0	0	0.0235
1074.7519_6.1749	0.0068	0.4119	0	0.0744	0.1703	0.608	0.2329	0.4694	0.4257	0.6955	0.4636	0.3059	0.4871	0.3207	0	0.0847	0	0	0	0.0862	0	0.9989	0.3821	0.1734	0.3713	0	0	0.3733	1.5623	0.2881	0.1245	0.263	0.2679	0.0409	0.17	1.5816	0.0119	0.5537	0	0.5526	0	0	0.0289	0.1319	0	1.3803	0.0575	0.1227	0
1072.7412_6.178	0	0.1195	0	0	0.6217	0.6625	0.1362	0.4003	0.1726	0.2237	0.5618	0	0	0	0	0	0.1406	0	0	0	0	0.4724	0.2006	0	0	0	0	0	0	0	0	0	0	0	0	0	0	0.965	0	0.4001	0	0	0	0.4102	0	0.5735	0	0	0.2537
343.296_5.6953	1.3898	3.4155	1.744	2.5387	2.3517	1.5324	2.4594	1.7422	1.9514	2.9668	1.3122	1.2161	6.2075	1.345	1.7886	1.4835	1.6066	1.1643	0.6032	0.623	2.0426	1.8153	1.3784	1.3588	0	1.1486	5.8083	1.7897	1.4305	2.0053	0.8433	1.462	2.0563	1.2951	5.342	0.9443	1.5405	2.1725	1.6314	1.737	1.3107	0.9155	1.3501	1.0429	2.2095	1.6963	1.4274	5.0696	1.7219
343.1978_1.8338	1.0684	0	0	0	0	0	0	0	0	0.8783	0.7609	0	0.7392	0	0	1.3628	0	0.1716	0	0.8694	0	0.2395	0.9067	1.8959	0.7896	0	2.6784	1.186	0.9828	0.4888	2.3271	0.9124	0	0.7411	0.7861	0.9284	0	0.6659	2.1779	1.175	0.4659	1.0324	1.5987	1.2712	0	2.6396	0	2.7867	0
343.1887_2.329	0	0	0	0	0	0	0	0	0	0	0	0	0	0.676	0	0	0.6537	0	0	0	0	0	0	0	0	0	0	0	0	0	0	0	0	2.7758	0	0	0.7127	0	0	0	0	0	0	0	0	0	0	0	0
343.1874_2.2401	0	0	0	1.354	0	0	0	0	0	0	0	0	0	0	0	0	0	0	0	0	0	0	0	0	0.3824	0.3353	0	0	0	0	0	0	0	0	0	0	0	0	0	0	0	0	0.4829	0	0	0.6641	0	0.3949	0
343.1687_4.1144	0.3663	0	1.4563	1.4185	0.6001	0.2178	0	0.3654	0.9505	0.1849	0.6476	0.5966	0	0	0.2292	0	0	0	0	0	0	0	0.6369	0	0	0.9699	0.5189	0	0.5129	0.2728	0.6611	1.5119	0	0	0	1.2716	0	0.5207	0.5495	0.1854	2.2243	0	1.1714	1.1145	1.3959	0.6987	0.472	1.1563	1.5708
342.6113_2.3838	0.0995	0	0.6679	0.3526	0.1312	0	1.2088	0.1776	0.5608	0	0.4683	0.33	0.8736	0.5076	0.3146	0.61	0.4748	0.3278	0.274	0.3901	0.5491	0.6065	0.6085	0.6561	0.8525	0.4712	0.199	1.1886	0.3245	0.6702	0.7225	0.8173	0.4691	0.5679	0.6315	0.7911	0.2934	0.3751	0.2619	0.934	0.6387	0.8656	0.1901	0.6715	0.5133	0.4213	0.211	0.4527	0.3192
342.2377_3.0817	0	0	3.5632	0.1738	1.4329	0	0	0	0.1033	0.0817	0	0.1373	0.0162	0	0	0	0	0	0	0	0	0.0776	0	0	0	0	0	0	0.2274	0	0	0	0.3861	0	0	0	0	0	0	0	0	0	0	0.0488	0	0	0.906	0	0
342.0876_1.9411	0	2.3552	0	0	0	0	1.5009	0.2559	0	0.1841	0.1957	0.225	0.1415	1.0516	2.8465	1.4291	0.1667	0.9165	0.1979	2.9898	0.3216	0	0.6672	0.0522	0.338	0	0	0.3513	0.0149	0.3759	0.1241	0.0432	0.8782	0.2975	0.1102	0.1439	0	0	0	0.0313	0	0	0	0.0763	0.3055	0	0.0452	0	0
342.0402_3.7689	0.1638	0	0.0407	0	1.1495	0.4668	0.2486	0.3101	0.0881	0.1033	0.0114	0.0388	0	0	0.1862	0.0421	0	0	0	0.0231	0	0	0	0	0	0.0641	0	0	0	0.059	0.1198	0.0505	0.0622	0.0178	0	0	0.0545	0.0246	0	0.0249	0.056	0	0.0127	0	0.0461	0.3467	0.0107	0.4954	0.2815
341.1963_4.5497	0	0	0	0.7723	1.801	0	0.3834	0.5422	0	0.1009	0	0	0.1292	0	0	0	0.2926	0.7621	0.6511	0.1526	0.3495	0	0.5012	0.514	0	0	0	0	0.9647	0	0.2333	0	0.2647	0.168	0	0.2728	0.4436	0	0	0	0	0	0.2494	0	0.6333	0.1132	0.8458	0.5467	0.6215
341.1962_6.3452	30.7587	64.0412	29.8471	31.2759	49.436	32.8167	38.0304	32.403	24.8798	28.3903	20.2122	16.555	19.1717	16.9496	29.0797	17.0314	13.7165	20.0727	22.7739	16.5329	13.9242	14.4962	21.9907	15.1819	9.6955	30.996	19.8198	14.0776	32.291	29.4823	20.3063	5.6987	19.9401	28.0194	21.9112	25.5558	23.686	30.6441	14.8614	18.7092	27.1859	11.5003	20.5349	17.9353	26.52	12.6911	18.3698	17.4987	13.6349
341.154_3.0522	2.4163	0	0	0.4128	0	0	0.0358	0	0.1925	0	0.5789	0.8203	0	0.0897	0.1242	0	0.0745	0.4984	0	0	1.327	0	0.4574	0.2173	0.1117	0.3279	0	0	0	0	0	0.122	0	0.0676	0	1.0738	0.4697	0.5221	0.1471	0	0	0.0706	0	0.2313	0	0.4713	0.1323	0	0.435
340.1976_2.4219	6.2988	0	0.4353	4.7066	0	2.2242	2.4313	1.9926	4.2748	1.0912	4.9679	4.3163	1.4296	4.0348	0	4.0553	4.0794	0.2983	0	0	0	0	1.9776	3.4146	0	0.2564	0	0	0.5698	0	6.1856	7.6326	0	2.034	1.9794	1.1185	0.9214	1.0956	6.0974	2.3093	5.7323	6.1344	3.9966	5.6067	6.4859	4.0842	0.7104	2.3581	6.4468
340.1898_2.5098	0	0	0	0	0	0	0	0	1.115	0	1.2026	1.0887	0	0	0	0	0	0	0	0	0	0	0	0	0	0	0	0	0	0	1.303	0	0	0	0	0	0	0	0	0	0	0	0	1.1174	0	0	0	0	0
118.0875_4.478	0	0	1.0842	0	0	1.9533	0	0	0	0	4.9589	0	0	1.8617	0	0	0	0	0	0	0	5.4536	0	0	0	0	1.5129	0	0	6.2522	0	3.5126	0	0	0	0	0	0	1.5982	0	0	0	0	0	0	0	1.5463	0	2.0185
118.0875_5.8265	0	0	2.4305	0	0	0	0	0	2.8682	6.7199	0	2.8017	1.0509	6.857	0.2046	0	0	0	0.6839	0	1.5153	6.1995	0	6.3511	0	0	0	0	0	0	0	0	6.0596	0	0	0	0	0	0	0	0	0	6.8741	0	0	0	3.4163	0	3.5591
118.0875_3.2288	0	0	8.2401	0	0	0	0	0	0	0	0	0	0	0	0	0	0	0	0	0	1.8788	0	0	0	0	0	0	0	0	0	0	0	0	0	0	0	0	0	0	0	0	0	0	0	0	0	0	0	0
118.0875_1.0458	0.5108	0	0	0	0	0	0	1.9445	0	0	0	0	1.3117	0	0	0	3.9018	0	1.3799	0	0	0	0	0	0	4.9654	0	0	0	3.3124	0	0	1.6863	0	0	0	2.1876	0	0	0	0	0	1.11	0	0	0	0.918	0	0
118.0874_3.0154	0	0	0	0	0	0.1742	0	0	0	0	0	0	0	0	0	0	0	1.9024	0	2.5244	0	0	0	0	0	0	3.0205	0	0	0	0	0	0	0	0	0	0	0	0	0	0	4.771	0	0	1.8583	0	0	0	0
118.0874_6.3553	3.7436	0	5.2082	5.1751	3.5284	0	0	0	0	3.4996	0	0	1.0942	0	0	0	0	5.467	0	0	0	0	0	4.284	0	0	0	0	0	0	0	0	0	4.5236	0	1.1346	0	0	0	0	3.3114	10.3786	0	0	0	0	0	0	0
118.0873_3.6439	0	0	0	0.407	0	0	0	6.7053	1.6722	0	0	0	0	0	1.064	0	0	2.6317	0	0	0	0.9611	0	0	0	0	0	0	0	0	3.9548	0	0	0.3745	0	0	1.066	0	0	0.9329	0	0	0	0	0	8.1111	0.1565	0	0
118.0873_4.2827	0	0	0	0	0	0	0	8.519	2.0982	0	0	0	0	0	0	3.5412	0	0	3.9951	0	4.2324	0	0	0	0.9773	0	12.1748	0	0	0	0	0	13.6466	0	0	0	0	0	0	0	0	0	0	0	0	0	2.567	0	9.419
118.0873_2.7123	0	0	0	0	0	0	7.3332	6.0232	7.0313	0	0	4.6381	1.4822	0.9449	0.8159	0	9.1424	0	0	0	0	3.7654	0	0	0	0	0	0	0	0	0	0	15.0233	0	3.965	0	0	0	2.0648	0	0	6.9489	0.5675	0	0	0	3.3012	0	0
118.0873_2.2509	0	0	0	0	0	0	0	0	1.5428	3.8187	0	1.34	0	0	0	0	0	0	6.8073	0	0	0	0	0	0	0	0	9.067	0	0	0	0	5.7953	0	0	0.7377	0	6.1595	0	0	0	0	10.3724	0	0	0	0	0	0
118.0873_1.8788	0	0	0	0	0	2.8428	0	0	0	0	0	0	0	0	0	0	0	0	0	0	0	0	0	0	0	0	0	0	0	0	0	0	0	0	0	0	0	0	0	0	0	0	0	0	1.2835	0	0	0	0
118.0873_4.9669	2.1874	0	0	0.5829	0	0	0	0	0	0	2.7145	0	1.3605	1.7224	0	0	0	0	0	0	7.3023	0	0.6236	0	0	5.6253	0	0	0	1.7788	0	0	3.1378	0	0	0	0	0	0	0	0	0	8.2381	0	0	0	7.2794	0	0
346.2061_1.8572	1.8514	0	0	0	0	0.9181	1.1164	0.2743	1.3304	0.249	1.4835	0.8198	0	0.7876	0	1.4185	0.7935	0.3658	0	0	0.1008	0.2078	0	0.7889	0.8094	0	0.349	0.2323	0	0	1.2892	1.4895	0	0	0.2147	0.1752	0	0	0	0	0	1.2558	0.9115	1.5287	2.2514	0	0.2316	0	1.5782
346.1959_2.7049	0	0	0	0	0	0	3.515	0	1.1487	0	0	0	0	0	0	0	0	0	0	0	0	0	0	0	0	0.753	0	0	0.7576	0	0	0	0.8616	0.4382	0	0.8667	0.2525	0	0	0	0	0	0	0	0	2.9542	1.3591	1.6952	0
346.1959_2.4605	1.5016	0	0	0	0	0	0	0	0	0	0	0	0	0	0	0	0	0	0	0	0	0	0	0	0	0	0	0	0.2607	0	0.9408	0	0	0	0	0	0	0.0614	0	0	0	0	0	0	0	0	0	0	0
346.1515_2.1275	0	0	0	0	0.0705	0	0	0	0	0.3356	0	2.2227	0	0	0	0	0	0	0	0	0	0	0	0	0	0	0	0	0	0	0	0	0	0	0	0	0	0	0	0	0	0	0	0	0	0	0	0	0
346.0562_1.8153	0	0	0.2144	0.1782	0.5629	0	0	1.3735	0	0	0	0	0	0	0	0	0	0	0	0	0	0.0359	0	0	0	0	0	0	1.4217	0	0	0	0	0.0267	0	0	0	0.2429	0	0	0.1404	0.0334	0	0	2.1202	0.2704	1.1349	0.2461	0.14
345.2753_5.5619	0.8585	1.5428	0.917	1.0245	0.7033	0	0	0.6212	0.6714	0	0	0	0	0	0.8353	0.5953	0.1813	0	0.099	0.2655	0.1599	0.26	0	0	0	0	0	0	0	0.4019	0.3925	0.6445	0	0.1696	0	0	0.4697	0	0.437	0	0.1498	0.3947	0	0	0	0.147	0.4806	0	0.7117
345.1663_1.9325	0	0	0.2211	0	0	0	4.7324	8.3817	1.4291	1.5013	0	26.7185	0	5.4773	0	0	0	0	0	0	0	1.6582	0	0	0	0	5.9969	1.5261	0	3.5897	0	0	1.4475	1.0846	0	0.5378	0	1.0345	0	0	0.9957	0	0	1.7604	0	0	2.3776	0	0
345.0035_5.2932	0	0	0.8736	0.0734	2.8562	1.3286	0.0724	0	0	0	0	0.1017	0.0241	0.0548	0.1793	0.1328	0	0	0	0	0.8194	0.2732	0	0	0.0492	0	0	0.1106	0.9293	0.6202	0.2902	0	0	0	0	0	0	0.0482	0.0336	0.1328	0.158	0.0258	0.1483	0.0075	0.0832	0.4167	0	0.4359	0.4483
344.6615_2.1776	15.8328	7.9441	18.2292	9.6542	1.914	6.3796	38.3995	38.2945	45.6282	15.1879	20.7201	19.0832	68.1438	16.9505	14.265	28.6445	13.0018	6.2707	10.7736	8.2105	20.0021	16.0978	12.2227	21.2494	30.9719	26.9353	18.8964	32.5966	8.5528	14.4928	34.7913	29.9032	7.4506	14.239	7.6556	24.2723	9.436	12.3741	10.0876	39.4469	21.6429	31.9952	9.1869	29.0052	18.9193	23.931	4.7374	15.7884	7.3391
344.2449_5.5004	0	0	0.9309	0	0	0.1359	0	0	0.1286	0	0	0.1057	0	0	0.4523	0	0	0	0	0	0	0	0	0	0	0.1352	0	0	0	0.04	0	0	0.0994	0	0.2576	1.8188	0.0433	0.123	0.0854	0.2097	0.0505	0	0	0	0	0	1.612	0	0
344.2431_6.1005	0	0	1.618	3.0723	5.1432	0	0	0	0	0	0	1.0274	0	0	0	0.1444	0	2.0024	0	0	1.4226	0	0.8341	0.2189	0	0	0	0	3.5153	0	0.1992	0	0	0.0777	3.8607	0.7051	0.2635	0	0.1397	0	0.1438	0.154	0	0	0	1.1863	0	0	2.3982
344.2281_2.5334	0	1.6331	1.1404	0.7731	2.3242	0.889	1.174	0.9523	0	1.1731	0.8392	0.6962	0.8909	0.2952	1.2003	0.8573	1.0255	0.7089	0	0.9208	0.8946	0.8972	2.4696	0.6237	0.8804	1.0553	1.2905	1.3715	1.3907	0.757	0.6241	0.5987	0.9255	0.7227	0.6322	0.3464	0	0.8598	0.8876	0.5483	0.7496	0.8011	1.1107	1.0674	0.9972	2.4822	0.5672	0.3909	0.6912
118.0876_3.5187	0	0	0	0	0	0	0	0	0	0	0.5968	0	0	0	2.6949	0	0.4501	0	0	0	0	0	0	0.8232	0	0	0	0	1.1297	0	3.2244	0	0	0	0	0	0	0	0	0.88	0	1.1709	0	5.7031	0	0	0	10.6984	0
118.0876_6.4889	0	0	0	0	10.8456	0	0	0	0	2.3257	1.1138	0	0	2.5851	0	0	0	6.5282	0.6187	0	0	5.6687	0	0	0	0	0	0	0	0	0	0	0	6.3353	0	0	0	0	0	0	3.3114	0	2.8521	0	0.3826	0	0	0	0
118.0876_6.588	0	0	0	0	10.8456	0	0	2.4955	0	0	0	0	3.4424	0.1779	0	0	0	0.7453	0.4632	0	0	0	0	0	0	0	0	0	0	0	0	0	0	0	0	0.9487	0	0	0	0	0	0	3.5398	0	0	0.401	0	0	0
118.0876_4.7217	2.1107	1.1905	0	0	0	1.4239	0	0	0	5.7575	4.2118	0.8722	0	0	0	0.9348	0	3.8303	0	8.7572	3.5821	2.6267	0	0	1.2626	0	0	0	0	11.2447	0	0	8.3247	12.9953	0	0	0	0	1.146	0	1.7407	0	0	0	0	0	1.5151	0	7.8733
118.0876_3.9137	6.5937	0	0	0	0	0	0	0	0	0	0	0	0	0	0	0	1.6827	0	0	5.2909	4.8739	0	0	4.7538	3.1793	0	0	0	0	5.0723	0	0	0	0	4.6764	4.9081	3.7911	0	0	0	0.9433	0	0	0	0	0	1.51	0	3.7369
118.0876_1.3589	0.2733	0	0	0	0	0	8.4103	0	0	0	0	6.9755	10.1167	0	0	0	0	0	9.7293	0	0	0	13.0874	5.2306	0	0.6095	0	0	0	0	0	12.9717	0	0	0	0	0	0	10.1449	0	8.0705	2.0421	0	0	0	0	0	0.3463	0
118.0876_6.0274	0	0	0	0	0	0	0	1.7478	0.291	2.4213	0	0	0	0	2.8585	0	0	0	0	0	1.4666	0	0	0	0	0	0	0	3.1899	0	1.1694	0	0	0	0	8.5655	0	4.5037	0	0	0	5.4539	0	0	0	0	1.2742	0	0
118.0876_2.5285	0	0	0	0	0	0	0	0	0	0	0	0	5.5915	0	0	0	0	0	5.0197	0	0	0	0	0	0	0	0	0	0	0	0	2.9871	0	0	2.0118	0	0	0	0	7.006	0.6509	0	0	1.7147	10.9569	0	0	0	0
118.0876_2.6153	0	0.9362	0	0	0	0	0	0	0	0	0	0	0.5766	3.7469	0	0	0	0	0	0	0	0	0	0	0	0	0	0	0	0	0	0	0	0	0	0	0	0	0	0	0	0	0	0	0	0	0	0	3.4994
118.0875_4.0333	0	0	1.5882	0	0	0	0	0	0	0	0	0	0	0	0	0	5.5496	0	0	0	0	0	0	0	0	0	0	0	0	0	0	0	7.0192	0	0	0.4433	4.0585	0	0	0	0	0	0	0.4116	0	0	0	0	0
118.0875_4.8668	0	1.5827	1.3498	0	0	0	5.5661	0	0	0	0	0	0	0	0	0	0	0	0	0	0	1.0231	0	0	0	0	0	0	0	5.598	0	0.169	0.6509	0	0	0	0	0	0	0	0	0	0	0	0	0	0	0	0
1149.7743_6.1747	0	0.0562	0.0763	0.0563	0.1474	0.8354	0.0852	0.5899	2.1041	1.6783	0	0	0.3183	0	0	0	0.249	0.0348	0	0	0.1601	0.4912	1.3923	1.2857	0.073	0	0.0954	0	0.5062	0.2356	0.1782	0.2744	0	0	0.1115	0.7148	0	1.0084	0.0502	0.5944	0	0.0218	0.0317	0.457	0.2076	0.1812	0	0	0
1147.7581_6.1876	0	0.1926	0.1283	0.2165	0	0.7441	0.5602	0.7943	1.5046	0.9601	0.0379	0	0.1796	0.2181	0	0.1261	0.121	0	0.0373	0.0183	0.0411	0.9398	0.5183	0.1817	0.1003	0	0	0	0	0	0.1536	0.0762	0	0	0.3139	0	0	0	0	0	0.0126	0.0086	0.0524	0.1813	0	0	0.1661	0.0322	0
348.2746_5.061	0.0668	0	8.3224	1.4306	3.9234	0.3876	0	0	0.1887	0.1473	3.8682	0.2598	0	1.0475	8.112	0.0763	0.5558	0	0	0	8.1189	0.7136	0	0	0.3123	0.7487	0.4672	0	3.6077	0.2695	0.4916	0	0.2346	0.1102	8.8966	2.8148	0.1802	0	0	1.6897	0.1947	0.1217	0	0	0	0.8379	5.7328	0.3399	1.9886
348.1594_3.3528	0	0.0351	0	0.0611	1.4669	0	0	0	0.0233	0	0	0	0.0275	0	0	0	0	0.1979	0	0	0	0.116	0	0	0.0155	0	0	0	0	0.0646	0	0	0	0.0542	0.1816	0	0	0.0769	0	0	0	0	0	0.0394	0.0489	0	0	0	0
348.0711_1.252	0	2.3903	0	0	0	4.7171	0	0	0	0	0	0	2.9239	0	0.4331	0	0	0	0	5.4197	0	0.8173	0	1.7074	0.1034	0	0	0	0	0.8282	0	0	0	0	0	2.6746	2.8703	0	2.0649	0	0	5.6098	0	0	3.8153	0	0	2.0903	0
348.071_2.2169	0	0	0	1.2542	0	1.7749	0	0	0	0	1.9487	1.5911	2.1383	0.7127	2.4359	1.7007	2.2028	2.5424	1.5619	1.7633	1.7902	0.8923	2.476	0.925	0.9298	0	1.8308	0	1.8279	0	1.2604	1.0485	1.0331	0	2.0709	0.7236	2.1927	0.5219	1.6016	0.8128	1.8636	1.4608	1.6556	0	0	0	0	0.7709	0
348.0708_1.3746	66.4905	118.079	95.4815	105.693	81.7673	41.0804	74.4021	91.0782	63.424	65.5252	36.267	31.1785	61.0509	43.634	36.5183	60.0964	40.6422	45.8195	67.8914	30.5079	61.9413	78.1001	50.0966	44.8158	64.7076	64.8212	35.8756	120.683	37.8579	86.4101	35.1944	25.6474	67.1214	73.7068	43.3932	48.5102	57.2685	24.6392	45.6806	81.4616	96.517	42.6935	109.903	76.761	164.429	57.4611	40.492	89.7714	96.0308
348.0708_1.82	5.5644	1.9933	3.8203	8.2864	14.5814	4.9034	1.5645	3.9806	3.5742	0	3.8222	7.0899	3.4026	2.5951	5.7252	1.5418	5.2989	11.4153	0	10.3913	3.2701	2.2162	4.3122	4.0131	2.2094	6.9103	5.2547	3.8611	3.4382	0	1.7198	2.4546	0	0	9.6196	8.2852	3.1335	9.5265	2.3233	1.9599	2.2137	1.4951	6.3287	3.6308	11.0294	4.7378	2.2481	4.1946	4.4297
348.0692_1.1446	0	0	0	0	0	0	0	1.8922	0	0	0	0	0	1.9749	0	0	0	0	0	0	0	0	0.2511	0	0	0	0	0	0	0	0.6834	0	0	0	0.6477	0	0	0	0	0	0	0	0	0	0	0	0	0	0
347.1838_5.8102	0	0	0	0	0	0	0	0	0.0696	0	0	0	0	0	0	0	0	0.3343	0	0	0	0	0	0	0	0	0	0	0	0	0	0	0	0	0	0	0	0	0	0	0	0	0	0	0	0	0	0	0
347.1242_2.9207	0.1497	0	0	0.3475	0	0.7208	0.3852	0.4344	0.231	0.3082	0.4951	0.7188	0.3884	0.9157	0.6475	1.5124	0.6246	1.5735	0.6485	0.9095	0.8306	0.5071	0.6049	0.3727	0.1449	0.5237	0	0.3979	0.6849	0.2711	0.21	0.2352	0.0673	0.2018	0.8308	0.2046	1.1097	0.3607	0.7244	0.2595	0.3886	0.3023	0.4877	0.3486	0.5012	0.4973	0.1812	0.2368	0.4884
346.2592_4.7789	0	0.045	0.9117	0	0	0	0.05	0	0	0	0	0.0352	0	0	0	0	0	0	0	0	0.28	0	0	0	0	0	0	0	0	0	0	0	0	0.0204	0.7867	0.1847	0	0	0	0.0705	0	0	0	0	0.1352	0	0.9438	0.177	0
119.0867_4.1124	21.972	0	5.2389	7.9664	5.0334	4.5626	4.5386	10.2066	13.9025	11.8678	7.4883	9.8663	6.8473	4.8217	2.413	0	0	0	0	5.5988	5.4589	3.8063	5.3336	5.8269	6.3456	14.718	0	0	4.6071	0	4.3679	7.2579	2.185	0	5.1851	23.9791	7.0342	25.8165	4.2106	8.8904	6.7369	5.638	6.2771	11.5432	3.4544	9.7677	10.5992	2.511	11.7037
119.0505_1.8307	4.7675	4.2911	3.8595	4.1972	4.8269	5.5754	2.1628	4.6245	2.4377	3.4558	5.1203	3.7329	6.2019	3.4891	2.5522	5.0215	4.6372	4.1297	4.8678	2.4129	4.3289	5.0463	4.481	4.8088	2.7174	1.9592	14.9344	4.4395	4.0233	3.4836	3.3481	9.4038	5	6.7895	5.1193	4.2937	4.401	3.5952	6.0022	5.7302	3.6795	3.5749	8.2528	3.6107	6.1535	6.1409	3.5993	7.9723	4.9392
119.0499_1.6096	0	0	2.084	0	0	2.5601	0.2414	0.3464	0	1.5556	10.0231	1.3257	1.7346	5.5506	2.133	8.1167	7.4317	0	2.6826	0.6844	0	0	2.2095	0	0	3.271	0	0	0	0	1.9073	0	0	0.081	1.8222	0	0	0	3.8863	0	0	0	1.7457	1.3824	0	0	0	0	0
118.0881_5.7243	0	0	6.3487	0	0	0	0	0	0	0	0	0	0	0	0	0	0	0	0	0	0	0	0	0	0	0	0	0	0	0	0	4.5122	3.4736	0	0	0	4.5295	0	0	16.3268	3.5153	0	0	0	0	0	0	0	0
118.0881_1.9574	2.5898	0	0	0	0	0	0	0	0	0	0	0	0.8603	0	0	0	0	4.8612	0	0	0	0	0	0	0	0	14.5216	0	0	0	0	0	0	0	0	0	0	0	0	0	1.5692	0	3.4693	1.544	0	3.1527	0	2.4511	0
118.088_3.3812	0	0	1.4032	0	0	0	1.8668	0	0	0	0	0	0	0	0	0	0	0	0	3.2106	0	0	0	0	1.1084	0	0	0	0	0	0	0	0	0	0	0	0	0	0	0	4.6766	0.7643	0	3.6441	0	0	0	5.4512	6.0907
118.088_6.1027	0	0	0	0	0	1.2218	0	2.7538	0	0.5435	0	0	0.8259	0	0	0	0	0	0	0	0	0	0	0	0	0	0	0	0	0	0	0	0	0	0	0.6495	0	0	0	0	0	1.0705	0	0	0	0	0	0	0
118.0879_5.2811	0	0	0	0	0	0	0	0.9721	0	0	0.6252	0	0	0	0	0	0	0	0	0	0	8.887	0	8.1753	0	2.3092	0	1.1447	0	0	0	9.0508	0	0	0	0	0	0	0	0	2.5087	0	0	0	0	0	0	0	0
118.0878_1.4753	6.4085	0	0	0	0	0	0	0	0	4.3839	3.4606	0	0	0	1.1025	0	0	0	0	0	0	0	0	0	0	0	0	0	0	0	0	0	0	0	6.5957	0	0	0	0	0	0	0	0	0	0	0	0	0	0
118.0876_2.1643	6.4583	0	0	0	0	0	0	0	0	0	0	0	0	0	0	0	0	0	0.91	0	0	0	0	4.8969	0	1.3109	0	3.3961	0	8.4518	7.3544	8.0792	1.0622	0	0	1.0155	4.1145	0	0	0	6.3649	0	0	9.6672	0	2.1884	0	0	0
1181.5416_6.5451	0	0.0211	1.012	1.1283	6.1593	0	0	0	0	0	0	0	0	0	0	0	0.0121	0	0	0	0	0.0194	0	0	0	0	0	0.0225	0	0.0308	0	0	0	0	0.0355	0	0	0	0	0	0	0	0	0	0.0282	0.0217	0	0	0
1168.7533_6.5423	0.0136	0	1.4217	0.0901	0	0	0	0	0	0	0	0	0	0	0	0.0131	0.0223	0	0	0	0	0	0	0	0	0	0	0.0157	0.0166	0	0	0	0	0	0	0	0	0	0.0102	0	0	0	0.0119	0	0	0.0158	0	0	0
1162.488_1.8346	0	0	0	0	0	0	0	0	0	0.3408	0	0	0.0106	0	0	0	0	0.049	0	0.1025	0	0.2899	0.0468	0.1722	0	0	0	0.0577	0	1.3252	0.2798	0.0108	0.1817	0.8681	0.0248	0.15	0	0	0.1195	0.0457	0.1452	0.0819	0.0962	0.1899	0	0	0	0	0
351.2055_5.4743	0	0	0	10.3461	0	0	0	0	0	0	0	0	0	0	0	0	0	0	0	0	0	0	0	0	0	0	0.2519	0	0	0	0	0	0	0	0	0	0	0	0	0	0	0	0	0	0	0	2.7079	0	0
351.1947_6.1768	2.1987	0.4451	0.5852	0.452	0	0.6897	0.99	2.2957	2.0782	1.7909	0.3875	0.1648	0.406	0	0	0	0.0802	0	0.2087	0	0	1.3863	0	1.0832	0.4345	1.6946	0	0.5572	0.7175	0.8923	0.6431	0.3926	0.3578	0	0.6511	1.7445	0.1054	1.3363	0	0.9121	0	0	0	0.8119	0	1.1834	0	0	1.1554
351.176_1.8366	0	0	0.489	6.7006	1.3196	0	0	0	0	0	0	0	0	0	0	0	0	0	0	0	0	0	0	0	0	0	0	0	0	0	0	0.1072	0	0	0	0	0	0	0	0	0	0	0	0	0	0	0	0	0
350.987_6.3588	2.125	4.8528	1.2884	0.4705	1.8331	2.3424	2.1635	2.2954	1.8917	2.001	1.819	1.3607	1.9483	0.6555	0	2.0512	0	2.0778	2.42	1.7141	2.7387	3.4727	2.0101	0.6027	0	2.016	0	3.0361	0.7991	3.2201	0	1.6833	2.1	0	2.2997	0.7224	1.7974	1.0969	1.929	2.0687	2.3232	2.25	0	1.4993	3.375	2.4168	1.404	2.7371	0
350.1634_2.8749	0.7588	0	0.6192	2.0689	0.6877	0	0.3421	0.5977	0	0.3276	0	0.7934	0	0	0	0	0	2.3003	1.0828	0.1931	0	0	0	0.7692	0	1.4898	0.2121	0.1533	0	0.5272	0	0	0.1624	0	0	0	1.2121	0.6922	0	0	0.154	0	0	0	0.539	0.5148	1.0497	0.4507	0.7681
350.1632_2.9827	0	0	0	0	0	1.0057	0	0	0	0.3104	0.3134	0.8087	0.1951	0	0	0	0.5358	2.1905	0	0.1454	0	0.2651	0.7917	0	0.1119	0	0	0	0	0	0	0	0.1949	0	1.6606	0.3819	1.1122	0	0.0943	0	0	0.1131	0.5575	0.2582	0	0	0	0	0.7257
350.139_1.9132	1.8	0	0	0	0	2.732	0.0745	0.1101	0	0	0	0.7082	0	1.348	1.3988	2.6821	0	0	0.1045	2.4215	0.1632	0	0	0.041	0	0	0	0	0	0	0	6.8814	0	0	0	0	0.1908	0	0	0	0	0	0	0	0	0	0	0	0
350.1182_2.375	1.3694	0	2.8316	1.6866	1.6113	1.5814	2.4064	2.8391	2.7825	1.6827	1.4254	1.7161	4.1524	1.7731	1.3558	1.8332	1.4796	0	0	2.8186	2.5231	2.3942	1.8931	2.2407	2.4623	2.2823	1.9697	4.7505	1.6423	1.9588	3.3827	3.1069	1.855	1.6033	1.7962	2.5706	0	2.1618	1.9573	3.8371	3.0622	3.5385	1.8588	2.9795	4.6186	2.6062	0.7834	2.4641	1.8207
349.3208_6.5553	0	0	0	0	0	6.3781	0	0	0	0	0.8196	6.9161	0	0	0	10.8698	0	6.3308	0	7.9686	0	0	1.0303	0	0.0263	0.0102	0	0	4.1097	0	0	0	0	0	11.4421	0	1.9233	0.0225	0.0112	0	0	0.0159	0	0	0	0	0	0	0
349.2383_5.0378	0.1153	0.239	0	0	0	0	1.7668	0.514	0.8	0.6319	0	0	0.4723	0	0.0433	0.0317	0	0	0.1714	0	0	0.7756	0	0.8005	2.7818	0.3529	0.9248	0.3561	0	0.3695	0.6305	0.218	0.4936	1.4416	0.1748	0	0	0.1123	0	0.8791	0.8275	1.5633	0	1.1436	0	0.0659	0.6599	0	0
349.2375_6.3292	0	0	0.7895	0	0	0	0.1251	0	0	0	0	0	0.2778	0	0	0	0	0	0	0	0.3032	0.2939	0.0653	0.2252	0.1162	0	0.1091	0.524	0	0.5578	0.2772	0.1051	0.8214	0.5246	0	4.9369	0	1.7451	0	0.7347	0.4328	0	0	0.0802	0.2294	0	2.7091	0	0.4452
349.199_4.9639	0	0.2805	3.4448	0	1.3864	0	0	0	0.4708	0	1.1758	0	0.1199	0	4.605	0	0	0	0	0	1.963	0	0.1744	1.5033	0	1.1513	0	0	0	0.6019	0	0	0	0	1.8636	8.4798	0	0	0	1.1448	0.08	0	0	0	0	0	6.0661	0	0
348.9902_6.3489	0	4.7847	0.2542	1.679	3.2691	0.5045	2.3569	2.8356	1.9662	0.3063	2.0707	1.719	0	0.4567	2.3116	2.0673	0.5838	0	2.2774	1.8231	2.5101	2.5858	0.5998	2.8364	0.5783	2.4601	5.977	2.6853	1.6214	2.723	0.3881	1.6211	2.6966	2.2704	1.9786	1.9622	0	0.8093	0.4942	2.373	1.9599	1.8107	2.1269	0.6417	3.107	2.0512	1.7175	2.4605	3.2015
122.0974_3.8022	0	0	0	0	0	0	0	0	0	0	0	0	0	0	0.1679	0.6332	0	2.5472	0	0	0	0	0	0	0.3955	0	0	0.651	0	0	0	0.2886	0.2524	4.6896	1.4592	0	0	0	1.4006	0	0.8136	0.4522	0.5281	0	0	0	0.2332	0	0
122.0974_2.2383	0.1368	0	0	0.6691	0	0.3479	0	0	0	0.5702	0	0	0	1.2208	0	0	0.5015	0.6992	0	0	0	0.5059	0	0.1154	0	0.2136	0	4.4578	0	0.6227	0.0532	0	0.9285	8.3487	0.0967	0	1.9947	0	0	0.151	0.8164	0.5801	0.3728	0.269	0.2675	0	0.446	0	0
122.0286_4.1841	0	0	0	0	0	0	0	0	0	0	0	0.3022	0	1.0392	0	3.622	0.9536	1.5958	0	0.7553	0	0	0	0	0	0	0	0	0	0	0	0	0	0	0	0	0.2626	0	0	0	0	0	0	0	0	0	0	0	0
122.028_3.5221	3.6394	0	0.6644	0.757	0.0705	0.1472	0	0	0.6105	0.42	0.8092	0.7785	1.0543	0.4805	0.2114	0.6817	0	0.1651	0	0	0.9615	0.2769	0	0.804	0.6546	2.5373	0	0.0401	0.3	0	0	0.8476	0.0474	0	0.0709	1.7814	0.7374	0.9026	0.503	1.0139	0	1.2592	0.9348	2.6159	0	0.5964	0.8466	0	0.5575
121.1025_5.7046	0	0	0	0	0	0	0	0	0	0	0	0	0	0	0	0	0	0	0	0	0	1.2349	0	0	0	0	0	0	0.4951	0	0	0	0	0	0	2.4403	0	1.1857	0	0	0	0	0	0	0	0	0	0	0
121.1024_6.17	6.4491	0	1.7858	3.0109	4.6994	2.9241	2.4296	6.2741	7.8713	6.0553	1.7787	1.8016	1.6172	0.2898	0	0.2498	1.1077	0	0.5542	0	0	7.9858	4.9804	4.39	1.1758	4.9098	0	2.0124	5.9845	2.6539	3.2229	1.805	1.1486	0	2.0561	14.5185	1.7753	9.0706	0	3.5441	0.4546	0	0	3.2051	0	4.1451	0	0.7526	3.4355
121.1021_4.3012	0.8302	0	0	0	0	1.1045	0	0	0.777	0.428	0.6135	1.9362	0.3827	0	0	0	0	0.5728	0.3714	0.5252	0	0	0.8053	0.576	0.8623	0.4552	0	0.2264	1.0921	0	1.1042	1.4042	0.3516	0.2094	0	0	0	0.8334	0.4461	0.3885	0	0	0.5637	0.7446	0	0	0	0	0
121.1019_3.8848	0	0	0	0	0.454	0.5376	0	0.2399	0.4291	0.8201	0.2512	0.3721	0.5204	0	0.4447	0.1332	0.2871	0.6896	0	0.3853	0.6939	0	0.5827	0.6352	0.3737	0.82	0	0.2071	1.0113	0	0.6746	1.0493	0.1743	0	0.3295	0.3107	0.3183	0.6468	0.3302	0	0	0	0.5906	0.3539	0.5535	0.4203	0.6015	0	0.7598
121.0663_2.0294	1.0287	0	0	0	0	0	2.1803	2.9199	0	2.779	1.1747	0	0	1.7444	0	0	0	2.1078	2.4372	0	0	3.0973	0	3.4586	1.7174	0.7738	0	3.1862	0.3956	0	0	0	3.0413	4.4454	0.2165	0	2.2359	1.4834	0	4.9281	0	0	2.7814	1.0095	0	0	3.6942	0	0.149
120.082_1.9572	371.721	595.467	495.11	587.551	605.494	604.444	668.817	850.892	427.713	426.939	478.154	416.03	459.231	453.586	326.099	498.688	542.349	471.595	526.761	395.957	417.272	769.817	404.993	487.402	495.065	325.134	380.813	1172.07	486.355	666.478	561.6	504.188	843.022	637.95	428.242	342.116	440.556	457.056	398.149	580.087	428.745	366.076	486.587	418.44	459.726	593.167	499.042	553.936	568.213
120.082_2.255	1.9025	0	2.4837	0	0	0	0	0.4724	0	0	0	1.2439	0	0	0	0	0	0	0	0.4975	0.5025	0	0	0	0	0	0	0	0	0	1.1813	1.0282	4.7616	2.7827	0	0	0	3.6374	0	0	0	0	0	2.3383	0	3.3032	6.1476	1.8075	3.6946
120.0813_2.0027	371.721	0	0	4.1437	0	0	0	0	0	0	0	0	0	0	326.099	0	0	0	0	0	0	0	0	0	0	325.092	0	0	0	0	0	0	0	0	2.7302	0	440.581	0	0	0	0	0	0	0	0	0	2.6292	0	0
120.0457_3.2765	0	0	3.5433	2.6856	0	0	0	0.0687	0	0	0	0.1737	0.1436	0	0	0	0	0.8988	0	0	0	0	0	0.4471	0	0	0	0	0.1474	0	1.2014	0	0	0.1013	1.1178	0	0	0.5404	1.5032	0.3686	0.2026	0.9201	0.4264	0.3225	2.0938	0.29	0	0.62	0.2414
351.253_5.7782	0	0.095	0	0.3309	0	0	0	0.1824	1.5393	1.9661	0	0	0	0	0	0	0	0	0	0	0	0.3292	0	0.1504	0	2.9573	0	0	0	0	0	0	0	0.1183	0	13.0135	0	3.4464	0	0.1619	0	0	0	0.1936	0	0.3567	0	0	0
351.2154_4.5783	1.3125	0	0	0	0	0	0	0	0	3.1497	0	0	0	0	0	0	0	0	0	0	0	11.9138	0	0	0	0	0	0	0	0	0	0	1.2521	0.7276	0	0	0	0	0	0	0	0	0	0	0	0	0	0	0
351.2148_5.1434	0	0	0	0	0	0	0	0	0	0.3662	0	0	0	0	0	0	0	0	0	0	0	0	0	0	0	0	0.3704	0	0	0	0	0	0	0	2.5095	1.6269	0	0	0	0	0	0	0	0	0	0	4.0228	0	0
351.2147_5.0733	0	0	2.2742	0	0	0	0	0	0	2.638	0	0	0	0	3.8302	0	0	0	0	0	0	2.2761	0	0	0	0	0	0	0	0	0	0	0	0	0	9.0471	0	0	0	1.525	0	0	0	0	0	0	9.4511	0	0
351.2147_4.3817	0	0	0	0.0648	0	0.3559	0	0	0	0	0.3711	0	0	0	0	0.1495	0	0	0.1645	0	0.1885	2.6242	0.172	0	0	0	0	0	1.8765	0	0	0	0	0	1.7681	0	0.3323	0	0	0	0	0	0	0	0	0	0	0	0
351.2144_4.7292	0	1.9754	12.7984	0	0	0.8602	0.7473	0	1.5586	5.3357	3.7894	0.4454	0.4332	0	13.9894	0	0	0	0.5719	0	10.1485	0.3335	0	4.0634	0	3.2971	0.6688	0	0	1.4063	0	0	0	0	9.046	10.3087	1.0213	2.1575	0	4.2565	0	0	0	0	0	0	18.2719	0	0
351.2138_5.3231	0	0	0	0	0	0	0	0	0	0	0	0	0	0	0	0	0	0	0	0	0	0	0	0	0	0	0	0	0	0	0	0	0	0	0	4.9327	0	0	0	0	0	0	0	0	0	0	4.7298	0	0
127.051_1.8605	0	2.3272	0	1.7671	0	0	0	0.8681	0	1.08	0	0	0.7276	0	0	0	0	0	0	0	0	1.5756	0	0.624	0.9573	0.5999	1.6345	1.3925	1.2785	1.0511	0	0	0	1.2248	6.1422	0	0	1.4981	0.8562	1.622	1.0537	0	1.176	0.8604	0	0	0.9751	1.8393	0
127.0165_3.9823	0.7802	0.669	0.1016	0.3749	0.2873	0.3496	0	0.5534	0	0.1888	1.1758	0.751	0.8379	1.2961	4.5788	5.0252	3.9888	0.8887	0.2988	3.3045	0.1367	0.0613	0.561	0.1028	0.1116	0	0.1888	0.3266	0.1598	0.2271	0.4887	0.7031	0.1289	0.2693	0.0222	0.2079	0.3581	0.0195	3.3503	0.1632	0.3659	4.8263	1.8545	0.3006	0.6491	0.2473	0	0.1611	0.1163
126.0926_1.0659	5.379	13.1346	6.9901	5.8771	5.8072	15.8575	7.8439	3.7831	22.928	1.7279	8.7856	6.759	16.0363	8.7933	5.3613	30.4329	12.456	13.0358	15.2017	8.1889	8.8909	10.2367	13.2697	15.6498	20.7958	7.4173	27.948	0	5.6776	6.2506	17.5319	35.0018	0	16.1521	5.7765	8.232	15.1622	14.9487	14.3881	36.4086	15.6226	12.595	11.0214	22.3139	13.5001	5.8239	4.8597	18.3729	3.8462
126.0556_1.8142	0	0	0	0	0.5558	0	0	0	0	0	0	0	0	0	0	0	0	0	0	0	0	0	0	0	0	0	0	0	0	0	0	0	0	0	0	0	0	0.1556	0	0	0	0	0	0	0	0	0	0	0
125.0965_3.7707	0	0	0.6721	0	0.6936	0.4991	0	0.1693	0.3187	1.1615	0.9112	0.435	0.5649	0.4804	0	0.3774	0.5681	0.8359	0.4673	0.5572	0.7448	0.8453	0.5918	0.4463	1.0999	0	0	0.6096	0.824	0	0.7233	1.1033	0.4232	0	1.1423	0.8646	0.4392	1.0922	0.4771	0.6648	0.3013	0.7451	0.8167	0.8835	0.7823	0.4775	1.2066	0.4315	0.5907
124.0403_1.1408	1.967	42.9194	15.7456	15.6785	5.7004	8.0672	12.3908	9.2696	52.1074	58.8326	7.1106	5.2563	11.2584	19.5056	4.6003	6.7141	12.1502	12.7895	12.66	11.2886	11.0853	18.2687	12.9946	16.1817	9.0508	4.957	42.9141	68.4496	2.1397	16.4284	10.5117	15.636	14.417	37.7331	6.4254	8.1855	7.842	12.0947	20.0497	28.2645	7.9442	9.961	23.5656	16.1426	12.9867	10.6482	28.4641	11.005	18.6954
123.1183_4.2155	0.8206	0	0	0	0	0	0	2.0172	0	1.0752	0	0	0	0	0	0	0	0	0	0	0	0	0	0	0	0.9233	0	0	0	0	0	0	0	0	0	2.0637	0	1.5839	0	0	0	0	0	0.4134	0	0	0	0	0
123.1181_6.1706	9.702	0	3.3699	4.4729	6.9765	4.8248	3.7567	10.1441	12.5828	9.6625	2.5901	2.2884	1.94	1.547	1.3901	0	1.5921	0	0.7781	0	2.5236	11.5204	7.9228	6.0193	1.5274	8.0771	0	2.5778	9.1706	3.2499	5.3416	1.6802	1.9143	0.5501	3.2516	24.7222	1.9483	15.2433	0.7757	5.1375	0.687	0	0	4.9968	0	6.6108	0	0	5.8961
123.0564_1.5026	4.7195	1.2764	3.7003	3.7866	0	1.1701	2.0702	0	3.9881	2.6545	0	0	1.5861	0	0	1.8431	1.7056	0	0	0	0	3.7588	0.7626	1.1957	1.9489	1.8692	0	2.9552	1.2266	2.8038	1.8865	0	7.3231	1.6434	1.5701	2.6719	0	0.5508	0.8534	2.0774	4.7057	4.2594	2.9309	0	9.5183	5.7958	3.1512	2.9346	3.4349
123.0495_1.61	12.6176	7.9578	15.2964	9.534	6.3411	14.1662	13.5589	13.6459	5.44	18.2241	19.9725	13.476	21.2072	14.9765	5.3639	16.3519	15.5097	7.7114	17.6328	11.5552	11.5386	4.4336	11.9888	8.7494	13.7049	1.2527	0	25.6673	5.5273	11.0412	13.0268	9.7338	17.8392	3.0695	10.4331	7.2187	14.2208	5.8622	23.9464	14.6406	11.8428	15.6966	23.6249	4.3473	18.1749	1.1679	6.9706	14.0877	10.1583
123.0451_1.8288	7.4103	13.639	7.7937	6.5188	7.7786	8.2682	5.0821	6.2051	5.3453	7.7694	8.096	3.7076	8.9141	6.4592	4.4919	8.6937	6.5006	5.0881	8.4258	3.306	8.0949	13.5235	12.654	11.2791	6.1926	5.0408	13.8453	9.3161	7.0534	6.2106	7.2699	9.3749	10.5194	16.335	6.0519	5.1117	11.5157	10.6199	9.2389	15.1853	5.0627	7.2304	7.3781	4.0157	17.031	9.5727	4.5907	8.9017	7.0839
123.0451_1.7032	0.8908	5.1843	6.6134	7.6511	13.8234	2.7067	4.3284	7.3182	5.9464	9.2545	1.3642	1.0527	7.3823	9.059	0	6.208	6.542	8.0692	5.9331	6.5984	5.1628	11.6671	1.4193	1.3582	6.5905	0	4.3314	11.3223	8.2389	5.8442	7.044	0.7818	5.8028	34.2542	3.0282	5.9565	6.4655	0	1.8468	5.554	4.7355	11.5777	7.7553	7.8604	12.0353	10.8636	4.7638	5.7632	10.1583
353.2299_5.4237	4.3319	0.7927	21.1819	0	10.8347	0	1.2418	0	0.8399	0.5747	8.4601	0	0	1.9628	23.9425	0	1.1893	0	0.7878	1.393	14.8481	0	0	4.2048	0	5.7338	3.0014	0	2.6469	0	4.811	0	0	0	18.1955	12.3529	0	7.0099	0	3.8378	0.9848	0.3168	0	0	2.326	0	25.7568	1.2551	1.9039
353.2299_5.0626	3.337	1.0747	22.7063	4.6319	12.3029	3.9423	2.5667	3.6621	3.6688	6.3766	11.5327	3.4524	1.1222	2.903	23.5205	1.0011	2.5805	1.8219	1.5001	1.9572	19.6921	6.7911	3.3902	5.2609	2.3934	4.58	2.1772	1.4795	9.3563	1.3775	1.8507	0.3964	0	0.6658	24.5326	11.317	4.3913	7.2288	0.5973	5.6971	1.1369	1.1136	2.2633	1.881	6.1138	2.6782	21.3999	3.9007	4.6757
353.2298_4.4771	0	0	0	0	0	0.1209	0	0	0	2.2234	0.4958	0	0.0514	0	0.1927	0	0	0.2058	0	0	0.245	4.7544	0.3357	0.5703	0	0	0	0	0.3545	0	0.033	0	0.3558	0.1896	0	0.412	0	0	0	0.0531	0	0	0	0.1106	0	0	0	0	0
353.2297_5.6246	0.1511	0	25.8069	0	7.3322	0	0	0.9731	0.4721	0.2079	11.0952	0.1827	0	0	24.1219	0	0	0	0	0	17.843	0	0	7.4855	0	3.5782	0	0	0	0	0	0	0.7091	0	15.2065	21.3659	0.571	9.3218	0	4.2456	0	0	0	0	0	0	42.2089	0	1.7108
353.2293_5.3323	1.9211	0	0.0574	0	0	0	0	0	0	0	0	0	0	0	0	0	0	0	0	0	0	0.3023	0	0	0	1.5338	0	0	0	0	0.1793	0	0	0	0.2318	1.6015	0	1.8591	0	0	0	0	0	0	0	0	0.9058	0	0
353.2292_6.2459	0	0	3.2678	0	0	0	0	0	0	0	0	0	0	0	4.6403	0	0	0	0	0	2.1281	0	0	0	0	0	0	0	0	0	0	0	0	0	2.0435	0	0	0	0	0	0	0	0	0	0	0	3.9637	0	0
353.2291_5.7815	0	0	0	0	0	0	0	0	0	0	0	0	0	0.055	0	0	0	0	0	0	0	0	0	0	0	0	0	0	0.4565	0	0	0	0	0	0	0	0.2491	0	0	0	0	0	0	0	0	0	0.3089	0	0.1418
353.1821_2.195	0	0	0	1.0318	0.3911	0	0	0	0	0	0	0	0	0	0	0	0	0	0	0	0	0	0	0	0	0	0	0	0	0	0	0.7203	0	0	0	0	0	0.145	0.879	0	0.6811	0	0	0	0	0.7461	0	0	0.6078
352.2469_5.5968	0.2386	0.1243	0	0	0	0.0809	0.3123	2.5774	1.8465	0.737	0	0	0.088	0.042	0.0812	0	0	0	0.0164	0	0.2361	1.4315	0	0.3802	0	0.6569	0	0.1758	0	0.1633	0.1404	0	0.0862	0	0	0	0	0.7088	0	1.0359	0	0	0	0.538	0	0.207	0	0	0
352.198_1.9954	11.8358	0	0	0	0	0.3231	6.4744	16.1838	16.3405	7.7062	4.7436	7.936	4.3278	11.7396	0	13.0406	6.3574	3.6927	0	4.1177	1.2629	3.9035	14.5046	0.4697	6.2811	0	4.3428	8.0153	0.199	15.4223	5.1368	11.3978	6.4682	6.8618	0	3.1535	8.2868	3.6644	0	6.6105	14.8403	5.2607	9.0258	15.4082	7.599	0	2.3845	5.144	10.743
352.1972_2.0831	2.6582	0	0	0	0	0	0	2.8944	3.098	0.888	0	0.8131	0	0.4737	0	2.5497	0.7476	0.3993	0	0	0.1772	0	2.1001	0	0.7421	0	0	0.7176	0	0	0	1.1813	0	0.2093	0	0	1.491	0	0	0	0	0	1.0602	1.882	0	0	0	0	0.8079
352.1614_2.4599	6.0393	0	1.2117	4.7359	3.1123	1.1303	2.4118	0	0	1.9978	0.9465	0	0	1.1194	0	0	1.2234	0.8691	2.0027	1.1997	0	2.919	0.6578	2.8934	2.7217	4.6873	2.6113	2.0106	1.5029	2.3533	2.06	1.5893	1.099	1.537	2.1851	2.6567	0	4.2649	1.2166	3.2436	1.7778	1.0208	2.2147	3.2498	2.1027	2.0415	5.187	1.2282	2.5273
130.051_1.357	0	0	0	0	0	0	0	0	0	0	0	0	0.1034	0.2983	0	0	0	0	0.4379	1.8705	0.284	0	0	0.6512	0.4309	0	0	0	0	0	0	0	0	0	0	0	0	0	0.7107	0	0	0	0	0	0	0	0	0	0.3765
130.051_1.1197	4.7438	1.8822	2.1909	0	0	0	10.5738	6.902	8.9502	5.0302	0	13.2642	10.0004	5.3223	0	12.1555	4.7333	7.4289	2.9994	5.601	4.1312	3.6699	19.057	3.6597	9.7132	0.5572	0	4.2754	0	6.083	0	1.3717	4.7803	9.0636	15.8697	8.6002	12.8678	2.261	0	6.3006	4.3716	6.5023	5.183	5.8083	0	2.9354	3.6208	4.0023	0
130.0508_1.8675	0	5.5966	0	0	0	1.4443	0	0	0	0	0.5905	1.4247	1.1009	0	0	0	0.5415	0	0	2.0636	0	0	1.0161	0	0	0	0	1.5916	0	0	1.5147	0	0.0813	0	0	0	0	0	0	0	0	0.945	0	0	0	0	0	0	0
129.104_2.6842	1.1159	0	0	0	0	0	0	0	0	0	0	0	0	0	0	0	0	0	0	0	0	0	0	0.5964	0	0	0.9151	0	0	0	2.5398	1.5066	0	0	0	0	0.1142	0	1.1369	0.6012	1.1053	0.6213	0	2.41	0.7565	1.5032	0	0.7589	1.0807
129.1028_1.8313	0.8879	0	0	0	0	0	0	0	0	1.3078	0	0	0	0	0	0	1.8552	0	0	0	1.8037	1.3376	1.2482	1.2414	0	0	0.693	0	0	0	0.8617	1.2885	0.6372	1.1689	0	0.9864	0	1.3685	1.111	0.9181	1.4976	1.2295	1.0495	0.7788	1.0809	0	2.0175	1.1585	0
129.0202_1.9171	0	0	0	0	0	1.9178	0	0	0	0	0	1.0218	0.8057	1.3157	0	0	1.2199	0	0	0.99	1.3722	0	0	0	0	0	0	0	1.8849	0	0.8869	0	0	0	0	0	0	0	0	0	0	0	0.1073	0	0	0	0	0	0
129.0201_1.0527	0	0	0	0.8005	0	1.2425	0	0	0	0	0.802	0.8891	0	0	1.2513	1.511	1.1143	0	0.3717	0	0	0	0.2724	0	0	0	3.1753	0	0.5685	0	1.2646	0.5555	0	0	0	0	0	0	1.5558	0	0	0.9478	0.6041	0	0	0	0	0	0
129.0199_1.1854	8.2434	0	7.2314	10.9664	2.5961	44.8151	0.2564	0	0	0	34.8069	30.3649	0	26.6027	0.4383	18.2344	0	25.2666	6.2146	20.5205	0.0655	0	2.1992	6.5836	0	1.1021	50.7546	0	2.6705	0	1.0059	0	0	0	4.5666	12.7182	0	0	18.448	1.9096	0	15.2413	3.6232	3.5847	0	12.0176	0	1.2736	3.8697
129.0198_1.2686	14.7536	5.1847	9.0329	22.8811	18.4314	101.669	1.5691	0	0	0	83.6258	40.6997	51.7034	83.1494	74.3963	83.0866	115.804	82.8416	24.6234	93.3753	92.1971	0	102.072	33.8184	0	8.7093	63.4111	0	76.6949	1.7667	67.6299	45.8092	0	0	43.3033	30.0961	71.4519	3.6367	106.719	4.9103	0	56.1592	39.7192	6.807	12.3373	20.8478	2.0384	10.056	15.1149
128.1081_2.9751	0	0	0	0	0	0	0	0	0	0	0	0	0	0	0	0	0	0	0	0	0	0	0	0	0	0	0	0	0	0	0	0	0	0	0	0	0	0	0	0	0	0	0	0	0	0	0	0	0
128.072_1.9989	0	0	2.0938	2.6951	0	0	0	0	0	1.9666	0	0	3.6048	0	0	0	0	0	0	0	0	0	0	1.3705	7.4056	0	0	2.793	0	0	1.3053	1.606	1.6987	2.5519	0	0	0	0	3.5193	3.2396	0	9.5034	2.8939	0	2.7116	3.3151	0	2.0463	0.9375
128.0718_1.8747	0	3.375	0	0	0	0	1.4234	0.9091	0	0	0	0	0	1.1807	0	1.7144	0	0	1.8092	0.1483	0	0	0	0	0.3941	0	0	0	0	0	0	0	0	0	0	0	0	0	0.2087	0	0	0	0	0	0	0	0.5996	0	0
128.0544_6.0782	0	0	1.0641	0	3.0755	0	0	0	0	0	0.0396	0	0	0	0	0	0.0694	2.8266	0	0	0.4474	0.204	0	0.3551	0	0	0	0.116	0.8611	0	0	0	0.9409	0.6437	1.7319	0.0761	0	0.858	0	0.2524	0.1536	0.1386	0	0.1226	0.2518	0.0823	1.185	0.8635	0.5616
128.0541_4.4661	1.0043	7.4792	6.1738	0.6575	3.1502	5.9085	6.0861	7.6354	4.9779	5.8834	2.596	2.7285	0	1.0192	2.4434	1.6269	2.2079	2.7116	1.6705	2.7452	7.1295	3.3722	3.1289	3.1359	1.2599	4.2918	0.8836	4.9451	4.9	6.2865	2.1182	2.4035	6.2835	5.1477	6.6719	3.3195	3.4845	4.3204	0.8339	1.7002	2.6783	0	2.9188	0.2687	8.4107	3.9023	4.7273	6.4188	6.6652
127.0513_1.9321	1.0742	0	0	0	0	3.1631	0.0786	0	1.114	0.8987	0.7261	1.7656	0	0.9599	1.7497	0	0.8573	2.4782	0	2.0808	0.8443	0	1.1516	0	1.3276	0	0	0	3.5642	0	1.9685	1.1044	0	0.7332	6.1422	0	0	1.7067	0	0	0	0.6405	0	0	0	0	0.9159	0.3126	0
353.2828_6.0323	0.3132	0	0.1771	0.2251	0.7371	0.1108	0.0709	0.1618	0.338	0.4815	0.1379	0.2513	1.1863	0.0371	0	0	1.19	0.1649	0.3475	0	0	0	0.0678	0.0529	0	0.6156	0	0	0.2741	0.3899	0.0476	0.4376	0	1.3977	0.5882	0.4413	0.1467	0.5459	1.1062	0.6566	0.8288	0	0.6444	0.3324	0.7788	0.0751	0.329	0.7499	0.5844
353.2689_6.2224	0	0	0	0	0	0	0	0	0	1.3911	0	0	0.1561	0	0	0	0	0	0	0	0	0.6752	0	0.9092	0	2.3107	0	0	0.2467	0	0	0	0	0	0	4.3472	0	0.673	0.0439	0.1609	0	0	0	0	0	0	1.3258	0	0
353.2307_5.8514	0	0	1.0214	0	0	0	0	0	0	0	0	0	0	0	0	0	0	0	0	0	0	0	0	0	0	0	0	0	0	0	0	0	0	0	0	0	0	0	0	0	0	0	0	0	0	0	2.4476	0	0
353.2304_5.6946	0	0	9.6647	0	11.2891	0	0	0	0	0	3.5731	0	0	0	9.5799	0	0.2841	0	0	0	4.9779	0	0	0	0	0	0	0	0	0	0	0	0	0	2.8867	8.5761	0	3.7004	0	2.0014	0	0	0	0	0	0	11.98	0	5.9167
353.2303_5.9381	2.3446	0	0	0	0	0	0	0	2.0723	0	0.4237	0	0	0	0	0	0	0	0	0	0	0	0	0	0	0	0	0	0	0	0	0	0	0	0	0	0	0.3127	0	0	0	0	0	0	0	0	0	0	0
353.23_5.1226	1.9753	0	0	0.4105	1.249	0	0.1444	1.913	1.2507	3.0184	1.0606	0	0	0.3798	0	0	0.7252	0	0.1212	0.179	2.1275	0	0	0	0	1.3348	0	0	2.0035	0	0	0	0	0	0	0	0	0	0	0	0	0	0.4395	0	0.5538	0	0	0.2137	0
132.1028_1.9975	0	0	3.2473	0	1.8469	0	0	0	0	0	0.0762	0	0	0	0	0	0.1429	0	0	0.0835	0	0	0.0666	0	0	0	0.1868	0	0	0	0	0	0	0	0	0	0	0	0	0	0	0	0	0	0	0	0	2.122	4.2818
132.1022_2.362	0	0.2862	1.3451	0	0	0	4.5184	0	0.5992	0	0	0	0	0	0.2856	0	0	0	0	0	0	0.2935	0	0	0.1579	0	0	0	0	0	0	0	0	0	0	0	0.0941	1.543	0	1.0449	0	0	0	0.1068	0	0	2.965	0	0
132.1021_1.6571	7.4478	0	0	0	0	0	0	0	0	0	0	0	0	0	0	0	0	0	0	0	0	0	0	0	0	3.7453	0	0	0	0	0	0	0	0	0	0	9.7031	0	0	0	0	0	0	0	0	0	0	0	0
132.0818_2.2741	3.3205	3.4656	3.9173	4.785	3.1233	3.1026	2.8813	1.5973	3.0757	2.2945	3.733	3.0563	5.2141	5.1615	2.4243	4.1138	3.367	3.1582	5.244	2.8624	2.8849	1.8777	3.2177	3.5474	4.1436	2.9314	6.0309	1.8837	2.8188	2.6754	4.3797	3.4606	2.7276	3.1536	2.1825	2.5657	3.7798	2.9105	4.2588	3.6154	4.1292	3.8777	3.7646	3.2901	3.0401	4.0528	2.8572	3.7378	3.8087
131.1181_1.9202	1.361	0	1.5399	0	0.2658	0	0	0	0	0	0	0	0	0	0	0	0	0.9421	0.9786	1.1657	0	0.1079	0.5849	0	0.5991	0	0.308	1.8252	0.2414	2.8242	0.047	0.453	0.4704	3.3612	0.6569	0.1117	0	0.0542	0.5197	0	0.7779	1.6744	1.2826	0.1926	0.699	0	1.6854	0.4607	2.6696
131.0817_2.1838	0.4625	0	0	0	0	0.7415	1.0894	0.9351	0.9785	0.5269	0.5892	0.3689	1.498	0.3585	0.3411	0.7205	0.411	0	0	0.5244	0.4814	0.3444	0.4156	0.6359	0.7137	0.7248	0.7013	0.643	0	0.6168	0	0.742	0	0	0	0.6057	0.2688	0	0	0.7819	0.7627	0	0	0.5005	0	0	0.1746	0	0
131.0504_1.9544	11.6712	20.2786	17.3141	18.9144	19.6999	20.5787	23.3467	30.4693	15.692	14.4409	17.2803	13.3857	15.6636	15.7658	11.7716	16.7072	18.0524	16.5176	19.2937	14.1876	14.2713	26.0508	14.4653	17.1557	16.6469	11.299	12.4264	41.3207	17.1138	24.1757	19.6013	17.6308	30.0807	20.7856	14.4023	11.1839	15.5967	16.2716	12.9045	20.3644	14.8918	12.7252	16.8305	14.348	16.9094	19.5918	17.0624	18.353	20.1683
131.0497_2.0011	11.6712	0	0	0.3388	0	0	0	0	0	0	0	0	0	0	11.7716	0	0	0	0	0	0	0	0	0	0	11.299	0	0	0	0	0.4314	0.4741	0	0	0	0	15.5967	0.297	0.2944	0	0	0	0	0	0	0	0	0	0
130.1597_2.6486	2.3258	9.6312	0.8562	5.5659	7.7206	7.4994	7.2114	5.7809	5.9346	4.9522	7.015	4.7955	8.8173	7.5174	5.9347	7.654	2.8456	3.6476	7.4749	6.9015	2.3335	2.3941	6.6992	2.5838	1.2469	5.4412	2.5649	2.6283	1.429	7.3584	6.4833	6.0384	3.1785	5.6523	2.579	5.4152	2.8363	8.1894	7.5335	3.9918	3.2786	3.0555	6.0276	7.6093	0	5.0825	4.399	2.96	6.2453
130.0865_1.0584	0	0.082	2.4572	0	0	1.4769	0	0	0	0.0347	4.6171	3.3405	1.8239	4.7307	1.3877	18.44	4.0456	0	2.9579	3.6079	0.2702	0	0	0	0.6092	0	0	0	0.5366	0	5.5078	0	0	0	0	0	1.6508	0	3.9933	2.0115	0.521	1.5525	3.452	2.3308	0	3.6855	0	2.5601	4.6788
130.0853_1.8725	0	0	0	0	0	0	0	2.2334	0	0	0	0	0	0	0	1.7677	0	0	0	0	0	0	0	0	0.0748	0	0	0	0	0	0	0	0	0	0	0	0	0.3691	0	0	0	0	0	0	0	0	0	0	0
130.0693_2.1064	0	0	0	0	0	0	0	0	0	0	0	0	0	0	0.0474	2.8986	0	0	1.2014	0	0	0	0	0	0	0	0	0	0	0	0	0	0	0	0	0	0	0	0	0	0.5461	0	0	0	0	0	0	0	0
130.0691_2.2189	0	4.4182	0	0	0	0.9806	0	0	0	1.265	0	0	0	0	2.2772	1.3018	2.4095	1.6427	0	1.1699	2.3629	1.5179	1.3875	1.6745	2.1283	3.9459	4.0649	1.2167	0	0	0	0	0	0	0	0	0	0	0	0	2.3547	1.028	1.3936	0	0	0	0	0	0
130.0511_1.2339	0.8604	8.2903	0	0	0	0	0	0	0	1.7642	0	0.5096	0	0	0	0	0	0	0	0	0	0	0	0	0	0	0	0	0	0	0	0	0	0	0	0	0	0	0.2797	0	0	0	0	0	0	0	0	0	0
130.0511_1.4471	5.7988	15.7489	9.1305	2.7218	6.7867	11.9819	9.528	11.486	11.4808	5.8796	12.7177	1.2409	8.8096	11.1123	22.2282	25.6937	12.014	15.9876	10.0557	24.158	7.1716	10.3707	21.6544	5.8505	15.03	1.8533	11.6494	8.5746	7.3717	11.0176	2.9837	9.304	3.6794	10.1885	10.7076	7.9659	10.158	3.435	6.5508	4.5944	7.4962	1.9407	8.0799	10.0596	0	8.059	3.4301	7.2401	5.6674
356.1037_2.1075	0	3.118	0.1633	0	0.3229	0	0.991	0.1427	0	0	0.3353	0	0.3707	0.5937	1.4115	0	0	0.5242	0	0	0.1471	0.3828	0.3959	0.0348	0	0	0	0.1803	0.3881	0.3434	0.4465	0.223	0.2656	0.4613	0.6007	0.2419	0.2239	0.0594	0.1313	0.0288	0.213	1.1708	0.1944	0	0.4645	0.7354	0.1356	0.1483	0.5688
355.6518_2.1755	0	0	2.1839	0.8224	0.4357	2.2124	0.1131	0.0679	1.0445	0.2137	1.2019	1.4492	1.5282	1.1668	1.607	1.6342	0.8173	1.3337	0	1.194	3.077	0.3279	0.6832	1.9997	0.5841	2.6625	1.8968	0.4049	1.1822	0.2684	1.5188	0.6181	0.1624	0.1502	0.9148	1.4593	1.2337	0.3429	0.2368	1.1541	0.488	0.5888	0.6431	0.9355	2.1417	1.51	0.2148	2.5888	0.8305
355.2753_6.4595	0	0	0	0	0	0	0	0	0	0	0	0	0	0	0	0	0	0	0	0	0	0	0	0	0	6.2298	0	0	0	0	0	0	0	0	0	0	0	0	0	0.0722	0	0	0	0	0	0	1.2213	0	0
355.2743_6.5421	0	0	0	0.9089	0	1.5821	0	0	0	0	8.6245	3.4661	8.8931	0	0	0	0	0	0	0	0	0	0	0	0	0.104	0	0	0	0	1.5015	5.7472	0	0	0.9478	5.2138	0	0	0.4359	3.4993	2.4397	6.4738	0	5.4341	0	0	0	3.2767	0
355.2464_6.3265	2.2325	0.3395	0	0	0	0	0	0	0	1.4362	0.9455	0	0	0	1.6325	0	0	0	0	0	0	1.5473	2.196	2.7734	0	0	0	0.5235	0	0.577	0	0	0.4548	0	0	0.9024	0	0.3976	0	0	0	0	0	0	0	0	1.8987	0	0
355.2445_5.0248	0.221	0.26	0	0	0	0	0	0.2176	0	0	0	0	0	0	0	0	0	0	0	0	0	5.2719	0	1.5284	0.3296	0	0	0	0	0	0	0	1.8475	0	0	0	0	0	0.2244	0	0	0.1319	0.2084	0	0	0	0	0	0.0742
355.2118_5.6077	0	0	0	0	0	0	0	0	0	0.442	0	0	0	0	0	0	0	0	0	0	0	0	0	0	0	0	0	0	0	0	0	0	0	0	7.7152	0	0	0	0	0	0	0.2023	0	0.2454	0	0	0	0	0
355.2114_5.5139	1.2978	0	2.137	9.8046	19.646	4.7906	0.3771	0	0.6744	0	1.1084	2.8314	0.3317	0.8826	0.9493	0.4553	0.8395	6.4675	1.1181	0.8357	2.6419	0	1.7212	2.3349	0	1.1302	0.3351	0	12.8557	0.3596	0.8819	0.3199	0	0.0916	10.3756	3.3824	0	1.9056	0	0	0.1238	0	2.7292	0.182	6.7363	3.5934	1.114	5.1767	6.0781
355.2087_1.8477	0	0	0	0	0	0.0709	0	1.0875	1.1572	0.6093	0	0	0	0	0	0	0.2791	0.1687	0	0	0	0.1236	0	0.2251	0.3686	0	1.1115	0	0.2395	1.3394	0	0	0	0	0	0.1821	0	0	0	0.3634	0	0	0	1.1861	0	0	0	0	0
355.1691_3.2732	3.2371	0	0	0	0.2015	4.009	0.0485	0	0	0.1314	0	4.6126	0	0.388	0	0	0	2.2121	0	0.4313	4.5019	0	3.0689	0	0	0.1035	0	0.0323	0	0	0	0	0	0	0	3.7702	0	0.1903	0	0	0	0	0	0.1395	0	0	0	0	0
354.2139_2.8281	8.9404	0.2379	0.4661	4.4611	0	2.2595	2.9953	3.0112	3.8894	2.1871	5.6911	3.0789	2.6984	4.9368	2.3513	5.0906	4.9103	1.2235	0.9831	1.5363	0.2211	0.7701	4.1979	3.8197	0.9624	0.9359	2.8074	0	2.9445	1.8733	6.5966	9.1588	1.2818	2.4197	2.0263	2.1845	1.5719	1.3703	7.2953	2.5908	6.7337	6.3617	5.2655	6.8921	6.1138	5.3862	0.5776	3.3187	7.0654
354.212_2.8938	0	0	0	1.1566	0	0	0	0	0	0	1.1379	0	0	0.9856	0	0	0.8844	0	0	0	0	0	0	0	0	0	0	0	0.0957	0	1.5715	3.3902	0	0	0	0.1384	0	0	1.0778	0.1399	2.2151	1.4601	0	2.8509	1.8826	0.6536	0	0	2.4571
354.0793_2.0517	0.8972	4.8092	0.3137	1.784	4.1398	5.6933	2.7912	8.5395	4.277	7.5337	1.7889	2.9675	1.3229	0.9788	2.8608	2.4734	1.7819	6.1557	2.0315	2.8761	4.3938	2.2661	2.5041	1.4297	4.1303	0.9209	1.6382	2.7492	2.6079	0.4363	1.5938	3.2142	2.9315	0.5585	4.3975	0.2095	3.1841	0.4592	1.9696	0.4014	0.1597	0.8816	1.4951	0.1833	0.7778	1.9247	0	0.5146	0.3803
133.1026_5.0598	0	0	3.271	0	0	0	0	0	0	0	0	0	0	0	2.5042	0	0	0	0	0	0.9187	0	0	0	0	0	0	0	0	0	0	0	0	0	2.7592	0	0	0	0	0	0	0	0	0	0	0	2.78	0	0
133.1026_5.4105	0	0	2.4272	0	0	0	0	0	0	0	0	0	0	0	0	0	0	0	0	0	0	0	0	0	0	0	0	0	0	0	0	0	0	0	0	0	0	0	0	0	0	0	0	0	0	0	0	0	0
133.1021_6.1738	1.2269	0	0	0	0	0.6091	0.5264	0.786	1.7856	0	0	0	0	0	0	0	0	0	0	0	0	1.7617	0.3809	0.7487	0	0.88	0	0	1.3057	0	0.9024	0.6005	0	0	0	2.7511	0	1.7377	0	0	0	0	0	0.5687	0	1.3126	0	0	0
133.102_4.2129	7.7467	0	0	0	0	0.7799	1.1892	20.4791	0	12.0631	0	0	1.7603	0	0	0	0	0	0	0	0	1.4768	0	0	0.3867	6.3453	0	0.6619	0.5063	0	0	0.477	0	0	0	21.7572	0.5593	14.6408	0.5006	0	0	0	0	2.3688	0	1.3028	1.8038	0	2.1234
133.1019_5.7067	1.1849	0	0	0	0	0	0	0	0	0	0	0	0	0	0	0	0	0	0	0	0	1.6887	0	0	0	0	0	0.9695	0	0	0	0.1645	0	0	0	3.0323	0	2.391	0	1.4403	0	0	0	0	0	1.2111	0	0	0
133.0874_2.0009	1.1945	0	0	0.8301	2.9384	0	0	0	0	0	0.9686	0.8478	0	0	0	0	0	0	1.2907	1.5368	0	0.3129	1.2043	0	0	0	0	1.2977	1.67	0	0	0.4419	0	1.11	0.6684	0.9516	0	0.9726	0.6694	1.1756	1.0881	0	0.99	0.6263	1.2356	0.7197	0	1.796	0.9404
133.0872_2.175	0	0	1.0386	0	3.0925	0	0	0	0	0	0	0	1.2169	0	0	0	0	0.8531	0	1.4418	0	0	0	0	1.3862	0	0	0	1.2939	0	0	0	0	0	0	0	0	0	0	0	0	0	0	0	0	1.3928	0	1.4307	0
133.0331_1.0878	0.3974	4.3128	8.8434	13.1961	22.7504	2.2582	8.3918	4.614	2.0035	5.2507	7.5675	6.4445	18.8429	8.878	6.0093	17.4546	16.5153	1.9294	18.5359	11.0474	15.0769	12.3799	18.0808	11.2181	8.6697	0.2103	4.5145	2.3981	7.2011	8.7149	19.2212	10.7168	3.2234	6.6659	13.8049	7.9787	17.2727	14.5188	14.7246	1.8868	9.643	12.2991	12.6972	13.4066	13.9426	24.5225	6.5042	16.7602	21.8948
133.0331_1.0234	3.4987	12.9971	1.311	0	24.2081	2.0924	4.6047	4.4852	4.6302	11.5168	26.3294	23.5348	4.4505	2.6017	3.1538	2.9963	0	40.1558	0.3798	1.6697	3.3608	1.9344	4.5878	24.0367	2.713	3.024	17.1787	22.3791	0.8117	0	3.2638	2.1454	4.9376	11.7377	4.3108	13.3414	2.5243	1.1947	0	9.1356	1.781	1.7416	1.6346	3.7385	29.8228	1.1927	2.6882	2.4342	0.81
132.1127_1.1568	0	0	0	0.8961	0	0	2.9695	2.8515	0	0	0	0	18.4546	0	0.3406	0	0	0	0	0	0	0	0	6.3779	0	0	0	5.5579	0	0	0	0	3.5175	0	0	0	0	0	2.2135	0	0	0	4.9435	0	0	0	0.2168	0	0
132.1033_1.825	95.369	209.52	157.437	142.755	184.452	153.144	179.615	216.667	125.665	144.312	71.4208	117.115	141.034	145.974	80.0531	149.114	140.271	136.37	150.14	82.7463	129.673	188.723	128.377	192.348	173.756	112.583	166.875	307.06	172.048	212.368	170.508	94.9832	267.384	152.099	139.28	134.254	101.946	196.43	98.0057	116.717	134.403	112.475	165.212	121.608	198.358	190.538	155.838	223.965	204.701
132.1032_1.7365	1.8716	70.0606	44.5928	75.9251	61.6688	7.1934	0	15.3967	44.9591	82.8319	54.9286	47.5529	73.7253	64.8902	1.3708	17.3786	64.6447	40.4127	67.9763	62.3202	11.7929	35.5977	56.4157	57.5833	81.2051	15.2872	23.783	86.234	65.2897	3.6089	57.3706	2.7922	72.4127	35.7747	43.1009	46.163	3.5527	3.6065	56.1589	65.8614	58.4969	46.2692	77.6403	42.0206	45.9431	10.9214	4.6493	58.8918	63.3696
132.103_2.079	5.5708	9.6145	14.2295	6.5857	15.6091	8.047	19.5251	9.9077	7.4484	7.8476	0	1.107	3.4352	2.2375	0	3.8272	0	5.2269	3.5307	3.5585	3.9736	12.3376	0	8.6737	10.768	12.3485	0	9.3454	6.4257	14.3978	5.3889	3.746	13.1838	8.6586	5.4303	12.035	3.7534	12.0073	0	11.405	7.9393	3.7578	7.6951	7.4573	9.0302	13.4916	29.7267	8.8325	19.4748
132.103_2.6827	2.209	0	0.4784	2.3328	1.86	0.5703	0	0	0	0	0	0.1109	0.618	0	0	2.5367	0	0.1732	0	0	0	0.6029	0.7877	0	1.2603	0	0	0	0	0	3.8498	4.0917	0	0	0.4694	1.4264	0.0278	0	2.8213	2.1484	2.1903	1.5048	1.5229	5.6428	2.1795	3.2541	1.8971	0	5.332
132.1028_2.7637	2.708	0.0764	0	5.014	0	0	1.6625	0	2.524	0	0	1.8518	0	2.8553	0	3.7305	2.4865	0	1.5211	0	0	1.6629	0	4.4108	0	0	3.9711	3.2259	3.2251	1.6358	8.456	9.0481	0	1.4692	0	2.3289	0	1.7815	6.9588	2.9533	0	3.4798	4.8887	12.1196	0	6.6945	0	0	2.4648
360.2117_3.1746	0	0	1.8622	0.7066	2.0173	0.4806	3.4346	1.307	0.6903	1.1398	0	0.3357	0.4128	0	0	0	0	0	0	0.2119	0	0.5344	0	0	0	0	0.0743	0	0	0	0.2687	0	1.3234	0.5469	0	0	0	0	0.1774	0	0.9528	0	0.622	0.8467	0.8908	0	0	1.5557	2.3588
360.2113_2.7282	0	0	0	0.2694	0	0	0	0	0	0	0	0	0.1913	0.3809	0	1.2503	0	0	0	0	0	0	0	0.4708	0	0	0	0	0	0	0.9493	0	0	0	0.0506	0	0	0	0.8722	0	0	0	0	0	0	0.8062	0	0	0.5184
359.7236_6.5759	1.527	0	0	0	0	0	0	0	0	0	0	0	0	0	2.0062	0	0	0	0	0	0	0	0	0	0	0.4826	0.022	0	0	0	0	0	0	0	0	0	0	0	0	0	0	0	0	0	0	0	0	0.4088	0
359.1832_2.2208	2.0065	1.689	0	0.7147	0	1.2121	0.7393	0	1.3591	1.6625	1.2847	1.0891	1.144	0.205	2.217	1.2738	1.0436	1.0007	0.3499	0	0	0.8843	1.6301	2.0525	1.9392	0.8141	0.8289	0.9635	0.9464	1.3848	2.5918	1.2507	0.5529	2.6559	1.283	1.0052	1.221	1.6711	1.5849	1.4752	1.9318	3.0815	1.146	1.7664	3.3946	2.0597	1.0661	1.7433	2.2746
357.2219_2.022	3.8068	0	0	0	0	0	0	0	2.8733	0	1.6877	0	0	0	0	0	0	0	0	0	0	0	0	0	0	0	0	0	0	0	3.4032	0	0	0	0	0	0	0	2.8579	0	4.6772	0	0	6.0523	0	0	0	0	0
357.2135_1.9217	1.4848	0	6.081	14.3455	10.0585	2.8556	8.3626	5.2737	3.1947	4.0153	1.6502	1.0794	5.0264	2.4188	2.8438	5.8262	1.1376	3.0617	5.3055	4.8197	0	0	1.18	9.1194	7.3879	2.5573	8.8851	1.5762	3.6212	4.8134	5.7337	0	0	2.5002	2.012	5.0782	2.5287	3.3455	11.2115	5.8885	2.5515	4.2432	8.8405	7.0488	7.2082	11.9186	1.9218	14.6464	3.4832
357.2128_2.8931	0	0	0.1499	0.766	0	0.126	0	1.1815	3.6901	2.784	0	0	0.1565	0	0	0	0	0	0	0	0	0	0	0	2.8656	1.551	0	0.1086	0	0	0	0.8435	0	0	0	0	0.2371	16.0083	0	0	0.2201	0.484	0	0	0	0.5745	2.3044	0	0
356.9855_6.2131	0.2342	0.3839	0.5278	0	0.128	0.5007	1.5709	2.8216	0.5511	0.3732	0.7211	0.427	0.1005	0.1905	0.6722	0.7986	0.1417	0.1914	0	0.5394	0.567	0.0321	0.6031	0.0273	0.0762	0.4207	0.6413	0.2047	0.0868	0.5026	0.1634	0.2747	0.6943	0.4974	0.5546	0	0.6621	0	0.4917	0	0.0968	0	0.2518	0	0	0.1994	0.1374	0.2308	0.1877
356.6409_1.9082	0	0.0731	0.3287	0	0.8384	1.1861	0	0.0287	0	0	0	0	0	0	0	0	0	0	0	0.5954	0	0	0.4301	0	0.0142	0	0	0	2.0347	0	0	0	0	0	2.0116	0	0.9862	0	0	0	0	0	0	0	0.1737	0	0	0	0
136.0753_1.5905	8.2125	0	4.3539	0	0	0	0	0	4.1157	0	0	0	0	9.5209	3.8755	6.2922	7.3631	0	6.3005	0	0	0	0	0	0	4.1791	0	0	0	0	0	10.2581	0	0	0	0	4.0356	0	0	0	0	0	0	0	0	0	4.896	0	0
136.0671_1.8311	37.6865	29.0859	21.5271	36.5543	31.9232	24.8622	47.3131	54.6103	52.4622	19.2183	22.6546	14.7928	27.4763	18.0245	23.9309	16.403	14.3125	15.0147	23.0872	11.7762	20.4099	47.0123	18.1772	20.5073	40.7696	48.7112	60.661	45.6358	21.8208	53.6705	15.2512	17.9649	31.2891	26.5792	14.4554	34.7938	22.8778	79.8909	28.1751	44.6467	24.8862	14.142	37.7724	23.1928	35.8403	45.2294	77.0564	25.4426	24.5216
136.0633_1.9429	0	0	0	0	0	0	2.2892	0	0	0	0	0	0	0	0	0	0	0	0	0.651	0	0.3704	0	0	0.9858	0	2.1543	0	0	0	1.0897	1.5457	0	0	0	0	0	0.7039	0	1.0423	0.9101	0.745	0	0	1.1037	0	1.1589	0	0
136.0631_2.2436	6.859	16.1572	19.2902	7.5633	18.1475	7.7	10.7435	13.3969	6.3321	12.7684	9.0892	5.9272	17.2468	9.6366	7.4495	10.1789	12.2888	11.3312	16.9379	4.2367	17.2151	11.2924	12.6518	7.7801	6.207	9.1768	4.7154	14.1851	10.4282	16.7409	8.7028	18.1348	22.5745	19.2642	11.0926	11.5546	13.0635	7.3824	19.1193	7.5565	11.548	20.0971	14.0264	14.3136	13.3203	8.8977	7.4	19.1532	21.756
136.063_1.1701	0.4912	0	18.0418	11.6338	11.7232	0.8592	5.7871	13.0438	3.9002	0	0	9.5517	1.3298	4.2459	0	0	4.7585	1.0086	0	0.5273	3.2658	2.6607	0	0	2.3235	5.9488	0	0	0	0	0	0	8.0053	0	4.5338	0	3.5058	0	0	0	0	1.3046	0	0	31.4494	0	0	0	4.0468
136.0629_1.386	3.7639	8.1516	2.3524	4.1071	3.6097	2.3239	2.1235	3.7752	4.0005	5.3188	0	0	3.2659	0	0.4928	3.3251	0	0	3.3791	0	3.0194	5.4399	0	1.7378	0	4.1017	0	8.033	0	5.8107	2.2886	1.9456	4.2642	3.4915	2.8586	2.5101	2.9464	0	2.8841	4.9037	7.4349	2.273	6.3175	4.4394	7.7236	3.1641	1.3668	6.9747	2.5121
136.0624_1.1093	0	4.1383	4.3969	6.4254	4.3191	0.1111	2.0466	2.0563	1.889	0	0	2.5039	0.8237	2.165	0	0.3027	0	0	0	0	0	0	0	0	0.2241	2.7895	0	0.3793	0	0	0	0	0	1.9071	1.6404	0.2476	1.8407	0.7624	0	0	0	0.7679	0	0	0	0	0	0	0
135.1179_6.1709	3.6953	0	0	1.5097	2.9435	2.0293	0	4.0482	4.2534	3.7879	0	0.7563	0.6782	0.287	0	0	0	0	0	0	0	3.8932	3.1895	2.6169	0	2.8137	0	0.501	3.432	1.2102	2.1851	0.8242	0	0	1.6966	8.8428	0	5.0124	0	1.7565	0	0	0	2.1978	0	2.4357	0	0	1.9171
135.1178_5.06	0	0	2.9615	0	0.9873	0	0	0	0	0	1.3225	0	0	0.1952	2.7048	0	0	0	0	0	2.4108	0	0.477	0	0	0	0	0	0.6039	0	0	0	0	0	3.0404	1.2626	0	0	0	0	0	0	0	0	0	0	2.6695	0.5858	0
135.1176_5.5912	1.7319	0	0	1.6015	0	1.1328	0.9476	2.4228	1.3804	0	1.3099	1.343	1.1344	1.1341	0	1.5235	1.3043	2.4365	1.3897	1.5297	2.7157	0	1.8716	0	1.7351	1.542	0	0	1.1342	0	0	1.6702	1.5515	1.1201	0	0	1.7066	0	1.1788	0	1.1203	1.0023	1.0281	0.7632	2.1653	0	0	1.4678	1.157
135.1175_5.4072	0	0	0	0	0	0	0	0	0	0	0	0	0	0	2.9645	0	0	0	0	0	0	0	0	0	0	0	0	0	0	0	0	0	0	0	0	0	0	0	0	0	0	0	0	0	0	0	2.9335	0	0
135.0815_3.6047	0	0	1.8335	4.227	0.6434	0	0	0	0.0498	0	0	0	0	0	0	0	0	0	0	0	0	0	0	0	0	0	0	0	0	0	0	0	0	0	0.0532	0	0	2.3719	0	0	0	0	0	0	0	0.211	0	0	0
364.0662_1.8194	0	0	0.0654	0.7835	0	0	0	0	0	0	0	0	0	0	0	0	0	1.4933	0	1.2292	0	0	0	0	0	0	0	0	0	0	0.1589	0	0	0	1.1875	0	0	1.8996	0	0	0	0	0.7941	0	0.4673	0.5739	0	0.5511	0.293
364.0654_1.4432	9.6426	0	7.3237	13.0988	9.5943	5.3878	3.8109	6.6698	5.2537	5.2383	3.5013	3.9677	3.3412	5.6305	3.6787	1.8817	5.4173	5.9475	6.1544	5.5579	7.1092	4.5544	5.2332	3.4228	3.1741	3.2077	7.3717	9.3321	6.9452	0	6.7303	3.5558	3.7537	4.2814	5.7064	5.7677	1.9478	2.2023	4.6049	6.8875	7.669	4.4114	3.4177	9.9864	3.681	8.7603	2.3399	12.5921	7.2879
363.1754_2.8465	1.6835	0	0	0	0	0	0	0	0.1844	0	0.5254	0.1119	0	0.3053	0.0647	0.2222	0.2098	0	0	0.0616	0	0.0126	0	0.2646	0.0707	0	0.2989	0	0.0959	0	1.1458	0.6901	0	0	0	0	0.042	0	0.6832	0	0	0.5257	0.4876	1.3925	0	0.6213	0.0463	0	0
363.1672_1.9215	0	0	1.2983	1.1636	0.2679	0.1941	0	0	0	0	0.0614	0	0	0	0	0	0	0	0	0	0	0	1.747	0	0	0	0	0	0	0	0	0	0	0	0	0.3603	0	0.2405	0.562	0	0	0	0	0	1.6997	2.1165	0	0.7474	1.1552
362.2676_6.4633	0	0	2.3914	0	0	0	0	0	0	0	0	0	0	0	0	0	0	0	0	0.0396	0	0	0	0	0	0	0	0	0	0	0	1.0643	0	0	0	0	0	0.0477	0	0	0	0.0337	0	0	0	0	1.9533	0	0
362.2255_3.5108	0.3255	0.8266	0.766	0.5813	0.9802	0.4539	0.6564	0.7952	0.3506	0.5108	0.4844	0.331	0.5271	0.4074	0.257	0.5774	0.6001	0.3745	0.7172	0.5771	0.6776	0.1534	0.5734	0.6746	0.3379	0.7974	1.3219	0.5409	0.9748	0.5778	0.6711	0.511	0.7465	0.6182	0.7274	0.4608	0.5707	0.7365	0.683	0.6635	0.3708	0.1658	0.1509	0.3571	0.413	0.4558	0.4425	0.4835	0.609
362.0862_1.8355	0.7843	0	0	0	0.0664	0	0	1.2771	0	0	0	0	0.1879	0	0	0	0	0	0	0	0	0.5841	0.29	0	0	0	0.7669	0	0.2509	0.4131	0.4675	0.1456	0	0.1021	1.2168	0.4478	0	0.7744	0.2515	0.6172	0	0.2369	1.2334	0.3166	2.6214	0.6143	0.9291	0	0
361.2352_6.5911	1.4136	0	0.2241	0.8985	1.0308	3.7735	1.7289	1.569	3.6835	2.1019	2.4893	2.4545	1.4483	1.2201	3.7102	0.9872	1.6964	4.7884	0.5942	3.3035	2.3828	1.8731	5.0518	0.6605	3.1007	1.1838	0.1357	1.1534	1.5559	0.4929	1.2295	1.9042	1.1635	0.6434	5.7084	0.2285	1.7447	0.3867	0.9001	0.8721	1.3985	1.4154	0.9642	0.7795	1.219	0.9601	0	0.9356	1.2249
361.235_6.2995	1.5927	0.1785	0.1582	1.368	1.4413	4.5852	2.0188	1.9873	3.5741	1.8255	2.5127	2.9876	2.0696	1.1102	3.5322	1.3016	2.6623	5.7509	0.632	4.1228	2.6749	2.2422	5.3923	1.5004	3.6287	1.3194	0.1938	0.8752	1.8224	0	1.7556	1.9387	1.2684	0.8112	7.546	0.6823	1.9739	0.4475	0.5972	1.1857	1.3882	1.491	0	0.8056	1.3614	1.0118	0.5974	0.9606	1.4535
360.2246_1.9617	0.7254	0	0	0	0	0	0	0	0	0	0	0	0	0	0	0	0	0	0	0	0	0	0	0	0	0	0	0	0	0	1.8115	2.0427	0	0	0	0	0	0	0	0	0	0	0	0	0	0	0	0	0
360.2124_2.0448	3.5713	0	0	0	0	1.0081	0	0	0	0	0.9682	0	0	1.2995	0	0	0	0.7036	0	0.6295	0	0	0	0	0	0	0	0	0.6122	0	1.6887	0	0	0	0.9004	0	0.9974	0	2.3566	1.014	1.6895	1.7936	1.3232	3.9744	0	0	0	0	0
139.0037_1.043	0	0	0	0	0	1.2081	0	0	0	0	0.5045	1.2942	2.0826	0.4307	1.3421	0	0	0	0.651	0.4396	0	0	0	0	0	0	0	0	1.4767	0	0.6767	0	0	0	1.0242	1.1743	1.214	0	0.3795	0.132	0	0.3874	0.7973	0	0	0	0	0	0
139.0035_1.5246	0	0	2.3098	2.6785	0	18.4589	0	0.0334	0	0	17.2804	0	2.5696	0	17.2205	27.2434	15.7766	18.9066	3.3477	26.4562	9.6186	0.068	18.8982	0	0	0.9491	1.6707	0	12.8532	0.0805	12.751	4.5572	0	0	11.6973	0	7.7194	1.59	0	0	0	0	3.7774	1.1079	0	3.9172	0	0	0
138.0913_2.0206	0	0	0	0	0	0	0	1.33	0	0.9983	0	0	0	0.6885	0	0	0	0	0	0	0	0.6256	0	0	0	0	0	1.2855	0	0.6734	0	0	1.7179	2.227	0	0	0.5657	0.6661	0	2.2085	0	0	1.4424	0.4304	0	0	1.6703	0	0
138.0572_2.3002	0	0.7286	0	0	0	0	0.5101	0	0	0.968	0	0	0	0	0	0	0.4213	0.4329	0.4934	0.5885	0	0	0.3451	0	0.4675	0	0	1.3819	0.51	0.6434	0.6143	0	0.3564	0	0.6917	0.2197	0	1.1418	0	0.4203	0.2439	0	0.1777	0.5506	0.3272	0.2878	0.5821	0.6306	0
137.0972_4.1101	69.1352	0.7453	14.655	19.5033	10.7304	13.8121	7.6168	29.7907	44.5295	36.8901	20.4286	31.9613	18.9983	12.1005	7.5959	0.7364	2.4769	3.5076	2.6419	19.4761	15.9881	9.7472	11.5682	19.5274	15.3685	49.6216	0.9113	4.1086	14.1116	0.9359	13.9508	20.8466	4.8807	1.4256	11.0966	79.7406	20.4621	86.5605	12.0639	20.5932	16.4992	14.2598	17.9806	37.6842	1.8632	31.6815	32.4906	4.4681	38.5721
137.0608_6.1021	0.496	0	0.8969	0.9107	1.7958	1.0506	0.4277	0	0	0	0.6856	0.9513	0	0	0	0.4669	0.6259	1.8582	0	1.083	1.0555	0	1.0156	0	0	0	0	0	2.315	0	0.4565	0.366	0	0	2.2946	0	0.4865	0	0	0	0	0	0.9806	0	0.9221	0.6063	0	1.0962	1.1096
137.0471_1.875	0	2.7374	4.5224	5.0829	6.0043	7.4417	2.4568	1.86	2.7161	1.2298	3.136	4.8511	1.0431	6.2727	2.7082	4.4672	2.7499	3.9393	9.7131	4.5554	1.3345	2.6757	1.3842	1.5467	1.9995	1.1666	0	2.1613	3.5662	0	2.4795	1.1796	1.0952	4.7541	5.8925	1.6693	4.3246	3.0812	2.3761	2.2104	7.4707	0.8655	7.2282	1.8976	10.993	1.5594	1.5067	3.1702	1.7315
137.047_1.5051	0.4473	0	0	0	5.2272	11.8912	4.1437	2.363	13.6943	3.9329	3.8141	2.9052	0.6069	12.3825	0	3.372	8.9763	1.2007	3.44	4.0442	0	0	1.6178	0	9.5014	0	2.3406	18.4411	0	4.2941	0	0.7108	0	0	0	0	0	5.6074	0.2805	4.5506	3.8863	1.0874	5.4443	6.7127	13.6445	5.5221	8.6625	2.3792	1.8404
137.047_1.593	17.076	7.3231	4.6174	16.9391	17.9761	38.2484	38.5008	31.9911	32.0533	27.2264	1.1938	16.7574	9.6448	33.2539	24.5787	38.9533	16.2131	48.9655	7.4962	24.276	20.9023	11.4491	10.7615	11.4596	21.624	6.7575	20.4389	9.288	35.1258	35.7022	22.7593	0	9.9802	8.4674	47.5428	5.4857	9.5655	25.6777	4.0249	9.2382	12.0665	1.0323	9.2772	6.9986	33.1739	3.8114	9.2555	4.6229	6.0817
137.0469_1.3835	0	0	0	0	0.7891	0	1.8851	0	0	1.6616	7.1969	0	0	0	0	0	0	0	0	0	0	0	0	0	0	0	10.6105	9.2689	0	0	1.8059	0	0	0	6.7501	0	0	0	1.1145	0	3.8533	0	0	0	5.7971	0	0	0	0
137.0469_1.2986	3.6196	3.9346	2.1781	0	1.1093	11.7787	9.1218	12.702	0	9.9498	2.2508	7.2298	4.569	2.6638	10.9352	10.9363	7.5428	3.7244	5.1835	1.5088	6.7788	0	0	0	0.8083	0	8.8947	13.4876	8.2816	0	7.5825	0	4.7162	0	6.5853	0	2.2198	6.0167	3.6632	5.8891	0	0.7256	4.2934	1.8268	13.6072	5.53	5.5671	0	0
137.0462_1.9277	2.0498	0	0	0	0	0	0	0	0	0	0	0	0	0	2.7082	0	0	0	0	0	0	0	0	0	0	1.1666	0	0	0	0	0	0	0	0	0	0	4.3246	0	0	0	0	0	0	0	0	0	0	0	0
136.0766_1.6812	18.4013	37.7483	35.8765	3.0211	14.9684	46.9297	16.4557	22.9135	20.7885	34.9869	34.6292	24.3422	47.4999	23.6399	9.2837	18.7167	50.5986	14.8736	27.4342	23.5376	24.8018	5.6593	34.0833	19.3133	36.5518	11.5134	47.0238	29.7729	8.8847	22.1381	38.6498	4.0019	30.2494	50.8007	3.3828	23.3288	30.4963	24.8528	47.5784	20.7486	12.9539	26.3195	25.4062	17.9826	3.3641	19.0316	18.7263	44.637	28.6777
369.2884_6.4632	9.3938	0	1.0472	0.0428	1.3551	0	0.2431	0	0	0	0	0	0	0	0	0	0	0	0	0	0.1117	0	0	0	0	22.7628	0	0	0	0	0	0	0.2631	0	0	0	2.9151	0	0	0	0	0	0	0.0538	0	0	9.0019	0	0
369.2876_6.3899	5.2535	0	0	0	0	0	0.1946	0	0	0	0	0	0	0.319	0	0	0	0.2109	0	0	0	0	0	0	0	0	0	0	0	0	0	0	0	0	0	0	0	0.0786	0	0	0.2489	0	0	0	0.4439	0	0	0	0
368.1645_1.8855	1.4422	0	2.1541	0	0	1.6882	1.4391	3.9758	1.7984	1.0827	1.7104	1.5564	0.5917	0.2733	1.5653	0	0	0	0	2.3247	0.9927	0.86	2.2157	0	1.0413	0.5561	0	0.7214	0.6275	1.5733	2.6676	4.9178	2.2045	1.1687	0.6181	1.989	0.1323	0.3324	0.4828	1.7594	3.8161	0.4185	2.1283	0.7922	3.1346	1.5688	0	2.496	2.5254
368.1207_2.028	0	3.1268	0	0	0	0.2313	0.7752	0.5678	0.6282	0.4687	0.1752	0.215	0	0.3281	0	0.6369	0.2117	0.3325	0.4537	0.5212	0.0941	0.1031	0	0.3372	0.6372	0.348	0.7518	0.3033	0.0682	0	1.2322	0	0	0	0	0.2028	0.1377	0	0	0	0.0355	0	0.2666	0	0.0682	0	0	0	0.0394
368.0957_2.1047	0	0	0	0.0196	0	3.4544	0	0	0	0	0	0.5437	0	0	1.2784	0.2252	0.2922	1.5091	0	0.2563	1.1446	0	0.1719	0.0357	0.0335	0	0	0	0	0	0.1397	0	0	0	0.2385	0.0333	0	0	0	0	0.0413	0	0.0876	0	0.0512	0.3112	0	0	0
368.0621_5.4071	5.0681	0	0	0	0	0	5.9108	6.1756	0.1459	0	0	0	0	0	0.3037	0	0	0.0178	0.0231	0.0778	0	0	3.8849	0	0.0216	0.0344	0	0	0.0191	5.4133	0.037	0.0316	0	4.358	0	0.0239	0	0	0.0353	0.0372	0.0101	0	0	0	0	0	0.0891	0.0364	0
366.1769_1.9013	0	0	0	2.426	0	0	1.613	0	0	0.4079	0	0	0	0	0	0	0	0	0	0	0	0	0	1.7461	1.03	0	2.173	0	0	1.015	1.1473	0.2949	0.0807	0.4504	0	0.4019	0	0	2.1013	0.8303	0	0.3906	1.3296	0.851	2.4102	1.855	0	1.9805	0.9617
366.0401_3.9817	0.2434	0.0211	0.0869	0.0648	7.1214	2.0457	0	1.6802	0.8231	0.2557	0.582	0.173	0	0	2.5798	0	0.0095	0.0209	0	0.5176	0.0206	0.2615	0.0256	0	0.0168	0.3195	0	0.1214	0.0654	0	0.6192	0.9301	0.6741	0.048	0.1233	0.0413	0	0	0.1476	0.0341	0.0867	0.0112	0.2199	0	0.3382	0.7025	0.0662	1.9725	0.9264
365.1935_3.9868	0.7683	0	0	0	0	0.4192	0	0.078	0.5569	1.1311	0.5323	0.6304	0.8406	2.0112	0.1781	4.4438	1.9188	1.2603	0.7072	1.1499	0.4056	0	0.833	0	2.4527	0	0.6118	0	0.2384	0.5924	0	0.7724	0.7688	0.7521	0	0	0.8332	0	0	0	2.1631	0.2995	1.2875	0.2084	0.4097	0	0	0.0878	0.2943
365.1923_1.8274	0	0	0	3.1578	0.5361	0	0	0	0	0	0	0	0	0	0	0	0	0	0	0	0	0	0	0	0	0	0.113	0	0	0.0864	0	0	0	0.0744	0	0	0	0	0	0	0	0	0	0	0.4233	0	0	0	0.3033
365.1557_2.1161	1.3679	0	0	0	0	0.1617	0	0	0	0	0.4967	0.256	0.1931	0.4546	0	0.26	0.5042	0	0.0538	0	0	0.0369	0.2379	0.2556	0	0	0.1412	0	0.1865	0	0.7037	1.1213	0	0.2382	0.165	0	0	0	0.5898	0	0.758	0.7814	0	1.0006	0.4863	0.2319	0	0	0
143.0366_1.9026	1.0579	0	0	3.836	0	9.3277	0	0	0	0	8.524	9.2839	3.4794	6.209	8.3894	7.0243	10.337	5.6196	0	7.5454	9.7863	0	9.4022	2.17	0	0	3.3933	0	13.8286	0.2245	7.3086	6.071	0.2621	0	3.9283	3.4457	5.8549	0.6621	7.345	0.2748	0	3.2302	3.3459	0.3527	0.9528	2.7765	0	0.7631	0
143.0365_2.3391	0	0	0	0	0	0	0	0	0.0511	0	0	0	0	0	0	0	0	0	0	0	0	0	0	0	0	0	0	0	0	0	0	0	0	0	0	0	0	0	0	0	0	0	0	0	0	0	0	0.0636	0
142.0876_2.037	0	0	0	0	0	0	1.5901	0	2.3688	0	0	0	0.4134	0	0	0	0	0	0	0	0	0.9626	0	0.4693	0.9052	0	0.634	0	0	0	0	0	0	0.9184	0	0	0	0	0	1.0788	0.662	0	0	0	0	0	0	0	0
141.1272_5.1391	0	0	0.1676	0	0	0	0	0	0	0	1.1848	0.1771	0	0.3547	2.4594	0	0	0	0.0299	0.0591	1.6408	0	0	0	0	0	0	0	0	0	0	0	0	0	2.4182	0	0.2221	0	0	0	0	0	0	0	0	0	0	0	0
140.0717_1.8879	4.3907	2.1142	4.6571	3.2804	0	2.3531	1.4384	1.601	3.3057	1.6986	4.1212	2.0258	5.593	3.5227	2.7837	4.7721	3.8746	4.516	3.2538	3.1485	3.358	1.2428	6.4301	3.3474	4.7795	3.5132	4.8355	1.3028	2.4925	2.2221	1.8081	5.6142	1.326	3.7578	2.5085	3.8253	0	1.9574	7.5868	5.8939	5.3601	4.2861	4	4.7462	2.0351	2.3778	1.2327	3.1239	2.6622
140.0355_1.8641	0	0.0787	0	0	0	0.4512	0.0632	0.0592	0.0847	0.0431	0.9019	0.4047	0.1535	0.4364	0	2.2168	1.4464	2.0801	0.1579	0.7534	0.8716	0.0389	0.097	0.0794	0	0	0.0605	0	0.3539	0	0	0.2856	0	0	0	0	0	0	0.0322	0	0.0227	0	0.0675	0	0	0	0	0	0.0442
139.1128_3.8784	2.1678	0	1.0039	1.9012	3.1627	2.0124	0	1.6373	0	2.7337	1.5677	2.2606	2.7979	0.7436	1.7066	0.8709	1.1677	2.9613	0	2.226	2.1592	1.7057	2.4991	2.1006	1.3401	3.2117	0	0.7713	3.4838	0	3.3256	5.1644	0	0	4.6919	1.9498	1.4068	3.6916	1.9119	0.7917	0.5737	0.9332	3.1933	1.7961	1.236	1.3735	2.5292	1.7426	2.2846
139.1128_4.3016	1.1375	0	0	1.0359	0.8565	2.573	0	0.575	1.6699	0	1.1651	4.7877	0.5636	0	0.61	0	0	0.4814	0	0.9364	2.0467	0	0.7571	0.66	1.4554	1.3179	0	0	2.0096	0	2.1399	3.2114	0.383	0	1.2016	1.0321	1.4817	1.5139	0.6999	0.7541	0	0.4445	1.4096	1.5161	0	0.5714	0.4908	0.5269	0
139.0767_5.7063	0	0	0	0	0	0	0.5003	0.5276	0	0.9384	0	0	0	0	0	0	0	0	0	0	0	0	0	0	0	0	0	0	0	0	0	0	0	0	0	3.4078	0	1.4924	0	0.6534	0	0	0	0	0	0.8095	0	0	0.7768
139.0765_6.171	2.3073	0	0	0.9332	1.9168	0	0.5793	2.1684	2.2771	1.8532	0	0	0	0	0	0.4891	0	0.16	0	0.1289	0	2.5466	1.5031	1.5726	0	1.3072	0	0.6163	1.3853	0	0	0.4508	0.2694	0	0.7094	4.4937	0.5548	2.8334	0.2005	0.9397	0	0	0	1.2421	0.3358	1.5157	0	0	1.3091
139.0404_1.873	0	0	0	0	0	0.3218	0.2594	0	0.0904	0.1554	0	0	0	0.3777	0	0.8668	0.7512	1.0321	0.3337	0	0	0	0.9475	0	0.0502	0.3184	0	0	0.1565	0.2114	0	0	0	0	0	0	0.976	0	0	0	0	0	0	0	0	0	0	0	0
139.0048_1.9088	0	0	0	0	0	2.9867	0	0	0	0	2.8013	3.1043	1.0683	2.8091	2.1833	2.8322	3.4358	0	0	0	3.0476	0	0	0	0	0	0	0	4.6361	0	2.7455	1.9651	0	0	0	1.2343	2.2174	0	3.0825	0	0	1.6375	0.9303	0.0663	0	0	0	0	0
139.0039_1.187	8.3176	0	8.5208	0	1.8469	33.2301	0.7865	0	0	0	24.9292	25.9029	13.8325	3.5076	5.608	25.1523	23.0339	3.7185	1.4298	27.1031	31.6039	0	31.5175	0	1.0809	3.671	5.9782	0	0.3118	0	3.0794	19.282	0	0	17.0733	11.1723	29.9599	0	11.2791	0.7252	0.2885	14.5872	12.4829	3.0439	9.3949	11.5407	0	1.3706	5.7909
139.0038_1.2713	17.775	4.8958	12.4042	33.4805	4.5758	57.9788	0.16	0	0	1.7143	86.4177	87.6339	59.6357	66.5236	73.1278	55.765	93.0864	21.618	24.8799	85.5309	68.9615	0	70.0579	29.4038	0	5.0694	65.5301	0	21.5797	0	36.6311	55.5936	0	0	41.5481	22.7109	50.6516	7.8731	79.5897	6.3919	1.7187	52.2705	27.1652	6.9212	2.0831	21.027	1.486	11.0814	10.0359
371.2269_2.6924	0.8541	1.9667	0	1.0352	1.6119	1.1595	1.3988	1.2605	1.0095	1.0062	0.7955	0.8915	0.9926	1.016	1.3148	0.985	1.1445	0.7883	1.0903	0.7253	0.971	0.9442	1.611	1.0095	0.9276	0.9983	2.0549	1.284	1.4474	1.3802	1.2886	0.6543	1.2795	0.8794	1.3938	0.801	0.9331	1.2205	0.9018	0.8337	1.2884	0.6837	0.812	1.0418	0.9946	1.2526	1.0696	0.8591	1.255
371.1233_2.3739	1.865	0	3.4469	2.6707	2.4766	2.1719	4.472	4.7315	3.5479	1.9764	2.5078	2.6342	5.8517	3.264	1.8076	3.3387	2.2552	1.7494	2.3438	3.3591	3.8033	3.6714	2.5715	2.5444	3.729	2.9308	2.9082	6.9274	1.7057	3.4815	3.7151	4.5991	2.0501	2.4801	2.6215	3.7185	1.6593	3.3289	1.6182	5.3538	4.5936	4.5808	2.877	4.2939	6.0325	2.7037	0	4.382	2.9265
371.1106_1.8241	0	0	5.6701	0	0	0	0	5.2364	4.1248	0.6637	0	0	0	0.2785	0	0	0	0	0	0	0	0	0	0	4.8117	0	0	4.9603	0	0	0	0	3.162	0.5141	0	0	0	2.0344	0	3.4873	3.7878	0	0	1.702	0	0	0	3.8002	2.8072
370.2748_6.4869	0	20.4877	11.2566	17.4883	13.0726	0	3.1371	0	0	3.3943	0	1.4319	12.2724	0	15.5112	5.9191	0	0	3.0668	0.6156	0	0.5856	0	0	0	9.4238	0	0	1.7836	0	0	0	0	0	0	0	16.1428	0	0	0	0	0	0	0	0	0.1589	0	0	0
370.2745_6.3825	21.1335	0.3437	0	0	0.2599	0	0	0	0	0	0	0	0.3856	0	0	0	0	0	0	0	0	0	0	0	0	0	0	0	0	0	0	0	0	0	0	0	0	0	0	0	0	0	0	0	0	0	0	0	0
370.2743_6.5813	7.0403	0	0	0	0	0	0	1.1555	0	0	0	0.8179	4.1212	0	8.7619	1.337	0	0	0	0	0	0	0	0	0	0	0	0	4.9408	0	0	0	0	0	0	0	0	0	0	0	0	0	0	0	0	0	0	0	0
369.2897_6.2539	2.5731	0	0	0	1.2198	0	0	0	1.9382	0	0	0	0	0	0	0	0	0.3741	0	0	0	0	0.6365	0	0	0	0	0	0	0	0.0351	0	0	0	0	0	0	0	0	0	0	0	0.2154	0	0	0	2.5211	0	0
369.2891_6.5521	0	0	10.4432	9.7718	7.3125	11.5869	12.3095	9.1286	30.9333	17.9139	22.4239	13.6169	9.7891	9.5834	0	6.7016	21.6135	14.1034	8.5517	0	6.4478	0	33.3137	8.7826	55.232	0.0701	36.8398	12.239	3.8781	20.5894	5.768	20.5224	7.6104	24.3488	3.7516	31.0144	0.0493	11.3402	11.3292	15.2373	58.7721	10.6462	61.1611	11.7492	106.064	9.1612	12.1199	40.9635	34.6252
144.1025_3.5448	0	0	0	0	0	0	0	0	0.6044	0	1.2065	0	0	0.9944	0	2.1967	0	0	0	0	0	0	0	0	0	0	0	0.4296	0	2.0588	0	0	0	0	0	0	0	0.4696	0	0	1.8689	0	0	0	2.985	0	0	0	0
144.1025_5.8115	6.9396	0	0	1.6555	0	0	0	1.9358	0	0	0	0	0	0	0	3.6342	0	0	0	0	0	0	0	0	0	0	0.405	1.5467	0	0	0	0	0	0	0	0	0	0	0	0	0	0	0	0	0	0.1754	0	0	0
144.1025_4.7375	0	0	0	0	0	0	0	0	0	0	5.9075	0	0	0	0	0	5.2455	0	0	6.6541	0	0	0	0	0	0	0	0	0	0	0.712	6.3554	0	0	0	0	0	0	0	0.4551	0	0	0	0	0	0	0	0	0
144.1019_5.3819	0	0	0	0	0	0	0	0	0	0	0	0	0	0	0	0	3.9487	0.4194	0	0	3.7007	0	0	0	0	0	0	0	0	0	0	0	0	0	2.546	0	0	0	0	0	0	0	0	0	0	0	0	0	0
144.1004_1.9367	2.172	9.8075	0	5.1087	3.3565	0	3.0028	2.1487	1.1563	0	0	0	0	0	0	0	0	0	0	1.2308	0	0	0	0	12.6009	0	0	0	0	0	1.3476	0	0	0	0	0	0	0	0	0	0	0	0	0	0	0	0	0	0
144.0872_2.5882	0	0	0	0.2966	1.5461	0	0	0	0	0	0	0	0.3494	3.1509	1.532	6.8678	1.7148	3.1754	0.7983	0	0	0	0	0	0	0	0	0	0.6667	0	0	0	0	0	0	0	0	0	0	0	0.2559	0	0	0	0	0	0	0	0
144.0862_2.7652	3.7526	0	0	2.9831	0.4269	2.05	0	2.2316	3.4152	2.2019	3.3912	3.8431	4.1711	2.6749	3.1198	5.0777	4.9726	6.1303	4.2463	2.4376	6.1999	1.0994	4.8199	2.8624	1.7963	4.9014	0	0	2.4346	0	1.2299	1.9898	1.2687	0.8433	2.273	1.6902	5.1483	0.7601	2.1924	2.1786	1.2463	2.4145	2.3994	1.4631	1.8591	0.7492	2.2792	1.8054	1.3226
144.0823_3.9547	0	0	0.1923	1.1845	0	0.8444	0	0	0.408	0.4295	0	0	0	5.4895	0	5.6778	0.7513	4.5132	3.2704	0	0	0.3456	0.3333	0.5449	3.6957	1.5203	0	2.0578	0	0.7354	0.3635	0.4342	1.246	9.0492	1.6117	0.2742	3.2789	0.3458	2.6871	0.2667	5.8385	7.2581	1.0183	0.6555	0.6224	0	0	0.612	1.0307
144.0821_2.274	8.9686	5.271	7.7537	9.8321	7.9129	9.8236	10.3443	7.2148	9.876	8.4401	9.2579	7.3688	11.2487	11.8437	7.2454	9.0895	8.8215	8.1007	11.1882	7.4154	8.7141	6.5995	10.4016	10.374	12.948	9.0123	14.0252	7.0326	10.1923	7.741	11.8895	9.3077	10.2751	9.8073	10.2744	7.9978	9.9711	10.114	10.1259	11.9485	10.6079	9.5992	9.6089	8.8148	7.5377	11.0806	8.3549	11.1122	9.2628
144.0812_2.3267	0	22.1693	0	0.2122	0	0	3.3249	2.0515	0	3.5529	0.6532	0	0.5515	0	0.999	0.5743	0	0	0	0.8593	2.1029	1.8061	0	2.3693	0	0	0	1.5898	0	0	0.8364	0	2.5216	1.2445	0	1.1987	0	1.3073	0	0	0	0.5765	0.949	0.9323	0	0.5312	0	0	0
144.0671_1.8513	0	0	13.2073	10.7213	7.3228	0	3.844	3.0574	0	4.7332	0	0	0	0	4.3258	0	0	4.3012	4.8804	5.5952	5.6014	4.8789	0	0.3313	0	4.7077	0	10.8696	2.4528	7.2361	0	0	6.2866	5.2748	0.6695	4.4714	0	0.2423	0	1.2372	6.8184	0	0.4916	0	8.3008	1.003	1.6694	14.6794	9.8801
144.0653_1.9273	3.3097	0	0	0	0	1.7878	1.2992	0	2.6339	0.6768	1.6435	0	0	1.0459	4.335	1.0701	1.1687	0	2.4764	0	1.8437	0	0	0.445	0	0	0	0	0	0	0	0	0	0	0	0	0	0	0	0	0.9092	0	0	0	0	0.34	0.4949	0	0
144.0497_1.9881	0	1.0928	0	0	0	0	2.7126	2.1091	0	2.9931	3.2302	0	3.9978	0	1.7961	2.839	0	2.5069	3.406	2.2481	3.1446	2.143	3.3556	2.0294	0	2.7439	0	3.7548	1.5667	3.4899	2.1333	3.8052	2.9324	2.4446	1.3063	2.5124	0	2.0384	4.1077	3.1614	2.612	4.0598	2.7466	1.9244	1.6841	2.6332	1.5021	2.5848	2.8982
143.1191_1.0681	3.3513	7.796	4.7644	1.7094	3.849	6.1544	2.2195	2.1427	11.6117	4.3583	2.7726	3.3953	9.486	5.3777	1.3757	6.6847	4.4322	4.5248	2.0977	7.8699	3.2693	3.7365	5.3612	5.6597	7.3488	0.5101	7.1834	1.3017	2.1668	0.9659	5.2336	6.7784	0	5.0895	3.3598	1.1045	2.1546	12.364	4.1041	9.5254	7.3935	3.5112	4.269	10.503	9.1203	4.5248	2.2359	5.7251	4.0166
143.1188_2.0615	6.3223	7.0047	11.2916	8.4007	17.0247	8.6237	13.1072	3.8802	6.0106	6.5763	1.0403	3.4228	0	3.7211	1.3021	4.4586	0	5.8244	3.1368	3.2234	0	6.3763	0	9.6008	11.0182	12.4892	0	4.7353	7.2372	10.0984	6.0264	4.9346	8.5731	6.1701	5.7065	12.9698	3.763	13.6212	0	12.5535	8.5719	4.1511	6.8641	8.3163	5.7269	15.4631	26.54	8.4912	16.6698
143.0714_6.1679	0.5818	0	0	0.1503	0	0.2119	0.2346	0.3103	0.257	0	0	0	0	0	0	0	0.1203	0	0.1428	0	0	0	0	0	0	0.2065	0	0	0.2273	0	0	0	0.1507	0	0.1029	1.3643	0	0.7194	0	0.3706	0	0	0	0.3704	0	0	0	0	0
373.2094_1.846	0.8019	0	0	0	0	0	0	0	0	0	0.9531	0.9979	0.3691	0.9912	0	1.3415	0	0.7992	0	0.8582	0	0.1043	0.9057	0.4012	0.4603	0	0.8723	0	0.2185	0.5051	1.2751	0.5816	0	0	0	0.4003	0	0	0	0	0	0	0	0.8305	0	0	0	0	0
373.1388_2.6977	0	0.6761	0	0	0	0	0.2492	0	0	0	0	0	0.559	0	0	0	0	0	0	0	0	0.0698	0	0	0.3653	0	0	0.048	0	0	0	0	0.1254	1.4321	0	0	0	0	1.2291	0.0381	3.2298	0.4154	0.1948	0	0	0.0341	0.2882	0	0.1401
372.2602_2.5284	0	0	0.7489	0.2505	1.4496	0.2126	0.1981	0	0.2672	0	0.2086	0	0.3411	0.3031	0.0521	0.2703	0.3968	0.3265	0.4241	0.4428	0.3193	0.3914	1.1108	0.3186	0.5185	0.0098	1.1814	0.8549	0.88	0.3896	0.3977	0.3988	0.7722	0.5825	0.5231	0.2212	0.0132	0.5673	0.4891	0.3093	0.7002	0.6061	0.7252	0.6922	0.6377	1.8046	0	0.4846	0.9827
372.2546_6.0356	1.6248	0	0	0	0	0	0.0706	0	0.1101	0	0	0.0246	0	0.0159	1.6563	0	0	0	0	0.4222	0	0	0	0.5913	0	0.4031	0	0	0	0	0.0457	0	0	0	0	0.2704	3.0108	0	0	0	0	0	0	0	0	0	0	0	0.3327
372.2532_6.2535	0	0.4111	4.0485	2.3633	0.863	0	0	0	0	8.2465	2.0486	1.8328	3.2847	2.9139	0	2.8343	5.4303	5.7648	16.5845	13.286	0	7.5923	6.4085	32.3383	28.2987	0	2.2515	0	9.1078	11.3444	4.6869	8.0113	0	9.4192	0.2567	4.7747	0	12.1447	4.1005	0.8997	4.5841	3.6672	4.1605	6.5851	5.6774	1.8299	0.0309	0	5.4057
372.2532_6.179	7.851	17.9673	17.0474	9.0865	6.2509	14.5808	15.1891	32.6204	38.8203	61.6588	12.2572	16.3069	12.0158	13.9966	7.1813	10.1161	16.0347	14.5695	39.5861	23.6814	0.5589	19.0011	2.7434	107.368	68.1803	7.5816	0	38.5452	31.7638	22.102	27.7537	12.1934	0	38.7063	0	35.9138	16.08	64.2396	22.3637	9.2855	10.6673	10.3191	53.9315	32.0669	7.88	10.5215	112.11	9.1725	31.4157
372.2532_5.8946	0	1.4565	0	0	0	0.6634	0	2.865	1.4321	3.2756	0	0	0.445	0	0	0	0.572	0	0	0.4037	0	0	0	8.0766	1.0293	0	0	3.778	4.8946	2.5538	0.67	0.3151	0	0	0	0	1.915	7.4631	2.3817	0	0	0	4.7934	0	0	0	17.7624	0	0
372.253_5.5713	0	0	0	0	0	2.1929	0	0	0	0	0	1.2817	0	0	4.3994	0	0	0	0	0	0	0	0	0	0	0	0	0	0	0	0	0	0	0	0	0	0	0.0287	0	0	0	0	0	0	0	0	0	0	0
372.2528_6.3286	0	0	0	0	0	0	0	0	0	0	0	0	0	0	0	0	0	0	0	0	0	0	0.662	0	5.4938	0	0	0	0	0	0	0	0	0	0	0	0	0	0	0	0	0.9643	1.1312	2.2635	0.4446	0.2718	0	0.3905	0
372.2512_5.6685	0	0	0	0	0	6.5524	0	0	0	0	1.3371	6.4688	0	0.5378	0	0	0	2.2251	0	6.9799	0	0	0	0	0	0	0	0	0	0	0	0	0	0.0657	0	0	0	0	0	0	0	0	0	0	0	0	0	0	0
372.1793_2.8058	0	0	0	0	1.2173	0	0	0	0	0	0	0	0	0	0	0	0	0	0	0	0.7185	0.0426	0	0	0	0	0	0	0	0	0	0	0	0	0	0	0	0	0	0	0	0	0	0	1.1504	0	0	0	0
372.1787_2.937	0	0	0.3129	0.4121	0	1.7028	0	0	0	0.0641	0.9447	1.8419	0.3186	0.5596	0.8136	0.8583	0.9613	2.6832	0.1426	2.5647	0.8557	0	1.8066	0.343	0.2349	0.4076	0	0.1643	1.2054	0.0819	0.5162	0.7292	0.1378	0	3.4589	0.1438	0.8447	0.3081	0.4086	0.3675	0.3953	0.5994	1.2098	0	1.1043	0.5167	0.2888	0.6449	0.5701
372.0973_1.8699	0	4.2885	0	0	0	0.4765	1.3187	0.9145	1.4611	0	0	0	0	0	0.1947	0	0	0	0	0	0	0	0	0	0	0	0	0	0	0	0	0	0	0	0	0	0	0	0	0	0	0	0	0	0	0	0.2163	0	0
371.6261_2.1826	0.9214	1.6369	0.3599	0.4823	0	1.0511	1.8214	1.7892	2.0081	0.9263	0.8236	0.7039	2.358	0.878	0.7472	1.0772	0.5112	0.6612	0.5907	0.6919	1.3964	0	0.5344	1.1867	1.0609	0.8958	0.9557	1.4785	0.4001	0.5801	1.2116	1.1602	0.2672	0.5406	0	0	0.4475	1.0953	0	1.0792	0	1.1261	0.2405	0.8322	0	0	0.233	0	0
371.3269_6.5679	1.2821	1.5395	1.6622	1.5559	0.9163	1.1247	1.7386	1.1155	1.6742	2.0129	0.8997	0.4568	4.2051	0.3699	0.5022	1.307	0	0	0	0	0.5771	0.2148	0.3438	0	0.7356	1.3098	0.9046	0	1.074	0	0	0.5837	0	1.182	3.62	0.9486	1.2397	1.6116	0	0.8915	0.2887	0	0.3222	0	0.8212	1.4882	0.9789	2.543	1.2538
144.1029_1.4821	0	0.4837	0	0	0	3.7567	0.7131	0.2028	0	0	2.2753	5.4838	0	0	0	4.1487	9.6355	0	0	0	0	0	0	0	0	0	0	0	0	0	0	0	0	0	0	0	0.1613	0	4.8068	0	6.7686	0	0	0	0	0	0	0	0.5281
144.1029_4.3728	0	0	0	0	0	0	0	0	0	0	0	0	2.5685	0	0	0	0	0	3.0934	0	0	0.4657	0	0	0	0	0	0	0	0	0	2.0928	0	0	0	0	0	0	0	0	0	0	0	0	0	0	0	0	0
144.1029_6.5821	0.4784	0	5.1771	0	7.9097	0	0	0	0	0	0	0	0	0	0	0	3.4404	0	2.4626	0	0	0	0	0	0	0	0	0	0	0	0	0	0	6.1147	0	2.5292	0	0	0	3.2591	0	1.2552	0	0	0	0	0	0	4.6735
144.1029_2.7047	0	0	0	0	0	0	0	0	0	0	0	2.6764	0.7241	0	0	0	0	0	5.4925	5.7917	0	0	5.1504	3.2622	0	0	0	0	0	0	0	0	0	0	0	0.0998	1.3984	0	0	2.9217	0	6.482	0	0	0	0	0	0	0
144.1029_6.0138	0	0	0	0	0	0	0	0	3.2765	0	0.7612	0	0	0	0	4.8051	0	0	0	0	0	0.1564	0	0	0	0	0	0.2098	0	0	0	0	0.3639	5.0624	0	0	0	3.0625	0	0	0	0	0.9673	0	0	0	0	0	0
144.1028_5.4811	0	0	7.518	5.0579	2.1956	0	0	0	0	0	0	0	0	0	0	1.6851	0	0	0	0	0	0	0	0	3.0736	0	0	0	0	0.2505	0	4.5124	2.9252	0	0	0.2369	0	0.2889	0	0	0	0	0	0	0	0	0	0	0
144.1028_6.4156	0	0	0	6.0926	3.1042	0	0	0	3.7816	0	0	0	0	0	0.1861	0	0	0.2694	0	0	0	0	0	0	1.1249	0	0	0	0	0	0	0	0	0	0	0	0	0	0	0	0.5864	1.9306	0	0	7.7179	8.3928	0	0	0.3571
144.1028_6.5121	1.8804	0	0	6.1157	0	0	0	0	0	0	0	0	0	0	0.4257	0	4.7815	0	0	0	0	0	0	0	0	2.5756	0	0	0	0.1066	0	0	0	0	0	0	0	0	0	0	3.3553	4.3694	0	0	2.0616	0	0	0	0
144.1028_2.0157	0	0	0	0	0	0	0	0	0	0	0	0	0	0	0	1.0869	0	0	0	0	0	0.7749	0	0	0	0	0	0	0	0	0	0	0	0	0	0	0	0	0	0	0	0	0	0	0	0	0	0	0
144.1028_1.8564	46.2957	32.8737	0	0	0	0	3.1554	21.6839	54.4706	0	17.2939	43.2846	0	51.573	19.8088	42.9386	56.0639	6.5427	0	0	30.1871	2.3349	0	0	0	36.0187	0	0	0	4.727	0	0	0	0	0	0	33.4046	4.9684	0	0	11.2604	0	5.046	0.6779	6.9158	0	3.0087	0	0
144.1028_3.6511	0	0	0	0	0	0	0	0	0	0	0	0	0	0	0	0	0	0	0	0	0	0	0	0	3.801	0.1642	0	0	0	0	0	0	0	0	0	0	0	0	0	0	0	0	0	0	0.5972	0	0	0	0
144.1027_2.6206	4.595	0	0	1.4053	0	0	0	0	0	3.7143	0	0	0	0.423	0	0	0	0	0	0	0	0	0	0	0	0	0	0.3812	0	0	0	0	0	0	0	0	0	0	0	0	0	0	0.4564	0	0	0	0	0.6464	0
144.1027_4.8857	0	0	0	0	0	0	0	0	0	0	0	0	0	0	0	1.4235	0	0	0	0	0	0	2.2419	0	0	0	0	0	0	0	1.3015	0	0	0	0.2632	0	0.4313	0.9313	2.0834	0	0	0	0	0	0	0	0.157	0	0
144.1027_6.1907	0.7501	0	1.8426	10.318	0	0	0	0	0	0	0	0	0	0	0	0	0	0	0	0	0	0	0	0	0	0	0	0	1.2673	0	0	0	0	0	0	0	0	0.1076	0	0	0	0	0	0	0	0	0	0	0
376.1731_2.0006	0	0	0.5545	0	0.8236	0	0	0	0	0	0	0	0	0	0	0	0	0	0	0	0	0	0	0	0	0	0	0	0	0	0	0	0	0	0	0	0	0	0	0.5082	0	0	0	0	0	0	0.9874	0	0
376.1355_2.7768	0	0	0	0.4192	0	0	0	0	0	0	0.9613	1.5052	0	0	0.7788	0	0	1.1257	0	0	1.3399	0	1.1329	0	0	0.1845	0	0	0.7073	0	0.3218	0.4102	0.0641	0	0.5514	0.3024	0.4415	0	0.284	0	0	0.2019	0.2292	0	0	0	0.1379	0.3481	0.2341
375.2194_1.8802	0.8566	0	0	0	0	0	0.4616	0.1423	0.3674	0.0842	0	0	0	0	0.2095	0	0.1605	0	0	0	0.1296	0	0	0	0	0.1978	0	0	0	0.3749	0	0	0	0	0	0	0.1376	0.0736	0	0	0	0	0	0	0	0	0.4834	0	0
375.1312_2.8802	1.8151	0	1.6989	1.2792	2.1753	0	0.371	0	0	1.3367	0.2564	0.5926	0	0.5408	0.4603	0	0.5473	0	0	0.27	0	0	1.2748	0.4159	0.9429	0	0	0.3013	0.8504	1.6242	0	0	0.7109	0	0	0.5089	0.2896	0	0	0.3041	0	0	0	0.2491	1.0568	0.5616	1.4072	0	0.6159
374.2308_2.0629	0.9727	0	0.0787	0	0	0.5187	1.678	0	0	1.1776	0	0	0.2725	0	0	0.6241	0	0.3347	0	0	0.1502	0	0	0.5553	0	0.2027	0.3827	0.658	0	0.8562	0	0	0.2493	0	0	0	0	0	0	0	0	0	0.4218	0.7525	0	0	0	0	0
373.2704_4.9406	0	0	0.5973	0	1.0225	3.0812	0	0	0	0	2.9566	2.4479	0	1.9664	3.4322	3.1206	4.2033	4.313	1.7323	1.7093	3.7986	0.0535	4.5007	0	0	0	0	0	1.6225	0	0	0	0	0	3.3445	0	2.8037	0	0	0	0	0	0	0	0.0615	0.0175	0	0	0
373.2241_5.6052	0	0	0	0.7195	1.034	0.3503	0.1439	0	0	0	0	0.1499	0	0.0932	0	0	0	0.8386	0	0	0	0	0	0	0	0	0	0	0.7784	0	0.1334	0	0	0	1.9794	0	0	0.2976	0	0	0	0	0	0	0	0	0.0879	0	0
144.1032_2.4692	2.0993	3.7936	0	0	0	0	0	0	0	3.4995	0	0	0	1.2971	0	0	0	0	2.7383	0	0	0	0	0	0	0	0	0	0	0	0	0	0.1058	0	0.1832	0	0	0	3.8257	0	0	0	0	0	10.7737	0	0	0	0
144.1031_2.2546	0	0	0.9054	0	0	0	0	0	0	0	0	0	0	0	0	0	0	0.2061	0	0	0	0	0	0	0	0	1.4029	0	0	0	1.1834	0	0	0	0	0	0	0	0	0	0	0	0	0	0	0	0	0	0
144.1031_2.9962	0	0	0	0	0	0	0	0	0	0	0	0	0	0	0	0	0	0	0	0	0	0.8382	0	0	0	0	0	0	0	0	0	0	0	0	0	1.1999	0	0	0	0	0	0	0	3.3789	0	0	0	0	0
144.1031_2.1924	0	0	0	0	0	0	0	0	0	0	0	0	0	0	0	0	0.621	1.5049	0	0	0	0	0	0	0	0	0	0	0	0	0	0	0	0	0	0	0	0	0	0	0	0	0	0	0	0	0	3.2874	0
144.1031_5.0306	0.2026	0	0	0	0	0	0	0	0	0	0	0	0	0	0	0	0.4387	0	0	0	0	0	0	0	1.6881	1.5046	0	0	0	0	0	2.3481	0	0	0	0	0	0	0	1.467	0	0	1.1321	0	6.408	0	0	0	0
144.1031_1.3688	8.9911	0	0	0	1.1274	0	0	0	10.2815	0	0	9.9865	10.9476	0	0	1.2432	0	0	0	1.6934	0.7003	0	6.7167	0	0	0	0	0	0	0	0	10.3098	0	3.1522	0	0	10.5633	0	2.4861	0	0	21.0887	0	0	1.8908	0	0	0	8.5978
144.1031_3.4613	0	0	0	0	0	0	0	0	0.4517	0	0	0	10.7186	0	0	0	0	0.4221	0	0	0	0	0	0.6746	0	0	3.9014	0	0	0	1.424	0	0	0	0	0	0	1.7932	0	0	0	0.6669	0	0	6.3792	0	0	0	0
144.1031_1.1475	0	0	0	0	0	0	0	0.2736	0.4566	0	0	0	2.1449	3.6238	0	0	0	0	0	5.0221	0	0	0	0	0	0	0	0	0	0	2.3912	0	0	5.0875	0	0	2.7086	0	0	0	0	0	6.0449	1.5296	0	0	0	0	6.3237
144.1031_4.1115	0	0	0	0	0	0	0	0	0	0	0	0	0	0	0	0	0	0	0	0	0	0	0	0	0	0	0.5894	0	0	0	0	0	0	0	2.969	0	0	0	0	0	0	0	0	0	0	0	0	2.919	0
144.1031_3.3177	0	0	0	0	6.2371	0	0	0	0	0	0	0	0	0	0	0.6418	3.9179	0	0	0	0	0	0	0	0	0	0	1.3055	0	0	0	0	0	0	0	3.1295	0	0	4.754	0	0	0	0	0	0	0	0	0	0
144.103_4.5267	0	0	0	0	0.4901	0	0	0	0	0	0	0	0	5.5535	0	0	5.9029	0	0	0	0	0	0	0	0	0	0	0	0	0	0	0	0	0	0	0	0	0	0	0	0	0	0	1.4858	0	0	0	0	0
144.103_3.8186	3.0167	0	7.8565	0	0	0	0	0	0	0	0	0.6305	0	0	0	0	0	0	3.0358	0	0	0	0	0	0	0	0	0	0	0	0	0	2.46	0	0	0	0	0	0	0	0	0	1.9279	0	0	0	0	0	0
144.103_1.6154	3.4315	0	0	0	0	3.3225	0	0	4.0432	0	0	0	4.3789	3.153	0	4.1175	3.5905	0	0	0	0	0	0	0	0	4.9899	0	0	0	0	0	0	0	0	0	0	4.0873	0	0	0.783	2.8265	1.6369	0	0	0	0	0	0.9287	0
144.103_2.3404	0	0	0	0	0	0	0	0	3.25	0	0	0	0	0	0	0	0	0	0	0	0.7246	0	0	0	0	0	0	0	0	0	0	0	1.3114	0	0	0	0	0	0	0	4.6251	0	0	0	0	0	0	0	0
377.2708_5.8102	0.8431	0.0874	0	0	0	1.6953	0	0	0.9103	0	0	1.4588	0	0.312	0	0	1.1668	1.5015	0.7272	0	0	0	1.2699	0.5133	1.2367	0	0	0.3123	1.2281	0	0	1.2218	0	0	5.2879	0	0	0.875	0.6668	0	0.9188	0	0	0	0	0	0.6655	0	0
377.2699_5.7144	0.5492	0	0	0	0	4.565	1.0874	0	2.2938	0	0	3.2163	0	0	1.2977	0	0	2.6492	0	0	1.8841	0	1.285	1.2932	0	0	0.1962	0	2.0985	0.2526	1.223	0	0	0	2.1488	0.5318	1.0707	0	0	0	0.1661	0	0	0	1.3602	0	0.4447	0	0
377.2688_6.1026	0	0	0	0	0	2.2944	0	0	1.1905	0	0	0	0	0	0	0	0	2.2834	0	0	0	0	1.0423	0	0	0	0	0	0	0	0	0	0	0	0	0	0	0	0	0	0	0	0	0	0	0	0	0	0
377.2664_4.5024	0	0	0.1483	0.0942	0.4192	0	0	0.0189	0	0	2.1418	1.0952	0	0	0	2.9287	0.8054	0.4153	0	0	0.8121	0	0	0	0.0154	0	0	0	0.653	0	0	0	0	0	0	0	1.6237	0	0	0	0	0	0.0143	0	0	0	0.0215	0	0
377.2307_6.1615	3.9794	0	3.5506	4.8153	6.9511	10.7159	2.0415	2.8476	4.8741	2.5146	4.9947	7.8032	2.6818	3.1706	4.415	1.8985	3.7977	6.9364	1.5049	2.1994	9.5904	1.9336	11.0429	5.9691	0.4953	3.2246	0.2969	1.2188	8.8691	1.2523	4.4158	3.7113	0.2934	0	8.4006	2.432	4.6972	1.7633	1.8463	2.9808	0.7487	1.1806	2.238	1.6618	3.4725	4.9518	2.3536	3.5929	5.7481
377.2188_6.1633	0.564	0	0	0	1.7146	0	0.3197	0.8813	0	0	0	0	0.2494	0.5804	0	0	0.3876	1.1375	0.3547	0	0	0	0	0	0.1811	0.6649	0	0.2141	0.8952	0.2883	0.7471	0.5699	0	0	0	0	0	0.596	0	0	0	0.1752	0	0	0.8214	0.9622	0	0.387	0
377.1881_3.2546	1.2427	0.0576	0	0	0	0	0	0	0	0.0418	0.2378	0.1153	0	0.4056	0	0.2772	0	0	0	0	0	0	0	0.0712	0	0	0.0807	0	0.0621	0	0.7484	0.5264	0	0	0	0.0346	0	0	0.3142	0.085	0.291	0.3115	0.4579	0.999	0.0936	0.2654	0.0239	0.1478	0.2434
377.1724_3.7644	0.473	0.0295	0	0.0746	0	0	0	0	0.4419	0.1541	0.3004	0.3932	0	0	0.151	0	0	0.0555	0	0.1759	0	0.2437	0	0	0	0.0347	0	0	0	0	0.1755	1.3466	0	0	0	0.0306	0.0831	0	0.2872	0	0	0.1708	0.4713	0.1158	0	0.2701	0	0.0468	0
377.1459_2.7319	13.6903	7.745	8.976	11.8743	9.6677	18.8889	8.7693	14.4043	18.1999	12.4893	34.5517	19.7295	14.8186	19.4615	23.0661	26.3649	20.2602	21.7034	14.8226	20.1108	14.5246	11.1932	23.7301	12.1791	18.3424	11.383	6.9781	13.8793	13.9578	13.2406	14.047	21.0754	7.5602	9.2939	13.2413	10.4003	15.9849	10.4972	16.5556	17.8429	17.098	15.3259	17.4965	17.1451	16.0678	17.4608	11.5565	15.4017	17.7101
377.0565_1.6141	0	0	0	0	0.3981	2.6272	0	0.0498	0	0	2.4607	4.1172	0	0	0	1.6311	0.7223	7.4532	2.4803	6.7959	5.3304	0	4.1958	1.9812	0	0	0	0	3.4933	0.0461	0	0	0	0	7.2545	1.8508	1.2377	0	0	0	0	0	0.8112	0.5271	0	0.8053	0.0275	0.3972	0
377.0547_1.6867	0.0645	0	0.4525	1.7866	0	0.7939	0	0.0619	0	0	0	0	0	1.3708	0.5154	0.3625	0.1964	2.1839	0	2.5676	3.6342	0	4.1655	0.6742	0	0	0	0	3.0996	0.0267	0	0	0	0	1.4607	0	0.2743	0	0	0	0	0	0.1617	0	0	0	0	0	1.2871
144.1033_5.1694	0	0	0	0	0	0	0	0	5.5173	0	0	0	0	0	0	0	0	0	0	0	0	0	0	0	0	0	1.3204	0	0	0.1466	0	0	0	0	0	0	0	0.4924	0	0	0	0	0	0	0	0	0	5.3946	0
144.1033_4.6603	0	0	0.5461	0	0	0	0	0	0	0	1.0756	5.171	2.6447	5.2393	0	0	0	0	0	0	0	0	0	0	0	0	0	0	0	0	0.1397	0	0.4016	0	0	0	0	0	0	4.4621	0	0	0	0	7.4489	0	0	5.6923	3.6979
144.1033_1.2229	0	0	0	0	2.5117	0	0	0	0	0	0	0	0	0	0	0	0	7.58	0	0	0	0	0	0	0	0	0	0	0	0	0	0	1.9019	0	0	0	0	0	0	0	0	0	0	0	0	0	0	5.6411	0
144.1033_3.3895	0	0	0	0	0	0	0	0.4512	4.3199	0	0	0	0	0	0	4.8952	0	0	0	0	0	0.4116	0	0	0	0	1.3163	0	0.1	0	0	0	0	0	0	3.1295	0	0	0	0	0	0	0	0	0	0	0	0	0
144.1033_2.1152	0	0	0	0	0	2.9069	0	0	0	2.5548	0	8.504	0	0	4.5493	0	0	0	7.0974	0	0.6448	0	0	0	0	0	0	0	0	0.4742	0	1.3132	0.2173	13.0846	0	0	0	0	0	0	0	7.2837	0	0	0	0	0	0	0
144.1033_2.8999	0	0	0	0	0	0	0	0	0	3.5193	0	0	0	0	0	0	0	0	0	3.5456	0	0	0	0	0	0	0	0	0	0	0	0	0	0.3155	0	0	0	0	0	0	0	0	0	0	0	3.6063	0	0	0
144.1033_4.4611	0	0	0	0	0	0	0	0	0	0	0	0	0	0	0	0	0	0	0	0	0	0	0	0.2996	2.1244	0	0	0	0	0	0	0	0	0	0	0	0	0	0.4204	4.285	0	0	0	0	0	0	0	0	0
144.1032_5.2815	0	0	0	0.9846	1.3509	0	0	0	0	0	0	0.9901	0	0	0	0	0.4588	0	0	0	0	0	0	1.8697	6.2913	0	0	0	0	0	0	3.9154	0	0	0	0	0.4021	0	0	0	5.9017	0	0	0	0	0	0.9568	0	0
144.1032_1.792	1.5337	14.3225	89.6062	79.2292	12.0379	34.3283	4.9173	9.8364	32.4855	30.45	48.0887	43.2846	55.2729	51.573	0	42.9386	56.0639	13.586	39.8951	37.3401	28.0172	13.6179	47.3134	24.3763	78.6047	0	34.363	33.2916	6.8369	0	16.166	63.4371	26.2603	48.1494	22.2615	24.706	0	15.4374	39.0639	42.1307	87.0582	68.1808	54.9915	39.1673	74.9732	35.3473	6.7595	67.7436	54.565
144.1032_3.1311	3.2968	0	10.8643	0	0	0	0	0	0	0	0	0	4.188	4.3403	0	0	0	0	0	0	0	0	0	3.7034	0	0	0.6604	0	0.2254	0	0	0	0	0	0	0	0	0	0	0	0	0	0	0	0.8578	0	0	0	0
144.1032_3.7215	0	0	0	0	0	0	0	0	0	0	0	0	0	0	0.4263	0	0.3008	0	0	0	0.704	0	0	0	1.0834	0	0	0	0	0	0.1736	0	0	0	0	2.3129	1.7104	0	4.3804	0	0	0	0	0	0	0	0	0	0
144.1032_5.8815	0	0	0	0	0	0	0	0	0	0	0	0	0	0	0	0	0	0	0	0	0	0	5.6144	0	0	0	0.9952	0.7775	0	0	0	0	0	0	0	0	0	0	0	3.4865	0	0	0	0	0	2.5924	0	9.6985	0
144.1032_1.0464	0	0	0	0	0	0	0	3.8751	0.158	0	0	2.1941	0	0	0	0	0	0	0	0.053	0	0	0	0	0	0	0	0	0	0	0	0	0	0	0	0	0.8386	0	0	5.4081	0	7.1338	8.0709	0	0	0	0	8.5822	4.1934
379.3355_6.5173	0	0	0	0	0	6.0463	5.0106	1.7276	6.1039	0	0	0	4.9224	0	0	0	0	0	0	0.471	0	0	0	0	0	0	0	0.1514	0	6.6228	4.4635	0	0	0	0	0	0	0	0	0	0	0	0	0	5.8333	0	2.6723	0.4918	0
379.3355_6.184	0	0	0	0	0	0	0	4.9424	0	0	0.3376	0	0	0	0	3.7775	0	0	0	2.8071	0.9006	0	0	0	0	0	0	0	0	0	0	0	0	0	0	0	0	0	1.2502	0	0	0	1.2884	0	0	0.1754	0	0	0
379.335_6.5925	0	0	0	0	0	0	3.7705	0	1.4529	0	0	0	0	0.5309	0	0	2.8228	0	0	0	0	0	0	0	0	0	0	0	0	0	0	1.2734	0	0	0	0	0	0	0	0.6826	0	0	1.0898	3.0539	0	0	0	0	0
379.2485_6.3513	1.7274	0	1.8365	1.1012	2.7517	2.121	2.2499	0	1.6205	1.5034	1.0089	0.8587	0.9487	0.7377	1.5347	1.035	0.6489	0.869	1.0534	0.9692	0.4821	0.882	1.2112	0.749	0	1.738	1.6097	0	0.6699	1.6697	1.2188	0.2042	0.8743	1.4007	1.045	1.3261	1.8024	1.5326	0.7296	0.9267	1.4498	0.5447	1.1629	0.8883	1.4755	1.0603	1.1476	0.8501	0.8916
379.207_1.887	1.6644	0	0.5353	8.0662	1.1151	0	0	0	1.5305	0	0	0	0	0.0393	0	0	0	0	0	0	0	0	0	0	0	0	0	0	0	0	1.9876	1.341	0	0.7358	0.2063	0	0	0.3915	0.4886	0.0507	1.0409	1.721	0	1.5912	1.1807	1.4331	0	0.786	1.0096
379.1908_3.6631	0.6915	0	0.0494	0	0	0	0	0	1.2607	0.3613	0.0889	0.1844	0.142	0	0.158	0	0	0.0452	0	0	0	0.0146	0.0128	0.1125	0.4238	0.289	0	0	0.0306	0	0.3604	1.8272	0	0.0187	0	0	0	0.0925	0.9882	0.1153	0	0.4962	1.1843	0.1533	0.0423	0.0376	0	0	0.1214
379.1093_1.8166	0	0	0.1474	0.2319	0.8767	0	0	0	0	0	0	0	0	0	0	0	0	0	0	0	0	0	0	0	0	0	0	0	0	0.0288	0	0	0	0	0.0586	0	0	0	0	0	0.0642	0	0	0	0	1.2874	0	0.2008	0
379.0894_2.7624	2.8763	1.001	5.0062	0.5878	3.7339	2.9955	2.8456	11.5683	7.2397	7.1155	1.4921	0.9553	1.6178	1.1043	1.5388	3.2626	0.8259	2.4621	2.2562	1.3923	3.5366	2.8379	1.5528	0.5847	1.946	4.6158	0.4896	2.3455	2.1499	1.2623	0.4178	3.2854	6.239	6.067	3.5221	0.2495	3.1556	1.0589	0.9967	1.1397	1.3204	0.1441	2.0179	0.9002	1.5596	0.4769	1.0272	1.6643	1.5137
378.1639_2.7548	0	1.0797	0	0	0	0	1.3136	0.6636	0.0901	0.217	0	0	0.2781	0	0	0	0	0.4328	0	0	0	0	0	0	0	0.2266	0.1027	0.4795	0.3582	1.4287	0	0	0.5827	0.2626	0	0	0	0.0651	0	0	0.0785	0.0938	0.2442	0	0.4036	0.3712	0.2151	0.3318	0
378.1361_1.897	0	0	0	0	0.1071	0.6449	0	0	0	0.719	0.3414	0.3362	0.5388	0.2412	1.0421	0.8036	0.5607	0.3108	0.3465	1.0596	0	0.4567	0.5085	0	1.6156	0	0.9462	0.2382	0.2586	0.1399	1.1516	1.2816	0	0.0774	0	0	0	0	0	0	0	0	0	0	0	2.5968	0.0158	0	0
145.0332_1.8503	10.0232	26.0587	13.0927	15.1993	7.1539	7.4687	6.9778	7.6138	8.4242	8.8198	8.0254	5.127	13.707	9.8328	8.3362	9.8374	11.0705	11.0298	13.5473	5.4502	15.0287	9.4348	8.6364	15.7141	8.2699	16.3183	51.7838	8.6537	9.0677	7.8342	4.3018	5.0292	8.9192	8.1874	9.8435	6.5155	12.2083	11.7027	7.3028	8.8628	7.6795	8.592	7.4103	7.2486	11.3194	6.3965	8.1514	7.181	12.6891
144.1039_4.1907	0	0.5537	0	0	0	0.0175	0	0	4.5014	0	0	0	0	0	0	0	0	0.9863	0	0	0	0	0	0	8.1798	0	0	0	0	0	0	5.1	0	0	0	0	0.3014	0	0.4454	0	0	0	0	0	0	0	0.2237	0	0
144.1036_3.2374	2.2058	0	0	0	0	0	0	0	0	0	0	0	0	0	0	0.0504	0	0	0	0	0.2506	0	0	0	0	0	0	0.6158	1.0088	0	0	0	0	0	0	0	0	0	1.4546	0	6.4311	0	0	0	0	0	0.1202	0	0
144.1036_5.5751	0	0	0	5.0579	0	0	1.0898	0	0	0	0	0	2.5823	0	0	0	0	0	0	0	0	0	0	0	0	5.4287	0	0	0	0	0	0	0	0	1.1456	0	0	0	0	0	0	0	0	0	14.2212	2.4048	0	0	0
144.1035_4.0056	0	0	0	1.4843	0	0	0	0	0	0	0	0	2.9309	0	0	0	0	0.4555	0	0.7956	0	0	0	0	0	0	0	0	0.2092	0	0	0	1.1774	0	0	0	0	0	0	0	0	0	0	0	0	0	0	0	0
144.1034_4.2774	0	0	0	0	0	0	0	0	0	0	5.9484	0	0	0	0	0	0	0.587	3.1677	0	0	0	0	0	3.7829	0	0.7167	0	2.5574	0	0	0	0	0	0	0	0	0	0.5688	0	8.2542	0	0	0	0	0.5447	0	5.26	0
144.1033_6.2732	0	0	7.918	0	0	0	0	0	0	0	0	0	0.8466	0	0	0.3415	0	0	0	0	0	0	0	0	0	0	0	0	0	0	0	0	0	0	0	0	0	0	0	0	8.2057	0	0	0	0	0	0	0	0
144.1033_5.661	0	0	0	0	0	0	0	0	0	0	0	3.2667	7.6938	0	0	0	0	0	0	0	0	0	0	0	1.0592	0	0	0	0	0	0	0	2.0543	0	1.0964	0	0	0	0	0	0	0	0.4178	0	0	0	0	0	0
380.2788_5.7093	0.4189	0	0	0	0.0722	0	0.5214	3.1139	2.5697	1.1274	0	0	0.1046	0	0	0	0	0	0	0	0	2.523	0	0.3393	0.2762	0.7392	0	0.4744	0.1421	0.3653	0.0708	0	0.2833	0	0	0	0.0226	1.6406	0.0404	1.3007	0	0	0	0.6219	0	0	0	0	0
380.1484_1.8939	0	0	0	0	0	0.2522	0	0	0	0.2949	0.2236	0.2511	1.074	0.8202	0.1029	0	0.3466	0	0.9228	0.0642	0	0	0.1882	0.1632	0.8763	0	1.2768	0	0.2148	0	2.2312	1.3347	0.3619	0	0.3442	0	1.2396	0	1.1616	0.2204	0.0988	0.4109	0.2282	0.0757	0	2.0321	0.0555	0.0849	0
379.3375_5.8793	0	2.9146	0	0	0	0	0	0	0	0	0	0	2.8873	0	0	0	0	0	0.0476	0	0	0	0	0	0	0	0	0	0	0	0	0	0	0	0.3413	0	0	0	0	0	0	0	0	0	0	0	0	0	0
379.3364_6.0602	0	0	0	0	0	3.7063	0	0	3.6632	0	0	0	0	0	0.1988	0	0	0	0	0	0	0	0	0	0	0	0	0	0	0	0	0	0	0	0	0	0	0	0	0	0	0	0	0.1006	0	0	0.1086	0.3258	3.2208
379.3359_6.3291	0	9.1372	0	0.6209	0	0	3.4223	5.3957	0	4.2745	0	0	5.8869	0	0	3.4973	1.7555	0	0	0	1.4641	0	0	0	0	0.3322	0	0	0	0	0	0	0	0	0	0	0	0	0	0	0	0	3.2885	0	0	0	0	0	0
379.3359_6.4256	0	0	0	0	8.2379	0	5.0258	0	1.9373	4.3823	0	0	5.6522	0	0	1.6586	0	0	0	0	0	0	0	0	1.8634	0	0	0	0	0	3.4218	0	0.9092	0	0	0	0	0	0	0	0.2289	3.0461	0	0	0	0	0	0	0
147.1179_5.039	0	0	1.9093	0	0	0	0	0	1.3571	0	0.2345	0	0	0	0	0	0	0	0	0	2.2304	0	0	0	0.7464	0	0	0	0	0	1.5685	0	0	0	0	3.1092	0	0	0.1776	4.6347	0	1.0466	0	0.6801	0	0	2.9141	0	0.8781
147.0808_4.1137	6.1905	0	1.8975	1.7217	1.2579	1.515	0	2.6613	4.2551	3.6762	1.8309	2.9522	1.7281	1.3163	0.6884	0	0	0.4566	0	1.7254	1.2875	1.1739	1.7674	1.7998	2.3574	4.5879	0	0	1.5537	0	1.4764	1.6611	0	0	0.8911	6.9824	1.8604	6.9932	1.0979	1.7975	1.5262	1.3193	1.2379	3.3144	0	3.0886	2.9325	0.4475	3.4307
147.0453_1.8288	3.7233	10.7141	5.0165	7.5151	8.278	9.9758	4.7079	4.6835	4.5453	4.5359	7.52	5.8237	8.6733	5.3566	4.2508	4.6964	7.2818	5.2413	6.9724	6.9495	6.4506	9.9103	7.3381	6.3131	3.9605	3.7363	14.3438	8.3949	6.4164	7.1	9.367	7.5433	10.6057	9.1511	5.6863	3.8459	4.2697	5.8692	7.5466	8.0827	4.9422	5.1933	7.2806	4.0498	14.0448	8.4546	4.0123	8.387	8.1042
147.0452_1.6786	4.9191	11.5615	4.8348	7.8836	10.0775	20.0712	6.2454	8.5023	7.6913	11.3234	18.0887	11.8667	12.1292	14.7081	2.5561	12.755	12.1921	11.177	6.9455	7.6572	7.1102	7.9997	13.1104	6.1954	9.6813	4.6822	9.693	8.359	5.4446	4.2883	5.636	3.5614	6.2643	10.1775	2.8287	7.7162	10.919	1.901	12.7506	4.3493	7.5112	6.9225	11.798	10.3166	9.1779	8.4512	9.9037	8.0278	1.8821
147.0445_1.5862	0	1.2032	5.6924	0	0	2.7941	1.8567	1.3762	0.6922	0	2.1892	1.494	0	2.8936	1.8784	2.3233	2.8156	0	1.3165	0	0	0	0.1456	0	0	0	0	0	0	0	0	5.436	0	0	0.1091	0	3.7316	0	0	0	0	0	0	0	0	0	1.9241	0	0
147.03_1.2732	3.6273	0	2.2421	5.8258	0	18.2757	0	0	0	0	22.8687	19.6875	14.2183	16.4315	21.2296	16.986	23.4302	16.5734	3.9291	14.5004	19.239	0.1625	21.0255	6.0605	0	1.4487	19.9775	0	17.7983	0	11.5691	15.54	0	0	9.4746	6.1411	16.2295	1.006	15.5803	0.4577	0	11.6875	7.7782	1.1384	0.6525	5.017	0	1.6189	0.4119
147.0296_1.1868	0.2235	0	0	1.7524	1.9248	4.9999	0	0	0	0	6.3675	5.1914	3.3103	5.1338	0.606	5.1621	7.422	5.6157	1.5765	0	0	0	8.7663	0.2444	0	0	5.6559	0	0.481	0	0	3.6678	0	0	3.8582	2.1146	5.5665	0	1.1994	0	0	0	0	0	0	0.3069	0	0	0
146.0936_1.1172	0	7.1645	0	0	0	0.2714	6.4693	11.1387	2.0364	0.923	0.2945	1.2356	0.3867	0	0.2239	0	0.9142	0	0.3855	0	0	6.1543	0	0.4476	2.5513	0	0	16.0917	1.983	3.1646	0	0	4.5839	0	0	0.8108	0.9783	3.9102	0	1.7748	0	0	1.3778	23.17	0	1.1852	0.2448	0.3552	0
146.0816_1.8662	0	10.4922	0	0	0	0	0	0	0	0.8453	0.2624	0	0.501	0.2951	0	0	0	0.2656	3.7374	0.4944	0	2.0144	0.3709	0.9055	0	0	3.7056	0	0	4.0278	0	0	0	4.0612	0	0.1502	0	0	0	0	0	0	0	0	0	0	0	0	0
146.0625_2.4071	0	0	0	0.2488	0	0	0	0	0	1.1631	0	0	0.8175	0.1892	0	0	0	2.9462	0	0	0	0	0	0	0	0	0	0	0	0	1.0201	0	0	0.8655	4.0257	0	0	0	1.8921	0	0	0.7457	1.0596	0.65	0	0	0	0.836	0
146.0613_2.2737	40.2766	42.5382	49.7758	68.6283	51.608	51.6118	40.4642	28.2796	45.1143	32.6293	52.2674	43.0574	67.6635	71.8403	34.6772	58.3192	49.5023	46.1531	65.7917	39.5079	38.2889	30.5473	47.2319	47.7661	62.7897	41.8541	73.5382	31.989	44.1961	35.0866	67.4674	51.2099	45.0643	49.5149	35.3692	35.8548	54.826	37.6019	55.7812	52.5795	57.8245	57.815	54.8138	48.558	41.4617	65.366	41.6034	54.8517	51.8978
146.0612_3.7688	0	0.3086	1.939	3.5723	4.565	4.1594	0	0	0.62	0	0	2.3402	0	0.5409	1.4725	1.0783	2.2056	5.1528	0	2.7333	3.0286	0	3.1739	1.5477	0.4704	0	1.3429	0	4.8725	1.056	0.3556	0.6747	1.031	1.2661	5.3871	0.9048	2.2431	0.9821	0.8109	0.5824	0.7268	0.6237	1.3264	0.7516	3.15	0.8186	0	1.1612	1.3582
145.1024_6.1751	3.9223	1.9134	0	3.703	0	2.3483	1.4379	3.434	4.0191	3.2797	0	0	0	0	0	0.9871	0	0	0	1.1663	0	3.9836	4.0936	1.9139	0	3.215	0	0	2.7348	1.1269	2.4257	0	1.5093	0	0	7.4652	1.7334	4.7893	0	2.0599	0.0678	0	0	0	0	0	0	0	2.3474
383.2375_2.0188	0	0	0	0	0	0	0	0	0	0	0	0	0	0	0.0682	0	0.0522	0.1553	0	0.153	0.1171	0	0	0	0.2224	0	0	0.0832	0.2704	0	0.2336	0	0.238	0	0	0.1843	0	0.2359	0	0	0	0	0	0	0	0.1019	0.8933	0.2721	0
383.2287_2.8374	3.5104	0	0	0	0.2165	0	0	0	1.3863	2.1543	4.1917	2.5299	2.5168	3.4301	0.2217	4.603	3.16	0	0	1.5654	0	0	1.1636	0	0.5408	0	0	0	0	0	2.3824	3.7757	0	3.1296	0	0	0	0	4.0972	0	0	3.0051	1.8144	0	2.7819	3.603	0	1.6695	0
383.2258_2.9228	0	0	0	0	0	0	0	0	1.1701	0	0	0	0	0	0.0903	1.4635	0	0	0	0.2193	0	0	0	0	0.5598	0	0	0	0	0	1.3841	0.5224	0	0.7501	0	0	0	0	0	0	0	1.2416	1.181	0	5.2601	0	0	0.2321	0
382.1079_2.3741	1.0318	0	2.7006	1.3968	4.432	1.8994	0.2219	0	1.1455	0.3313	0.2118	1.5019	0.6185	1.0304	2.0936	1.9209	1.4282	2.5534	0	1.4775	2.8547	0.291	1.6978	2.3102	0.2672	2.9372	0	0.6218	1.5437	0.2542	2.024	0.861	0.4288	0.0693	1.4136	2.1542	1.9803	0.5285	0.7321	1.735	0.8762	0.8112	1.1688	1.5213	4.0849	0.7804	0.2252	4.229	3.0449
381.1872_2.501	0.9906	0	1.3781	0.9793	0.3301	0.7785	0	0	0.8082	0.3154	1.4258	0.9363	0.6815	1.3708	1.3519	4.4173	1.8564	1.6551	0	2.1242	0	0.0778	1.8797	0.4081	3.3632	0.4096	0.4108	0	0.3262	0	2.3186	1.4636	0.1876	0.8575	0.531	0.1892	1.6888	0	1.3087	1.1725	2.0818	1.5884	0.9869	0.7156	1.2241	0.5208	0.2851	0.7441	0.6563
381.187_1.8078	0	0	0.3758	2.8251	0	0	0	0	0	0	0	0	0	0	0	0	0	0	0	0	0	0	0	0	0	0	0	0	0	0	0	0	0	0	0	0	0	0	0	0	0	0	0	0	0	0	0	0	0
381.186_2.0079	0	0	0	0	0	0	0	2.4892	0	0	0	0	0	0	0	0	0	1.1135	0	0	0	0	0	0	0	0	0	0	0	0	0	0	0	0	0	0	0	0	0	1.1929	0	0	0	0	0	0	0.96	0	0
149.1337_5.4208	0	0	8.0076	0	3.251	0	0	0	0	0	2.7134	0	0	0	7.5573	0	0	0	0	0	4.3815	0	0	0	0	0	0	0	0.3673	0	0	0	0	0.2205	6.4666	2.9605	0	0.4514	0	1.118	0	0	0	0	0.9761	0	7.9201	0.5072	0
149.1336_5.06	0	0	11.8518	1.1331	4.9895	0	0.3699	0.5302	0.9054	0.4908	4.8492	1.0404	0.2226	0.3773	10.3994	0	0.8214	0	0.6497	0.2246	7.6745	0	0.3384	0.5164	0.5855	0.3944	0.2323	0	2.0292	0.3439	0.8832	0.5798	0	0.1423	9.6921	4.4895	0	0	0.0957	0.5693	0.1736	0.4064	0	0.7288	0.8592	0	9.6341	1.3548	1.836
149.1333_6.1706	3.1683	0	1.4246	2.1199	2.2818	1.6207	0	3.2787	3.7102	3.051	1.2878	0.8282	0.9371	0	0	0.3008	0	0	0	0	0	3.8799	2.3262	1.9238	0	2.3298	0	0.3273	3.0861	1.1881	1.593	0	0.753	0	0.8334	7.7031	0	4.2479	0	2.0309	0	0.2075	0	1.579	0.5266	2.2897	0.7693	0.4625	2.3576
149.061_1.9558	19.725	31.6112	24.8674	31.1197	31.9646	33.2392	36.6555	44.5956	24.2044	22.3468	26.141	22.2076	26.2267	24.2108	17.8162	26.9492	28.1469	25.0334	28.6575	20.3193	23.5121	39.314	23.2067	26.1766	27.5443	17.13	21.1726	62.9789	25.9722	34.1115	29.4951	27.2924	47.3339	33.7549	23.4188	18.3291	23.7455	24.231	21.3992	28.3455	23.7777	18.9906	27.5539	21.6806	24.3096	32.3443	27.101	29.8341	31.3105
149.0455_3.6363	2.2961	0	0.1187	0.5176	0	1.2648	0.6237	1.0674	0.4855	0.7193	2.1528	1.024	2.0933	4.1039	3.9592	2.1871	3.5163	3.3339	1.7628	3.3664	0.6678	0.8593	1.7592	0.8621	0.9182	0.2715	0.5843	0.8574	0.8174	0.5803	1.4451	1.3268	0.2056	1.9175	0.2993	0.6002	1.6049	0.4267	4.527	0.5674	1.0698	6.1339	3.0205	1.1578	1.9276	0.255	0	0.7121	0.8503
149.0243_6.1433	2.334	0	0.8631	0	1.3868	0	0	0	1.718	2.3284	0	0	0	0	0	0	0	0	0	1.4628	0	0	0	0	0	0	0	2.145	0	0	0.1322	0	0	0	0.179	0	0	0	0	0.9214	0.58	0.9714	1.9356	0	0	0	1.7432	0	0
148.5635_4.2404	0.3086	0	0.0198	0.071	0	0.2668	1.7502	1.3546	0.353	0.4618	0.0999	0.5402	0.4503	0.5396	0	0.1609	0.3205	0.0922	0.1714	0.1417	0.3953	0.1905	0.1656	0	0	1.5218	0	1.8427	0.3751	0.4442	0.0833	0.8668	0	1.4925	0	0	1.8047	0.6485	0	0.3013	0	0.2032	0	0	0	0.3053	1.3317	0	2.2094
148.0772_1.9576	1.2418	2.3331	1.9684	2.0757	0	2.1851	2.064	2.7962	1.4773	1.6005	1.877	1.1778	1.4754	1.3387	1.3231	1.9109	1.845	1.2982	2.0948	1.4795	1.4632	2.7397	1.2586	0	1.78	1.3579	0	4.3738	1.5349	2.1813	2.1336	2.2899	2.7086	2.336	0.4401	1.223	1.2672	1.5181	1.3902	2.2064	1.4261	1.3354	1.7562	1.4817	1.4078	1.5623	1.4853	1.7094	2.1246
148.0771_2.0022	1.2418	0	0	0	0	0.902	0	2.7962	1.3807	0	0	0	0	0	1.2504	0	0	0	0	0.28	0	0	0	0	0	1.2905	0	0	0	0	0	0	0	0	0	0	1.2672	0	0	0	0	0	0	0	0	0	0	0	0
148.0623_2.2122	0	0	0	0	0	0.5976	0	0	0	0	0	0	0	0	0	0	0	0	0	2.8873	0	0	0.0585	0	0	0	0	0	0	0	0	3.0301	0.2654	0	0	0	0	0	0	0	0	0	0	0	0	0	0	0	0
148.0424_1.8757	1.3171	1.1211	0	0	0	1.0394	0.8173	0	0	0	0	0	0	1.5659	0	1.8911	0	0	0.6246	1.5189	3.1649	0	0	0.4387	0	0.3832	0	0	0	0	0	0	1.4057	0	0	0	1.8653	0	0	0	0	0	0	0	0	0	0.9785	0	0
147.1184_5.7062	1.2664	0	0	0	0	0	0.6796	1.965	0.8102	2.2879	0	0	0	0	0	0	0	0	0	0	0	2.0585	0	0.872	0	0	0	0	0	0	0	0	0	0	0	2.4721	0	1.8281	0	0	0	0	0	0.5788	0	1.0515	0	0	1.5329
386.112_1.9593	3.2413	0	0	0.279	0	2.937	11.1521	7.1912	3.0576	4.1627	2.3143	1.6217	4.2705	2.9949	1.8965	2.365	1.5491	1.3221	1.1379	2.5905	1.8564	5.3906	3.2183	1.9931	2.4902	0	2.5454	5.7473	2.1717	6.073	1.9866	0	0	4.1714	1.6223	2.8278	2.0815	3.9219	0	1.683	2.4708	9.0657	2.6069	2.9259	2.0325	0	0	0	0
385.2193_2.0186	0	0	1.1602	0.9911	0	0.2558	1.5006	0	0	0	0	0	0	0	0	0	0	0	0	0.3126	0	0	0	0	0	0	0	0	0	1.5107	0.6899	0.6203	0	0	0	0.5087	0	0.3645	0.9017	0.6508	0.3532	0	1.0165	1.537	1.2182	1.1128	0	1.5354	0.2385
385.1293_1.8328	17.6726	43.3534	13.3551	10.5716	8.5771	18.5766	14.9779	20.3517	9.3523	14.4849	15.1636	18.5196	40.4278	17.9333	11.0536	22.428	15.7884	14.8281	7.42	10.5107	17.9271	12.0232	36.8917	6.2699	8.0742	8.8541	10.7644	30.1929	12.1262	9.4831	23.8782	32.4545	19.7307	11.8087	17.5615	10.1061	15.8556	10.3811	14.3825	9.9389	13.4006	41.2717	15.2788	12.1902	12.5619	38.0416	4.2172	20.3133	15.3802
385.0614_1.2709	0	0	0	0	0	4.6231	0	0	0	0	5.3827	6.5805	0.7181	2.0727	6.0419	2.1059	3.9082	1.426	0	3.1566	2.6736	0	4.3314	0.1954	0	0	0.921	0	2.7751	0	2.2555	1.5245	0	0	0	0	2.6223	0	4.0043	0	0	0.6144	0.1307	0	0	0.0485	0	0.0198	0
384.1151_1.9495	41.1689	84.8877	33.0123	62.2542	19.391	9.0838	26.5314	23.6744	56.8855	42.4354	9.6572	9.6834	31.0567	18.6753	10.2524	20.0764	17.4086	11.6665	17.2151	20.3406	17.0725	29.3263	11.2227	39.8295	59.4288	37.653	57.8305	26.2245	13.7277	26.2926	27.5206	21.1528	35.8881	45.0184	6.8679	28.9537	9.9012	26.5396	36.4106	25.7261	29.3044	21.5917	43.4698	26.7213	36.1148	36.7403	18.0792	64.3464	24.8803
153.0422_1.6896	18.0483	0	4.4202	6.0953	3.2986	29.2099	13.3939	6.9367	16.3769	17.0724	18.486	32.8498	4.0558	20.0368	9.288	11.5358	13.7962	26.0623	11.3796	14.9482	5.4688	9.6836	2.5036	2.2653	31.2981	4.2517	31.8255	16.8445	13.9495	5.4641	20.2723	13.1333	11.7524	17.876	25.3405	10.6345	6.8564	10.2325	6.1035	16.5242	11.7685	5.1338	24.8039	30.5289	12.0369	3.8501	3.648	0.612	4.946
153.0421_1.7967	0.2838	0	1.3183	13.0542	12.2153	7.494	3.8842	5.252	7.6406	24.2234	3.8131	4.3934	1.8152	4.8831	0.8157	5.4647	11.1083	1.7655	1.4869	1.7301	2.727	3.8508	2.8888	7.5526	3.4735	1.3401	9.8202	2.3789	3.1694	0.9794	10.0915	0	0.1369	1.0299	16.4645	1.7526	3.2286	3.1751	3.1725	1.6324	2.4043	1.5606	1.2703	7.1355	0	0	0.5079	0	6.7923
153.0418_1.8507	8.5038	0	0	0	0.0525	0	1.3646	0	0	1.364	3.1297	0	1.8152	0	1.3765	0.1412	0	4.0816	1.7531	0	4.8179	6.5716	2.9022	3.1219	0.2893	0	9.8202	1.5987	5.3754	0	0	0	0	0	0	0.5651	0	0	0	0	0	0.7895	0	0.3391	0	0	0	0	0
152.0581_1.4455	4.6443	0	3.7374	5.3557	0	0	0	3.2464	2.9307	0	1.6674	1.8	3.6006	0	1.5334	0	1.7581	1.8551	0	0.6985	0	0.8601	0.258	2.0925	0	2.4292	3.568	2.8601	1.0983	0	1.233	0	1.4651	0	0	1.9012	2.1831	1.6403	1.8655	1.6171	2.9953	2.097	4.923	3.8081	4.043	4.4383	0	0.6814	3.5553
152.0577_1.8344	15.0148	40.8914	11.445	18.4291	23.7471	10.8646	46.3159	57.8203	38.1075	16.2984	5.1021	6.1583	4.0373	12.4134	4.7703	4.7803	4.3865	13.5401	20.6825	6.6584	5.4114	48.152	4.1504	9.5178	12.9076	38.8292	11.0127	58.5267	11.1803	50.956	8.345	4.6269	16.7948	18.0071	14.4016	21.328	8.7304	48.2355	5.7388	33.6903	13.7698	2.8957	25.3376	7.731	60.9287	11.9832	82.7572	16.2087	15.4478
152.0573_1.1811	0	0	0	0	0.3718	0	0	10.1625	25.4376	0	0	0	0	0	0	0.2026	0.3125	0	0	0	0	0.2334	0	0	0	4.1824	0	0	0	1.0495	0	0	0	0.6012	0	0	0	0	0	0	0.603	0	0	0	0	0	0	0	0
152.0179_4.1225	1.1813	0	2.5121	1.3106	2.5255	1.8257	2.0832	0	0	1.141	0	0	1.3394	1.8216	0	1.6206	1.5403	2.0256	1.6601	1.2116	1.925	0	0	1.9453	1.5969	1.7833	0	1.2076	0	2.024	1.0647	1.4465	2.0106	1.4337	1.7363	0	1.6094	1.9695	1.3475	1.2184	1.306	1.0317	1.2405	1.1927	1.9723	1.1446	0	1.8617	2.531
151.1231_1.941	1.2996	0	0	0	0	0	0	0	0.2721	0	0.2359	0	0	0.2328	2.0996	1.3108	0	0	0.7307	0	0	0	0	0	0	0	0	0	0	0	0	0	0	0	0	0	1.5543	0	0	0	0	2.0394	0	0	0	0	0	0	0
151.1126_4.2125	9.5702	0	0	1.3972	0	0.7491	1.5715	26.1034	0	14.1176	0	0.478	2.3398	0	0	0	0	0	0	0	0.5813	1.4046	0	0.8806	0	8.3376	0	0.8081	0	0	0.4907	0	0	0	0	27.125	0	17.9657	0.5016	0.8616	0	0	0	3.7019	0	1.1039	2.6315	0	2.4935
151.1125_5.833	0	0	1.694	0.3371	0	0.5562	0	0	0	0	2.7058	0.6548	0	0.6837	3.1406	0	0.2866	0	0	0	2.019	0	0	0	0	0	0	0	0	0	1.5862	0	0	0	1.8069	1.874	0	1.396	0	0.5291	0	0	0	0	0	0	1.4955	0	0
151.1124_6.3158	0	0	0	0	0	0	0	0	0	0	0	0	0	0	1.8111	0	0	0	0	0	0	0	0	0	0	0	0	0	0	0	0	0	0	0	0	0	0	0	0	0	0	0	0	0	0	0	0.9909	0	0
151.0643_1.8572	0	0	0	0.6926	0	0	0	0	0	0	0	0	0	0	0	0	0	0	0.3654	0	0.4346	0	0	0	0	0	0	0	0	0.3674	0.3495	0	0	0	0.6499	0.4038	0	0	0	0.8576	0.5095	0	0.8714	0.4571	0.8542	0	0	1.1017	0.4836
150.0597_1.0874	3.3844	30.7718	13.5478	33.7289	15.8759	28.6464	17.9061	15.3272	8.4087	0.6665	19.6263	12.4655	15.3897	17.1035	4.6407	12.654	8.6569	18.1283	32.9489	4.4622	12.1225	12.2362	13.944	12.0781	2.4155	11.0819	16.2199	11.5251	28.3032	14.6792	4.3752	24.6751	2.3297	8.5834	22.8618	16.3067	9.1496	19.9571	13.9686	8.3141	10.3046	11.6339	12.4364	17.7288	10.2771	29.9811	6.1511	19.695	32.7584
150.0595_1.0253	1.9528	5.7013	0	9.4267	0	0	4.3003	31.2652	27.611	16.6543	4.694	2.6183	8.657	0.8255	1.3409	4.7426	0	55.283	36.223	4.0585	0	6.5407	1.7999	2.0584	3.9951	2.2039	0	4.0235	0.759	20.4633	9.7213	1.0557	17.2898	7.3567	6.1192	0	3.8041	4.1975	18.7179	29.5999	1.2909	1.8321	5.8642	0	0.7845	0.897	27.7081	2.9223	1.2176
389.2396_2.2577	0.282	0.315	0.115	0	0	0.8364	0	0	0.5441	0.2739	0.4505	0.4301	0.557	0	0.5896	1.2239	0.4084	0.1171	0	0.1148	0	0.3568	0.7716	0.4974	0	0.3735	0	0.4967	0.5943	0	0.7086	0.8655	0.617	0.6758	0.1886	0.1943	0.8744	0.0256	0.2099	0.2011	0.3716	0.7421	0.2392	0.2517	0.1735	0.6442	0.1308	0.8945	0.1621
388.253_2.6918	0.9671	1.192	0	1.3032	0	1.1522	0.8411	0.9433	1.0924	1.0549	0.9177	0	1.0519	1.1486	1.662	1.2112	1.4198	0.8177	1.0868	1.1142	1.0961	0.8918	1.4597	1.0739	0.6737	1.2053	1.7344	0.9719	1.139	1.3244	0.9871	0	0.9659	0.9844	1.2075	0.7109	1.1282	1.1026	0	0.8103	0	0	1.2691	0	1.1126	1.3833	0.7561	0	0.9073
388.2104_5.2891	0	0.1964	0	1.8169	0	0	0	0.0553	0	0	0	0	2.1117	1.6284	0	1.2436	1.4852	0	3.7908	0	2.6626	0	0	1.4038	2.1155	1.1194	0	0	0	0	0	0	0	0	0	0	0	0	0	0	1.0448	4.4966	0	2.7544	0	0	0	0	0
388.1741_3.2347	0.2659	0	0.1088	0.5372	0.2001	0	0.2141	0	0.1666	0	0.4005	0.5724	0.2483	0	0.1465	0.415	0.4023	0.6538	0	0.7698	0	0	0.8214	0.0626	0	0.0933	0.0532	0	0.5087	0	0.2267	0.1916	0	0	0.9871	0	0	0	0.1409	0.0951	0	0.381	0.4341	0	0.3201	0.3608	0.1194	0.7318	0.3542
387.1934_6.5459	0	0	179.493	206.205	473.319	0	0	0	0.1105	0.1865	0	0	0.0683	0	0	0	0.1855	0	0	0	0	0	0	0	0.0787	0	0	0	0.0274	0	0	0	0.1505	0	0	0	0	0	0.0617	0	0	0.0445	0	0	0	0	0	0	0.0883
387.1879_1.8847	0.2125	0	0	0	0	0	0	0	1.4357	0.2065	0	0	0	0	0.1381	0	0.3151	0.5938	0	0	0	0	0	0.1034	0	0	0	0	0.3416	0.8396	1.3505	2.3336	0	0	0	0.1324	0.1279	0	1.0865	0	0.5809	0.6118	0.3776	1.2115	1.1438	1.094	0	0	0
156.078_2.229	0.6556	0	0	0	0	0	0	0	0	0	0	0	0	0	0	0	0.0947	0.3854	0	0	0	0	0	0	0	0	1.1182	0	0.1071	0	0	0	0	0	0	0	0	0	0	0	0	0	0	0	0	3.2624	2.0209	0	0
156.0119_2.2018	0	0.053	0.0725	0	0	0.3206	0	0	0	0.0647	0.7077	0.1953	0.2649	1.0852	1.4328	1.3099	0.4066	0.9869	0.588	0.8822	0.1277	0.0425	0	0.142	0.0718	0	0.505	0.1663	0.3472	0.1189	0.2829	0.1708	0.0872	0.0711	0.6356	0	1.3036	0	0	0	0	0	0.0837	0.0269	0	0	0	0	0
155.1539_2.5611	1.4447	8.8288	4.7846	1.2175	8.601	5.2906	6.8762	6.3761	4.1248	5.5937	3.253	3.8535	5.8446	5.5301	5.5114	4.6821	2.2326	4.8497	6.514	4.5788	6.5933	6.9306	6.881	6.1565	0	5.6407	0	2.4614	8.9254	7.8448	1.5882	5.4332	1.7512	5.1583	5.8309	1.0021	4.0584	5.6686	5.4898	6.9558	2.5538	0.4687	2.5571	4.3868	2.8449	3.484	2.6315	5.8281	6.0988
155.1088_5.0635	0	0	3.0125	0	3.2373	0	0	1.2591	0	0	0	0.9869	0	0	1.9754	0	0	1.3294	0	0	1.5937	0	0	0	1.0472	0	0	0	2.4441	0	0	0	0	0	2.8237	2.1812	0	0	0	1.7365	0	0	0	0	0	0	2.3085	0	0
155.1086_5.124	0	0	0	0	0	0	0	0	0	0	0	0	0	0	0.9273	0	0	0	0	0	2.6581	0	0	1.1554	0	0	0	0	1.0911	0	0	0	0	0	1.3339	0	0	0	0	0	0	0	0	0	0	0	0.6935	0	0
155.1074_4.1122	27.3923	0	6.8332	8.2146	4.3843	6.3313	3.1571	11.4393	16.3634	14.3089	7.699	13.5452	7.4056	4.8707	2.9836	0	1.0771	0	0.4247	8.1013	6.3208	4.1017	4.0103	7.3242	7.0432	18.6549	0	1.7443	6.2256	0	6.1166	7.9406	1.6375	0	5.6859	31.8682	7.7514	32.8274	4.4138	7.6576	6.1532	5.7682	6.8852	14.4643	0	12.6847	12.6007	2.8303	14.2558
155.0821_1.8589	0	0	0	0	0	0	0	0	0	0	0	1.202	0.9086	0.9447	0.8018	1.5617	0	0	1.4869	1.5921	0	0.5944	1.2479	0.7433	0.7444	0	1.625	1.4068	0	1.3297	0.8157	1.1056	1.178	0.907	1.4584	0.8124	0	0	2.1545	0.7635	1.3112	1.152	1.1734	0.3761	0	0	0	0	0
155.0479_3.9864	1.6592	1.0819	0	0	0	0.7662	0.2469	1.4818	0.0813	0.3337	2.2654	1.4188	1.4247	2.7598	8.0382	9.3604	6.6611	1.3367	0.5538	5.2878	0	0.2663	0.968	0.3515	0.2512	0.2126	0	0.4844	0.1021	0.2827	0	1.1485	0.2431	0.3799	0	0	0.6885	0	5.4351	0.1366	0.0816	9.0809	3.8765	0.3845	0	0	0	0.5706	0.2406
153.1285_4.8029	0	0	1.9985	0	0.4584	0	0	0	0	0	1.7661	0.2936	0.1673	0	3.1181	0	0.1649	0	0	0.2826	1.8536	0	0	0	0.2398	0	0.1978	0	0.3244	0	0	0	0	0	1.8858	0.6579	0.3206	0	0	0.2512	0.2035	0	0.1692	0	0.2963	0	0.2084	0	0
153.1275_4.4317	2.1961	0	0	0	0.2966	0.9393	0	1.3821	0	0.7587	0	1.2336	0	0	0	0	0	0	0	0	0.5754	0	0	0	0	0	0	0	0	0	0	0.1905	0	0	0	1.1541	0	3.3171	0	0	0	0	0	0.5585	0	0	0.6885	0	0
153.0923_6.1697	3.5633	0	1.4262	2.1078	2.7429	1.8488	1.4203	4.138	4.5104	3.6988	1.2481	0.3284	0	0	0	0	0.5743	0	0	0	1.3406	4.2554	3.1718	2.1821	0.5653	3.1253	0	0.84	3.079	1.09	1.8453	0.6383	0.6717	0	2.1783	8.8674	0.252	5.5587	0	2.5648	0	0	0	2.1291	0	2.324	0	0	1.8512
153.0922_5.7035	0.3836	0	0	0.6023	0	0	0	0.4886	0.7402	1.1603	0	0	0	0	0	0	0	0	0	0	0	0.9306	0	0	0	0	0	0.8715	0.7482	0.3186	0.448	0	0	0	0	2.6889	0	1.5691	0	0	0	0	0	0.3069	0	0.4022	0	0	0.9451
153.0673_2.1965	0	0.0534	0	0	0	0.1325	0.3794	0	0	0.7033	0	0	0	0	0	0	0	0.3838	0.5711	0.4767	0.0711	0.6498	0	0.4253	0.4639	0	0.0789	1.6662	0.1264	0.426	0.2023	0	0.108	0	0	0	0	0.6279	0.2032	0	0	0	0.1466	0.2608	0	0	0.6561	0	0.0659
393.2638_5.6465	0	0	0	2.8036	0	0	0	0	0	0	0	0	0	0	0	0	0	0	0	0	0	0	0	0	0	0	0	0	0	0	0	0	0	0	0	0	0	0	0	0	0	0	0	0	0	0	0	0	0
393.2231_2.1111	2.2141	0	0	8.111	0	0	0	0	0	0	0	0	0	0	0	0	0	0	0	0	0	0	0	0	0	0	0	0	0	0	2.6647	0	0	0	0	0	0	0	1.851	0	0	1.164	0.2268	1.2688	0	0	0	0	0
393.2226_2.1697	0.2146	0	0	3.0266	0	0	0	0	0	0	0	0	0	0	0	0	0	0	0	0	0	0	0	0	0	0	0	0	0	0	0	0	0.1138	0	0	0	0	0	0	0	0	0	0	0	0	0	0	0	0.4124
393.2225_3.1134	0	0.0618	0.2911	0.1902	0.3367	0	0	0	0.2184	0	0	0	0.0676	0	0	0	0	0	0	0.0379	0.0617	0	0	0.1573	0.4547	0	0	0	0	0	0	0	0	0	0	0.2829	0	0	0	0	0	0	0.5935	0	0	0.347	0	0.2632	0.4966
391.2797_4.8442	0	0	0	0	2.3027	8.5901	0	0	0	0	10.6668	7.8736	0	6.7473	13.8308	6.3452	13.6729	14.1178	0	6.591	1.9221	0.7862	14.7927	0	0	0	0	0	0	0	0	0	0	0	9.303	0	10.1072	0	0	0	0	0	0	0	0	0	0	0	0.1388
391.2047_2.0179	0	0	0	0	0	0	0	0	0	0	0	0	0	0	0	0	0	0	0	0	0	0	0	0	0	0	0	0	0.2803	0	1.1622	0	0	0	0	0	0	0	0	0	0	3.3702	0	0	0	0	0	0	0
390.2639_5.6571	0	0	0	0	0	56.3944	0.1078	0.7428	0.6257	0	26.8574	51.781	0	11.8454	0	6.5733	21.5179	33.4949	0	6.3828	8.1842	0	12.7011	0.138	0	0	0	0	25.6186	0	4.8926	2.2215	0	0	20.9511	0.2285	0	0	9.7627	1.044	0	0	0	1.3869	4.6036	0	0	0	0
390.263_5.5838	0	0	0	0	0	0	0	0	0	0	0	0	0	0	41.3509	0	0.5724	0	0	0	0	0	0	0	0	0.4369	0	0	0	0	0	7.5263	0	0	0	0	5.9677	0	0.3978	0	0	0	0	0	0	0	0	0	0
158.0936_1.7656	4.2776	1.4905	0	0	0	0	4.5282	3.0783	6.6981	0	0	0	2.9146	0.6135	2.004	0	0	1.9479	0	4.0765	0	0	2.18	0	0	0	2.6444	0	0.2792	0.2677	0.599	0.2035	1.6021	3.187	3.2652	0.2223	4.2555	0	0	1.8686	0	0	0.2812	2.9462	4.2073	0.7544	0.1747	1.8163	0
158.0818_1.9155	0	2.7114	1.6566	1.4835	1.994	0	0	0	0	2.1753	0	0	0	0	0	3.4124	0	0	2.7065	0	1.481	0	0	1.4125	1.256	0	0	1.7973	1.3298	2.451	0	0	0	0	0	1.2015	2.4204	0	0	1.1551	1.4635	0.5553	1.319	0.9067	1.4138	0	0	1.7323	1.7809
157.5814_2.1148	0.1909	0	0	0	3.0886	0.3854	1.3788	3.6152	0.7014	0.3095	0	0	0	0	0.4226	0	0.1101	0	0.0269	2.4685	0	0	0.3059	0	0	0.0608	0	0	0.1317	0.1783	1.6695	1.7257	0.1892	0.5252	0.5448	0.2545	0	0	0.0604	0.2898	0.3596	0	0.171	0	1.2143	0.4086	0	3.3694	0.8743
157.1337_2.0928	0	0	0	0	0	0	2.3429	0	0	0.6066	0	0	0	0	0	0	0	0	0	0	0	1.3505	0	0.2338	0	1.326	0	0.7529	0	1.7077	0	0	1.7478	0.9788	0	0	0	0.7155	0	0	0.3229	0	0.4142	0	0.6626	0	3.2279	0	0
157.1334_1.7121	0	0	0	0	0	0	0	0	0	0	0	0	0	0	0	0	4.341	1.3195	0	0	2.176	0	0	0	0	0	0	0	0	0	0	0	0	0	0	0	0	0	0	0	0	0	0	0	0	0	0	0	0
157.1235_3.8812	0.644	0	0	0.3719	0	0.3754	0.0798	0.4641	0.3702	0.6793	0.1758	0.7338	0.612	0.2304	0.5052	0.2486	0.3021	0.6573	0	0.6556	0.7648	0	0.3917	0.5003	0.3269	0.9413	0	0.2658	1.1131	0	0.8155	1.2018	0.182	0	1.2961	0.5188	0.3507	0.7123	0.2152	0.1593	0	0.3553	0.601	0.2741	0.2486	0	0.6884	0.5197	0.4345
157.099_1.8527	1.0261	0	2.0616	0	0	0.3635	0	0	1.3133	0	1.7189	0.9941	3.8564	1.7634	1.3616	2.3252	1.1458	1.524	3.3646	1.3845	2.1615	0	0.9218	0	2.4623	1.2534	3.8759	0	1.0508	0	1.7091	2.4246	0	0.9634	1.7266	1.0257	0	0.7843	2.4157	2.4692	4.6469	2.7601	1.5544	2.3438	2.888	1.7005	0	0	2.1517
157.0883_6.1716	1.9585	0	0.5491	0.9335	0	0	0	1.5728	1.798	0	0.484	0	0	0	0.0305	0	0	0	0	0	0	0.5962	0	1.0431	0	1.6465	0	0	1.5922	0	0	0	0	0	0	3.1261	0	2.1736	0	0.8821	0	0	0	0.695	0	1.113	0	0	0
157.0879_5.7586	0	0	0	0	0	0	0	0	0	1.3666	0.2653	0	0	0	0	0	0	0	0	0	0	0	0	0	0	0	0	0	0.6744	0	0	0	0	0	0	4.2516	0	0	0	0	0	0	0	0	0	0	0.6508	0	0
157.0863_5.8332	0	0	0	0	0	0	0	0	0	0	2.3836	0	0	0	2.1345	0	0	0	0	0	1.8264	0	1.1651	0	0	0	0	0	0.4405	0	0	0	0	0	1.0322	1.3441	0	0	0	0	0	0	0	0	0	0	0	0	0
157.0852_3.231	0	0	0	0	0	0.2599	0	0	0.6021	1.0064	0.7523	0.2356	0	0	0.6415	0	0.2622	0.4985	0	0	0.559	1.067	0.7089	0.7453	0	0	0.6239	0	0.4319	0	0	0	0	0	0.3407	0.7713	0.6675	0.3827	0	0.3613	0	0	0	0.3108	0	0	1.2317	0	0
157.0619_1.9038	0	0	0.303	0.5735	0	0	0	0	0.0283	0	0	0	0	0	0	0	0	0.1091	0.0941	0	0	0	0	0	0	0	0	0	0	0	0	0	0	0	0	0	0	0.0522	0	0	0	0	0	0	0	0	0.0172	0	0
157.0163_1.2692	4.558	0	0	7.9269	4.6531	22.2167	0	0	0.3399	0	29.5266	21.6593	13.9569	18.0663	22.1418	17.2028	18.3062	18.2343	4.9978	23.5944	19.3516	0	20.8757	6.7866	0	0	11.3349	0	21.1773	0	4.9981	15.1845	0.1076	0	9.875	6.9402	16.6192	0.8943	22.2608	0	0	12.6079	10.0459	0.9729	0.3936	6.9482	0	2.6741	1.319
157.015_1.1837	0.2821	0	0.2259	0.5022	2.491	0	0	0	0	0	8.2768	7.0665	4.9235	6.502	2.3678	5.4581	8.6012	5.7143	1.9647	6.9248	1.6154	0	8.65	0	0	0.3147	4.2495	0.0294	0	0	2.0665	6.2335	0	0	0	3.9948	6.2994	0.3503	4.615	0	0	3.8166	0	0.1984	0	0	0	0	0
157.0145_1.5364	0	0	0	0	0	1.7355	0	0	0	0	0	1.8511	0	0	3.042	5.7783	3.1716	4.1502	0	3.6388	0	0	0	0	0	0	0	0.0456	2.8625	0	1.4238	1.0604	0	0.0107	2.1056	0	1.0391	0.4063	0	0	0	0	0.7323	0	0	1.0795	0	0	0
156.1138_1.8628	0	0	0	0	0	0	0.5113	0	0.084	0	0	0	0	0	1.131	0.2508	0	0	0.1955	0	0	0	0	1.3325	0	0	0	0	0	0	0	0	0	0	0	0	0	0	0	0	0	0	0	0	0	0	0	0	0
395.2022_2.3668	0	0.1476	0	0	0	0	0	0.227	0	0	0	0	0	0	0	0	0	0	0	0	0	0.0962	0	0	1.0754	0	0.0624	0	0	0	0	0	0	0	0	0.2752	0	0	0	0	0	0	0	0	0	0	0	0	0
395.2016_1.9478	0	0	0	0	0	1.1914	0	0	0	0.6883	0	1.2486	1.0052	1.0334	0	0	0	0	0	0.43	0	0	1.2938	0	0.439	0	0	0	0	0	0	0	0	0	0	0	0	0	0	0.5269	1.7868	0	0	0	0	0	0	0	0
395.2009_1.8119	0	0	0.2885	2.3299	0	0	0	0	0	0	0	0	0	0	0	0	0	0	0	0	0	0	0	0	0	0	0	0	0	0	0	0	0	0	0	0	0	0	0	0	0	0	0	0	0.5417	0.958	0	0	0
395.1049_2.2366	0	4.3535	0.1428	0.0184	0.0673	0.7968	2.6384	0.8156	0.9188	1.8231	0.1818	0.5144	0.129	0	0.5201	0.3648	0.6833	0.7447	0.1293	0.8	0.5678	0.3498	0.1996	0.1775	0.4046	0.2753	1.1206	0.2775	0.2841	0	0.2938	0.6786	1.234	0.1588	1.2937	0	0.9924	0.0205	0.7092	0.044	0.0446	0	0.4762	0.0119	0.0654	2.0882	0.0219	0	0
394.1288_1.9348	0	0	0	0	0	0.7914	0	0.1989	0.1284	0.1102	0.2688	0.2493	0.1622	0.3364	0	4.1265	1.8261	1.9108	1.9016	0.7807	0.0684	0	0.9788	0.1549	0.203	0	0.2325	0	0.3364	0.0851	0.5766	0	0.1895	0.0213	0	0	5.7834	0	1.919	0.0861	0	0.3359	0.6464	0	0	0	0.0336	0	0
393.9831_1.1092	0	0	0	0	0	0	0	0	0	0	0	0	0	0	0	0	0	0	0	0	0	0	0	0	0	0	0	0	0	0	0.924	0	0	0.024	0	0	0	0	0.8644	0	0	0	0	0	0	0.4789	0	0	0
393.9832_1.2108	0.8046	0	0	11.9945	0	4.6608	0	0	0	0.0183	4.5532	0.3317	4.9665	1.9439	3.6516	5.922	6.1442	3.2158	0.4234	2.1886	2.072	0	0	0	0	0	27.9654	0	5.3432	0	4.3516	5.6884	0	0	7.0818	2.5799	3.5421	0	8.0057	0	0	2.2941	9.6156	0	1.5512	9.3449	0	0.263	0
159.1178_5.4102	0	0	6.5735	0	0	0	0	0	0	0	0	0	0	0	4.7297	0	0	0.0844	0	0	3.2614	0	0	0	0	0	0	0	0	0	0	0	0	0	0	0	0	0	0	0	0	0	0	0	0	0	6.1594	0	0
159.117_5.7048	0	0	0	0	0	0	0	1.1195	0	0	0	0	0	0	0	0.0442	0	0	0	0	0	1.2567	0.491	0	0	0	0	0	0.9546	0	0	0	0	0	0	2.1618	0	1.666	0	0.5614	0	0	0	0	0	0	0	0	0
159.1132_1.8465	0	0	0	0	0	0	0	1.4787	0	1.633	1.1242	0	0.7138	0	0	0	0	0.9524	0	0	0	1.2508	0.9044	0.7141	1.043	0	0.9414	2.1631	0	1.8936	0	0.9436	0.3921	0.7979	0	0	0	0	1.3332	0	0	0.8513	1.5549	1.1111	0	0	0	0	0
159.0929_2.2733	8.1656	9.965	9.4904	14.0129	10.27	11.4432	8.1015	5.6394	9.6359	6.9253	10.811	8.4005	13.2526	15.732	7.7438	12.1098	10.8598	10.4594	13.3739	8.3356	8.4673	6.4688	9.3432	9.7735	13.3313	8.5128	14.229	6.4322	9.021	7	14.4426	9.6774	8.3418	8.0886	6.9063	7.6651	10.2173	7.4644	11.3932	11.2888	11.2368	11.8641	10.5655	10.5795	9.583	12.01	8.0291	12.3723	10.5533
159.0845_3.5247	3.9157	0	0	0.826	0.1882	0.1229	0	0.2671	0.7345	0.2609	1.1187	0.9742	1.4766	0.5425	0.1883	0.7024	0.5381	0	1.1098	0	0.8444	0.2849	0	0.495	0.8009	2.5749	0.1372	0	0	0	0.288	1.2511	0.1822	0	0	1.4858	0.7187	0.8718	0.9328	1.5525	0.5132	1.5552	1.1661	2.9159	0	0.5962	1.0012	0	0.5911
159.0675_1.8439	0	0	0	0	0	0	0	0	0	0	0.078	0	0	0	0	0	0	0	0	1.2269	0	0.5958	0.6167	0	0	0.9337	0.4542	0	0	0	0.6752	0.2418	0.9609	0	0.6429	0.1955	0	0.4699	1.8155	1.7067	1.0098	2.391	1.802	0.6337	0	2.1347	0	1.6476	0.6649
159.0486_2.2112	0	17.9169	0	0	3.3745	5.8714	5.808	5.8625	0	7.1852	0	0	0	0	0	0	0	0	0	0	0	7.2484	6.532	0	0	24.0139	56.9539	5.7638	5.8489	4.9652	2.9906	0	6.8305	5.5656	6.2594	4.4999	9.0315	7.0741	0	0	0	0	0	0	7.2918	0	6.516	3.9563	6.2679
159.0486_2.1217	0	0	0	0	0	0	0	0	0	0	6.4558	5.0972	15.5111	11.2847	0	14.7658	13.3504	0	14.7586	3.5992	0	0	7.7229	0	10.9815	12.4936	25.7543	0	0	0	3.9745	4.5506	0	0	0	0	13.8106	0	6.4122	8.1649	9.1124	8.6036	7.0746	9.8837	0	4.3454	0	0	0
158.1546_5.6626	0	7.9703	5.4058	5.4594	7.3884	3.7274	5.243	3.892	3.0906	2.8847	3.7077	2.9996	3.4581	3.8684	3.3753	5.0005	4.4538	3.7158	3.956	3.5704	4.7355	5.2663	4.1254	3.6357	3.5653	1.2553	9.8452	4.7275	5.0138	5.9232	3.9629	3.254	5.1075	4.9067	5.0507	3.2267	0	5.0443	5.0374	3.7729	4.5322	4.6007	3.8267	3.6341	6.0973	4.6527	2.4884	4.7989	4.7242
158.1191_1.9305	1.297	0	0.1045	0	0	0	0	0	0	0	0.8014	0	0	0	0.4572	0	0	0	0	0	0	0	0	0	0	0	0	0	0	0	1.0422	0	0	0	0	0	0	0	0	0.0553	0	0	0	0	0	0	0	0.258	0
158.1189_1.1672	4.2911	0	92.6465	50.1145	9.6798	13.6979	0	0	10.7175	23.0262	68.0355	50.1298	53.8169	56.6857	0	19.4484	28.0158	4.6838	5.3352	52.7832	5.3636	0	4.5059	0.7965	64.5858	0.9715	0	0	0	0	0	59.4422	0	14.6185	0	1.9455	1.3269	0	2.3057	26.6331	91.0075	56.9281	34.9704	32.1684	57.2519	8.4665	0	31.9561	22.7601
158.1187_1.8367	3.1392	0	3.8687	3.7952	0	1.8687	0	0	2.4484	1.9294	3.6218	2.3293	3.4487	3.6701	0	0	3.4822	0.8429	0	2.2488	1.8477	0.6693	3.2615	0	3.646	0.9599	0.6738	1.0455	0.4625	0.8694	3.9342	5.7842	1.1835	2.4565	1.208	1.0723	0	0.7409	3.993	3.2874	7.1786	4.6511	3.2945	4.12	0	3.3001	0	4.344	2.8387
158.1187_1.1003	0	0	23.4047	9.4235	0	2.9895	0	0	2.5064	3.4675	7.9299	9.204	6.6059	4.6788	0	1.0466	2.6606	0	0.5687	4.4417	1.1761	0	0	0	2.6742	0	0	0.9499	0	0	0	7.5594	0	4.1952	0	0	0	0	0	0	16.6977	1.0427	4.2483	8.5881	0	0.2144	0.1339	5.6452	0
158.1185_1.2587	0	0	0	2.3703	0.2854	0	0	0	0	0	18.0142	0.307	0	0.7334	0	1.3655	0	0	9.1654	0.5364	0.2897	0.1851	0	0	0	0.171	0	0	0	0	1.309	0	3.5848	0	0	0	0	0	0.4776	0	0	2.2948	2.0482	4.1751	0	13.1417	0	5.8218	7.4847
158.1002_3.389	0.557	0	0.4346	0.9184	0.6574	0	0	0.6503	0.6678	0.5286	0	0.4736	0.6955	0	0.3054	0.4975	0.6313	0.6227	1.4512	0.2504	1.4885	1.1373	0	0.7174	0.8017	0.9829	0.7155	0	0.8658	1.1078	0.3555	0.5703	0.5892	0.7947	1.1124	0	0.7589	1.3081	0	0.5445	0.5467	0.5328	0	1.0314	0.9711	0	0	0.4308	0.6303
397.2193_1.9918	1.1326	0	0	0.3107	0.1254	0.3719	0	1.6845	2.6957	1.3958	1.8751	1.2156	1.049	2.6188	0	2.7131	1.8733	0.562	0	0.2111	0.1127	0.3019	2.6017	1.3404	1.3373	0	2.1637	0.5985	0.5097	1.8337	2.8474	3.7067	0.4971	1.6038	0.5382	0	0	0	3.0458	1.2897	3.4618	2.0329	1.8276	3.1549	3.1422	0	0	0	0
395.2798_6.1418	0.2257	0	0	0.8036	0	1.1818	0	0.2909	0	0.9663	0	0	0	0	0	0	0	1.4387	0.2262	0.5461	0.5173	0	1.1087	0.307	0.9547	0.352	0	0.2951	0.5871	0	0.4041	0	0.5857	0.1597	3.1742	0	0	0	0	0.1093	0.2682	0	0	0.1543	0.5805	0	0	0	0.8657
395.2788_5.812	0	0	0	0	0	1.6906	1.1851	0.7042	1.3399	0.9295	0.3754	1.0339	0	0	0	0	0	1.8768	0.5825	0.5876	0.9988	0.63	1.3373	0.2823	1.1765	0	0	0.437	0	0	0.3541	0.2706	0.7837	0.1855	3.4769	0	0	0	0	0.2514	0.4439	0.1579	0	0.2061	0.8941	0.4129	0	0.4591	1.1424
395.2047_2.0114	0	0	0	0	0	2.8612	0	1.2721	0	0	0	0	0	0	0	0	0	1.7829	0	0	0	0	0	0	0	0	0	0	0.6147	0	0	0	0.808	0	0.6318	0.3777	0	0	0	0	1.5096	0	0	0	0	0	0	0	0
395.2044_5.6082	0	0	0.9814	0	0	0	0	0	0.4259	0	0	0	0	0	0	0	0.4525	0	0	0	0	0	0	0	0	0	0.2249	0	0	0	0	0.1577	0	0	7.9591	0.9699	0	0	0	0	0	0	1.1935	0	0	0	0	0	0
395.2042_5.5189	1.1119	0	0	3.755	6.976	2.2293	0	0	0	0	0	0.9312	0.0854	0.3551	0	0.286	0	2.2769	0.4405	0	0	0	0	0.9493	0	0	0	0	5.0956	0	0	0	0	0	0	0.8546	1.5719	1.0506	0	0.1455	0	0	0	0	2.2378	1.0927	0.8215	0	2.1178
161.1333_6.1723	2.0186	0	0	0	1.252	0.9466	0	1.6688	1.7896	1.9245	0	0	0.4176	0	0	0	0	0	0	0	0	2.2228	0	1.168	0	1.4628	0	0.601	1.5927	0	0.9283	0.5436	0	0	0	4.4319	0	2.7451	0	1.0535	0	0	0	1.1475	0.2883	1.3082	0	0	1.1589
161.1326_5.8013	0.6784	0	0	0	0	0	0	0	0.1535	0.9963	0	1.1115	0	0	0.2383	0	0	0	0	0	0	0	0	0	0	0	0	0	0	0	2.5726	0	0	0	0	0	0	0	0	0	0	0.5318	0	0	0	0	0	0	0
161.1003_3.4612	6.8613	0.2657	0	0.0816	0	0	0	0.9144	4.4555	1.5134	2.1762	1.0325	2.7372	0.1294	0.2409	0	0	0	0.1277	0.3446	0	0	0.3594	0	2.6707	1.4761	0	0	0.2351	0	1.9948	4.5676	0.092	0	0.2564	0.2386	0.1455	1.1273	2.8287	0.6223	0	2.3414	5.9523	3.5673	0	0.3072	0	0.0771	0
161.0453_1.9114	0	0	0	0	0	1.4487	0	0.1113	0	0	0.8921	1.1365	0.3226	0.5654	0	0	1.1978	0.799	0	0.8318	1.322	0	0.8977	0.2638	0	0	0	0	1.8914	0	0.7474	0.5515	0	0	0.4485	0	0.735	0.1231	0.9832	0	0	0.326	0.3629	0	0.1589	0	0	0	0
160.1341_1.3452	0	2.8904	0	0	0	0	0	0	0	0	0	0	0	0	0	0	0	0	0	0	0	0	0	0	0	0	0	0	0	0	0	0	0	2.5009	0	0	0	0	5.3413	0	0	0	0	0	0	0	0	0	0
160.134_1.4436	3.659	0	0.579	5.612	0	8.2488	0	0	0	5.0232	0	3.0649	8.2336	12.479	12.8058	0	43.6657	13.8241	5.6566	15.164	9.6921	8.6256	5.8647	14.5497	11.6751	1.012	0	10.8829	2.0132	8.0675	0.5297	3.0291	12.8874	27.9948	0	0	0.4799	0	10.8756	0.4695	0	4.394	9.473	0	1.6756	0	5.9512	4.6157	6.9251
160.1338_1.0781	0	6.6799	6.0748	0	0	2.5712	5.8912	4.2419	4.1155	5.2951	5.7525	0	8.248	0	1.21	6.2712	5.4578	10.2187	7.0896	0	5.1746	0	4.8284	0	0	3.061	1.916	9.1267	4.9993	9.1561	4.1207	0	7.6906	7.3744	3.5356	4.2519	3.6021	0.9064	4.1934	5.0848	0	4.4894	3.6237	3.0472	1.1489	3.2684	0	0	0
160.0989_1.8435	0	3.9584	1.9572	1.1376	0	0	1.1756	1.287	0	1.2897	0.7466	0	0.1559	1.1823	0	0	0	0	1.5145	0	0	1.9414	0	0.0643	0	0	0	3.4109	0	0.1003	2.7419	1.1598	2.1245	6.0308	1.2574	0	0	1.7838	1.4983	1.2151	3.438	0.8862	3.0452	2.0902	4.2627	1.8912	0	3.7353	1.8977
160.0978_2.0342	0	5.0046	0	0	0	0	3.7364	0	4.942	1.497	0	0	0.7847	0	0	0	0	0.6321	0	0.9902	0	1.5677	0	1.3474	2.0331	0	1.2512	0	0.3045	2.649	0.7432	0	1.3745	2.1003	0	0.161	0	1.5899	0.9904	2.5327	1.9753	0	0	1.0251	0	0	0	0	0
160.0765_1.9225	2.6365	16.8045	0.3075	0	0.1214	2.1294	4.4618	2.8265	2.8817	2.7251	2.0854	2.4411	3.2797	2.852	1.881	6.388	2.2839	6.0569	2.3018	2.5111	2.4166	1.8725	2.9401	2.7705	4.4493	2.2249	3.9676	4.0702	3.4402	4.316	3.1721	3.1036	4.6952	4.0753	18.6754	3.1732	2.5991	1.9129	8.8139	2.6901	3.4003	2.806	4.5024	1.9962	1.8251	1.764	2.0871	2.4971	1.975
159.118_5.0594	0	0	6.008	0.9311	0	0	0.5929	0	0	0	2.301	0	0.1572	0.2405	5.5896	0	0.635	0	0.2684	0	4.5228	0	0	0.8073	0	0	0	0.2037	0.339	0	0.6079	0	0	0	5.2952	2.4469	0	0	0	0.2883	0	0	0	0	0	0	4.9758	0	0
399.2647_6.4509	0	0	0	0	0	0	0	0	0.7954	0	2.3844	0	3.2699	0	0	0	0	0	0	0	0	0	0	0	0	0	0	0	0	0	0	1.0966	0	0	0	0	0	0	4.1964	0.3334	0.7779	0	0	0	1.5745	0	0	0	0
398.2898_5.7099	0	0.1282	0	0.0734	0	0	0.2596	1.717	1.1559	0	0.1836	0	0	0	0.0356	0	0	0	0.0681	0	0	0	0	0	0	0.26	0	0	0	0	0.1361	0	0	0	0	0.4909	0	0.7121	0	0.4158	0	0	0	0.2044	0	0	0	0	0
398.2689_6.0227	3.9263	0	8.4127	6.5483	0	5.2383	0.5702	6.5837	6.1955	5.8235	1.2487	6.0213	7.7799	5.3467	4.7995	0.9394	1.4891	6.1128	0.4371	0	0	0	2.5593	0.7889	0.251	3.6777	0	0	0.2349	0.6292	0	7.0499	0.8421	0	0	5.1376	0	0	5.8155	5.3154	0	5.5541	0.129	0.112	0	0	2.3166	0	0
398.2686_6.087	0	0	0	0	0	0.8902	0.1785	1.4481	0	1.208	1.9696	2.4883	2.4021	1.6935	0	0.6842	6.5899	1.6625	0	2.4375	2.2121	0.5053	7.5161	3.0879	2.8874	0	0	3.3472	0	3.4238	0	3.6536	0.4874	0	0.7748	0	0	0	2.3994	2.0943	0	3.3108	3.0505	2.0866	0	0	0	0	0
398.1417_1.9148	5.0904	2.1825	2.4294	4.1946	0	1.0789	2.5266	5.0892	3.4893	1.5175	1.3211	2.2659	2.3305	2.6489	0.7897	2.5239	2.2634	1.7453	3.4005	0.8193	2.0062	2.7946	1.1189	2.9965	3.0136	4.4439	2.3634	2.141	1.1428	9.5076	6.4319	0.8218	2.7949	4.7853	0.9032	4.0213	1.2411	5.5711	1.0457	5.6971	5.1822	2.0854	3.2116	4.4652	3.9458	0.5982	8.8576	2.84	2.8689
398.1313_2.1833	0	0	0.669	1.9419	0.9122	0	0	0	0	0	0	0	0	1.2325	0	0	0	0	0	0	0	0	0	0	0	0	0	0	0	0	2.2596	0.3438	0	0.1483	0.6197	0	1.5782	0.9878	1.2142	0.5033	0	0.3729	1.0998	0.9339	0.9753	1.8083	0	0.7404	0.7853
398.0823_2.3787	1.6283	3.1558	1.1785	1.7166	0	1.3725	3.0507	2.6413	2.7032	1.8033	0.5873	1.0704	2.1584	1.573	1.6588	1.6912	1.4363	1.5571	1.2031	1.6453	2.1655	2.7717	1.3161	1.7702	2.0918	2.3048	3.2585	4.1692	1.4093	1.9469	1.6908	1.7525	1.5953	1.7407	1.8907	1.8868	1.5542	1.3131	1.017	2.0269	2.1445	1.8055	1.4979	1.9092	2.9814	1.7788	0	2.4019	1.6536
397.2589_6.3473	6.212	13.1803	6.2468	6.9767	11.2774	6.5507	8.2667	6.9851	5.8816	5.7988	3.7121	3.276	4.1123	3.7306	5.8856	3.9311	2.8092	4.3076	4.2305	3.327	2.7082	2.8067	4.5981	3.4268	2.0967	6.0356	4.5563	3.1638	7.0859	6.1998	4.4611	1.2188	3.8625	5.6355	4.3567	5.4658	4.5396	7.2221	3.2739	3.9744	5.6198	2.2721	3.9626	3.6786	4.8728	2.8429	4.3155	3.9315	2.9394
163.1142_6.1708	8.8733	0	3.1169	3.9479	5.8289	4.5356	2.4029	9.4159	10.3652	8.413	2.0412	1.9511	1.7765	1.2042	0	1.0166	1.2423	0.4421	0.6162	0	0	10.5184	7.1794	5.2888	1.2356	6.4801	0	3.0412	7.4906	3.253	4.3968	1.7275	1.4103	0	2.9051	20.5983	1.7157	12.3991	0	4.7695	0.2566	0	0	4.2756	0	6.0692	0.9087	0	4.511
163.1127_5.5878	1.7449	0	0	0.8724	5.0657	2.4129	1.7045	4.0074	2.6117	3.2297	2.4631	2.7418	2.6026	1.4668	2.7765	2.1191	2.5933	4.075	2.6215	3.1809	3.9324	2.1208	3.3695	1.8308	2.1154	2.2237	0	1.3351	1.8135	1.7084	1.9938	2.8701	2.625	1.7892	2.7958	0	3.5268	1.8928	1.9822	1.4644	1.6064	1.7863	2.2855	1.1493	3.2756	1.3511	1.6394	2.7949	2.2942
163.0762_5.2616	0	4.2643	0	2.2362	0	1.4584	0	0	2.4309	0	2.5402	0	2.7366	0	0	2.7628	0	2.5883	3.2899	2.2425	3.051	2.0057	2.5094	3.1866	0	0	3.6547	0	0	0	2.2114	1.7671	0	3.2455	0	2.3854	0	0	2.8864	2.4726	0	2.1568	2.9814	2.0033	4.7354	0	0	3.7743	0
163.0437_2.247	0	0.1659	1.5604	0.402	1.1155	0	0.9296	0	0	0	0	0	1.1852	0	0	0	0	0	0	0	1.351	0	0	0	0	0	0	0.8183	0.6091	0.9068	0.5613	1.0256	1.2913	1.2531	0.6492	0.3921	1.0971	0.406	1.1	0	0.9525	1.5263	0	0.872	0.8424	0.6477	0.5275	1.3359	1.2842
163.0398_2.4776	2.1895	0	0	0	0	0	0	0	0	7.9699	0.8583	0	0.2073	0	0.5842	0	0	0	0	0	0.1657	0.035	0	0	0.0323	0.5787	0	0.0928	0	0	0.2328	0	0	0	0	0.126	0.155	0	0	0.1296	0.0767	0.1942	0	0	0	0	0.0253	0.1113	0
163.0402_4.9192	0	0.1029	0	0	0.1099	0	0	0	0	0	0	0	0.038	0	0	0	0	0	0	0	0.0925	0	0.0329	0.0514	0.031	0.0995	0.0495	0	0	0	0.1303	0	0.0765	0.0302	0.0488	0	0	0	0	0.0273	0.0345	0	0	0	0	0	0.0567	0	0
162.6017_1.7957	0	0	0	0	0.2301	0	0	0	0	0	0	0	0	0	0	0	0	0	0	0	0	0	0	0	0	0	0	0	0	0	0	0	0.0391	0	0	0	0	0	0	0	0	0	0	0	0	0	0	0.3311	0.2374
162.1133_1.6853	0	0	0	0	0	0	0	0	0	0	3.2585	2.3252	0	0	0	0	0	0.332	0.2116	2.3288	1.7437	0	2.5904	1.9247	0	0	0	0	0	0.2367	3.5582	2.7875	0	0	1.7166	0	0	0.9999	5.1215	4.5745	1.6037	3.7142	7.7434	0	5.1396	7.9905	0	6.6075	0.2277
162.0931_3.3421	0	0.2347	0.1624	0.0974	0.4061	0	0.108	0.1173	0	0	0	0	0	0.1128	0.0489	0.1564	0.1085	0.302	0.3181	0.0618	0.2364	0.6983	0.1473	0.1182	0.219	0	0.97	0.9874	0.1747	3.8442	0	0.0887	0.2748	1.5781	0.1255	0.0549	0.0691	0.8991	0	0.1634	0	0	0	0	0.1307	0	0	0	0.02
162.0596_1.8499	34.7657	81.4984	37.7709	50.7838	20.264	25.2926	23.6166	25.5091	27.2236	32.2433	24.896	18.4654	46.1958	34.591	28.0302	31.787	39.0337	36.8673	44.3706	16.8473	48.4341	33.0868	31.7944	51.058	27.3169	51.7515	176.553	30.3458	27.6566	26.1022	14.7415	15.6243	30.9733	24.7095	31.8498	20.2088	39.6154	36.9141	23.509	22.1776	31.1337	28.0464	27.4922	25.7056	41.7114	21.5409	27.3314	25.0747	39.1991
161.1337_5.166	0	0	2.0342	0	0	0	0	0	0	0	0	0	0	0	0	0	0	0	0	0	0	0	0	0.3355	0	0	0	0	0	0	0.6704	0	0	0	0	1.166	0	0	0	0	0	0	0	0	0	0.6027	2.3806	0	0
161.1337_5.7036	2.2744	0	0	0	0	0	0.8958	3.3977	2.3632	3.6258	0	0	0	0	0	0	0	0	0.156	0	0	2.8796	0	0.8556	0	0	0	1.3604	1.3884	0.6684	0	0	0	0	0	4.8822	0	3.201	0	1.1027	0	0	0	0.9937	0	1.7685	0.0656	0	1.8769
404.2139_2.1851	0	0	0.7125	0.6733	0	1.0803	1.666	0	0	0.5686	0.9391	0	0	0.7767	0	0	0	0	0.2555	0	0.5098	0.7692	1.0952	0.55	0	0.2463	0.7325	0.5623	0.2844	0.6917	0	0	0.86	0.9981	0	0.5923	0.6288	0.2427	1.2508	0.6281	0.754	0.9568	0.9212	0	0	1.589	0	0.7178	0
404.188_1.876	0.7662	0	0	0	0	0	0.3857	1.4505	0	0	0	0	0	0	0	0	0	0	0	0	0	0	0	0.0886	0	0	0	0	0	0	0	0	0	0	0	0	0	0	0	0	0	0	0	0	0	0	0	0	0
403.1545_2.322	0.1569	0.1737	0.0922	0.6011	0	0.5423	0	0	0	0	0.4851	0.1971	0	0.7641	0.1552	0.1669	0.7804	0.6384	0.1252	0.4206	0.0788	0	0.6435	1.356	0.0662	0.1145	0	0	0	0.2329	0.1178	0.3156	0.0223	0.1906	0	0	1.107	0.048	0.2982	0.0772	0	0.2411	0.2676	0.101	0	0.02	0	0.2124	0
400.3046_5.1295	0	0	0	2.0271	0	0	0	0.7635	0.8426	0.4075	0	0	0	0	0	0	0	0	0	0	0	0	0	0	0	0	0	0	0	0	0.4302	3.6072	0	0	0.4083	0.524	0	0	0	0	0	0	0.1538	0	0	0	0	0	0
165.0921_4.1102	78.3071	0	14.7098	21.0649	10.5655	15.5332	7.5223	31.2314	46.8959	40.1922	21.9191	34.4722	19.5568	13.4813	7.4742	0.7684	2.5537	3.407	2.1314	19.847	14.9334	8.009	10.256	19.0295	16.4558	53.0496	0.9482	3.719	15.9216	0.7829	13.6717	20.7036	4.8915	1.0595	9.9892	86.8976	20.8622	90.9501	12.2676	22.0611	17.0832	13.9279	16.2216	40.4085	1.9519	33.8766	36.6841	5.2157	40.3847
165.077_3.5965	0	0	3.145	4.647	1.3088	0	0	0	0	0	0	0	0	0	0	0	0	0	0	0	0	0	0	0	0	0	0	0	0	0	0	0	0	0	0	0	0	0	0	0	0	0	0	0	0	0	0	0	0
165.0768_2.0003	0	0	1.8513	0	0	0	0	0	0	0	0	0	2.0225	0	0	0	0.2388	0	0	0	0	0	0	0.7538	3.0643	0	0	1.4026	0	0	0.4732	0.6538	0	1.9218	0	0	0	0	2.4497	1.2251	0.5855	3.8424	0.9702	0.3154	0.8732	0.9951	0	1.0892	0
165.0559_1.8281	26.9798	51.1561	20.9478	13.6501	31.1255	37.5999	17.1703	15.1195	18.2068	27.0796	35.9997	30.1367	46.282	31.0054	18.4756	29.0126	29.4483	20.9536	38.583	17.5769	34.6644	35.279	38.0124	22.7173	22.1308	20.6196	72.3215	33.0719	28.2801	27.1958	23.5942	41.4829	36.7985	56.8904	31.0043	15.8203	27.9383	30.1377	39.1494	35.6608	19.1834	19.312	28.0465	12.3099	78.2342	30.8366	13.4116	50.0592	34.6646
165.0558_1.6797	18.3433	24.7044	11.6475	20.4254	38.2485	78.9078	27.9326	43.862	32.7932	28.2332	22.3563	58.1558	33.8877	73.3881	20.661	57.6255	80.3997	43.6021	69.9903	54.111	20.2871	24.0724	36.3729	25.6589	44.9961	22.1515	99.6991	62.6014	48.6519	20.3363	49.1365	71.897	50.6559	39.4954	18.6495	3.8865	27.0104	12.7371	76.493	27.8247	35.8141	49.3068	5.2526	48.0248	11.2378	44.0227	17.1077	57.2254	32.4268
165.0554_1.591	12.7047	0	4.2311	0	0	0	0	0	2.1693	0	4.7085	0	0	14.2218	20.661	10.6559	21.0846	0	3.9847	0	0	0	0.8687	0	0	10.1409	0	0	0	0	0	0	0	0	0	0	23.906	0	0	0	0	0	0	0	0	0	0	0	0
164.108_3.8034	0	0.5419	0.1263	0.592	0.2657	2.998	0.3738	0	0	0.2612	0	0.2779	0.3391	0	0	2.051	0.3849	6.8796	0.7825	0.2108	0	0.1371	0.437	0.1545	0.9894	0.1664	0	1.3951	0.1949	0.2141	0.0282	0.6736	0.5297	13.0923	3.9152	0	0.5778	0.0943	4.5071	0.0945	1.7905	1.2536	1.3553	0.0901	0.1397	0.0639	0	0	0.3658
164.094_1.8931	0.05	0.1488	0	0	0	2.6166	0	0	0	0	0.9251	1.5497	0.0938	0.8458	0	1.4279	1.6361	3.4512	0.5206	1.4731	0.8535	0	1.5418	0.2147	0	0	0	0	1.4223	0	0	0.0821	0	0	4.1363	0	0	0	0	0	0	0	0	0	0	0	0	0	0
164.0573_1.8579	0	0.0615	0	0	0	0.3373	0	0.113	0	1.4689	0.3854	0.6678	1.9195	0.4351	0.6923	0	0.6411	1.18	0	0	1.8309	1.4887	3.2927	0	0	0	9.4252	1.3589	2.0591	1.6123	0.7754	0.8485	1.697	1.4218	3.475	1.0534	1.1215	1.7993	1.3851	1.1167	1.7308	1.59	1.6984	1.5322	2.7299	0.9684	0.055	0	0
163.1493_4.7173	0	0.4639	3.8426	0	0.9889	0.3143	0.2437	0	0	0	1.3581	0	0	0	4.3477	0	0	0	0	0	2.8604	0	0	1.0315	0	0	0	0	0	0	0.2618	0	0	0	2.3208	3.7305	0	0	0	1.0958	0	0.0588	0	0	0	0	3.9393	0	0
163.1482_6.1863	6.971	1.0708	0	2.8201	0.6168	1.0551	2.4956	6.147	6.8941	5.5959	2.7737	1.4059	1.3749	1.0597	0.839	0.6498	0.5186	0.3284	0.6904	0	1.0035	7.8603	4.7869	3.7962	0.906	4.4726	0.143	1.68	5.323	1.8993	3.2287	1.3213	0	0	3.6157	12.2786	1.308	9.3018	0.563	3.026	0.534	0	0	3.3042	0.882	4.1153	0	0	3.0126
163.1235_1.8332	0	0	0	0	0	0	0	0	0	0	0	0	0	0	0	0	0	0	0	0	0	0.5935	0.5855	0.4236	0	0	1.5133	0	0.5484	0	0.7105	0	0	0	3.0216	0	0	1.5589	0	0	0	2.0163	0	0.8312	0.4831	0	0	0	0
409.1873_2.2726	2.112	3.0514	2.6587	4.654	3.6516	2.6143	2.5674	1.303	2.2664	1.8558	2.856	1.9698	3.7636	4.2556	1.4222	3.1391	2.6582	2.4747	3.0784	1.9805	2.5023	1.8267	2.8976	2.857	3.4868	2.3292	6.8531	2.4587	2.8565	1.9386	3.7475	2.2926	1.4442	2.5452	2.2431	2.1033	2.5313	3.1461	2.6806	3.042	2.7856	3.0924	2.973	2.8827	2.5459	3.2689	2.5499	3.1051	3.5178
409.1756_6.5449	0	0	11	12.6458	26.7333	0	0	0	0	0	0	0	0	0	0	0	0.0309	0	0.0165	0	0	0	0	0	0	0.0491	0	0	0	0	0	0.0135	0.0251	0	0	0	0	0	0	0	0	0	0	0	0	0.0228	0	0	0
408.2324_1.7972	0	0	0.3367	2.2509	0.7135	0	0	0	0	0	0	0	0	0	0	0	0	0	0	0	0	0	0	0	0	0	0	0	0	0	0	0	0	0	0	0	0	0	0	0	0	0	0	0	0	0.256	0	0.1283	0.461
408.1986_1.8141	0	0	0.601	3.431	0.7558	0	0	0	0	0	0.954	0	0	0	0	0	0	0	0	0	0	0	0	0	0	0	0	0	0	0	0	0	0	0	0	0	0	0	0	0	0	0	0	0	0	0	0	0.3904	0
408.1979_2.2031	0	0	0	0	0.139	0	0	0	0	0.3194	0	0	0	0	0	0	0	0.1141	0	0	0	0	0.095	0	0.6913	0	0	0	0	0	0	0	0.267	0	0	0	0	0.1403	0	0.5588	0.3282	0	0.2793	0	0	0.3053	0.8773	0.4529	0
408.0002_1.6395	0	0	4.6119	0.2931	0	0.4069	0	0.3084	5.8834	0	0.8283	1.216	4.6639	0.5366	1.3499	0.5788	0.6689	0	0	1.9636	0	0	0	0.4403	6.2375	0	0	0	0	0.5215	0.5696	0	0	0	0	0.838	0	0.7751	0	0	1.7773	0.7544	0	6.1427	1.3938	0	0	0	0
407.9975_1.7369	0	0	5.0486	3.4869	3.1134	1.2227	0	0	0	0	0	1.5156	0	1.2999	3.2714	0	0	4.5772	0	0	0	0	0.2746	0	1.1657	0	0	1.6098	1.4284	0	1.2161	0	0	2.1086	1.519	5.625	0.2393	0.1384	0	0	2.2603	1.7474	1.6694	0	0	0	0	0	0.4924
407.3253_6.321	0	0	0.1889	0	0	0	0	0	5.2863	0.7035	0	0	0	0	0	0	0	0	0	0	0	0	0	0	0.3526	0	0	0	0	0	0	0	0	0	0	0	0	0.276	0	0	0	0	0	0	0	0.4925	0	0	0
407.2388_2.4516	0.761	0	0.2495	6.4037	0	0.0948	0	0	0.1949	0.1969	0	0.1234	0	0	0.1013	0	0	0	0	0	0	0	0.0928	0	0.1783	0	0	0.1332	0.1118	0	1.9611	0	0	0	0.0506	0	0	0.0769	0	0.1078	0	0	0.115	0	0	0.2171	0	0	0
406.2482_3.6419	0	0.1841	1.3115	0.8982	1.0324	0.7146	0	0.7967	0	0	0.4587	0.3587	0.462	0.4596	0.4924	0	0.8693	0.4304	0.8162	0.8545	1.1148	0	0.5966	0.6458	0.6379	0.7609	1.6503	0.9142	0.7023	1.0369	0.699	0.365	0.8054	0.8109	0.8819	0.4809	0.3985	0	0.8853	0.4959	0.7125	0.0918	0.8581	0.6943	0.4011	0.6915	0.6159	0.8112	0.796
404.2197_6.5477	0	0	5.194	5.1193	10.8198	0	0	0	0	0	0	0	0	0	0	0	0	0	0	0	0	0.0681	0	0	0	0	0	0	0	0	0	0.0348	0	0	0	0	0	0	0	0	0	0	0	0	0	0	0	0	0
166.0878_1.9566	478.055	751.057	650.762	767.95	777.881	778.926	864.499	1116.49	549.318	555.688	623.493	538.607	602.663	599.338	421.407	652.735	708.288	614.872	672.099	510.263	536.016	1006.84	533.454	628.917	642.661	420.487	482.201	1557.3	615.963	828.563	674.263	632.629	1089.44	821.821	559.881	439.731	570.029	594.688	497.705	724.963	552.72	476.93	632.322	535.776	597.312	778.489	638.009	717.048	750.662
166.0874_2.2555	3.8486	0	7.6297	3.5346	9.3092	3.9129	11.6672	6.251	4.4503	5.8881	0	0	1.327	0	1.5574	0	0	0	0	0	0	6.5837	0	5.1939	6.2544	7.6389	0	1.0797	3.5192	7.7619	0	1.8544	0	4.8352	2.2284	6.174	1.7904	7.0969	0	6.1608	0	2.8973	3.1775	4.8164	6.0797	0	15.7622	5.6898	10.341
166.0873_2.4728	0	0	0	0	0	0	0	0	0	1.1423	0	0.1891	0.31	0	0	0	0	0	0	0	0	0	0	0.5963	0	0	0	0	0	2.1888	1.4814	0	3.8553	0	0	0	0	0	0	1.9789	0.9089	0	1.0559	0	0	0	0	0	0
166.0869_2.0027	478.055	0	0	0	0	0	2.9477	0	2.7048	2.5466	0	1.4738	0	0	421.407	3.1021	0	3.1207	0	0	0	0	0	0	0	420.487	0	0	0	0	0	0	0	0	2.5337	0	570.029	0	0	2.7615	0	0	0	0	0	5.5616	0	0	4.9443
166.0868_2.6346	0	0	0	0	0	0	0	0	0	0	0.1618	0.8154	0	0.1705	0	0	0.7089	0	0.0983	0.4906	0	0.5863	0	0	0	0	0	0	0	0.539	0	0	0	0	0	1.4221	0	0	0	0	0	0	0.1735	0	0	0	2.478	0	0
166.0868_2.3256	1.2083	0	2.1395	0	0	0	6.468	2.3392	0	3.0552	0	0	0	0.3095	0	0	0	0	0	0	0	2.6703	0	0	0	2.5517	0	0	0	7.7619	0	0	0	2.336	1.3475	1.7969	0	1.3479	0	2.2281	0	0	1.5022	0	0	0	5.9121	0	3.2288
166.0864_2.0945	0	0	0	0	1.2928	1.8242	0	0	0	0	0	0	0.118	0	0.9879	1.837	1.4564	0	0.0321	0	0	0.2792	0	1.1462	0	0.5582	0	0	0	0	0.522	0	0	0	0	0	0	0.283	0.3631	0.2633	0	0	0.9304	0	0	0.619	0	0	1.3295
166.0749_1.8461	0	0	0.5243	1.578	0.8518	1.5198	0	0	0	2.5663	1.7812	0.2534	0	0.7397	0	0	0	0.968	0	2.9795	0	2.657	1.6597	1.3329	1.4983	0	0	0	1.9426	1.1094	1.4124	1.3645	0.3873	0	2.6009	1.7984	0	2.5416	0.6512	1.2634	4.0054	0.7066	2.9608	1.0487	3.1408	0.9188	2.6547	1.9954	1.2953
165.9794_4.708	1.7751	4.4828	12.4337	6.3104	12.9208	2.5016	1.8947	2.556	2.4352	2.9856	2.7692	2.2084	2.9023	3.2475	2.2157	3.4901	3.4909	3.5108	4.0025	2.7252	4.4414	3.0496	3.5023	4.1838	3.4391	2.4947	11.88	5.5606	6.037	6.3046	3.1967	3.3527	6.0433	5.8876	6.7327	4.076	2.1056	7.3664	3.5475	4.4915	5.2396	1.9819	5.4515	3.6306	6.7877	4.8804	1.9388	6.8607	8.5271
165.1285_5.0383	0	0	3.2647	0	0	0	0	0	1.1004	0	0	0.2343	0.7251	0	0	0	0.3256	0	0	0	4.6408	0	0	1.8967	0.7276	0	0	0	0	0	2.8024	0	0	0	0	3.4025	0	1.2656	0.2722	6.3423	0.2843	1.4339	0	0	1.1459	1.1909	3.1755	0	1.3098
165.1285_5.3859	2.6317	0	0	0.7649	0	0	0	0	1.1881	0	0	0	0	0	0	0	0	0	0	0	0	0	0	0	0	0.6941	0	0	0	0	1.8759	0.7398	0	0	0	1.0852	0	0.8542	0	0	0	0	0	0	0	0	1.0017	0	0
411.2743_6.484	0	0	0	0	0	0	0	0	0	0	0	1.412	0	0	0	0	0	2.4541	0	0	0	0	0	0	0	0	0	0	0	0	0	0	0	0	2.2262	0	0	0	0	0	0	0	0	0	0	0	0	0	0
411.2294_2.0379	0	0	0	0	0	0.2933	0	0	0	0.5511	1.2939	0.3517	0.6276	1.402	0.1587	0	0.9565	0.3776	0	0.4594	0	0	1.3128	0	0	0	1.0242	0.3653	0.3331	0.7457	0.8447	1.3812	0	0.7611	0.194	0.0723	0	0.1506	1.4492	0.3487	1.229	1.0977	1.1263	1.3731	1.8248	0.5379	0	0.3021	0.2851
410.2897_6.553	1.5668	1.6738	1.2257	0.9476	0	1.349	1.1161	2.5086	0.6564	2.1778	1.8213	1.5145	1.0647	1.2533	1.8329	1.1052	1.5176	3.1928	0	0.2115	2.671	4.7872	0.6337	2.6874	0.4909	1.4169	0.2345	3.7214	0	0.7874	0.3992	1.405	3.2353	3.2716	4.0692	0.3673	1.3793	1.1849	1.116	1.5745	2.241	0	0	1.9523	4.3965	1.8033	0	2.0657	2.6553
409.3428_6.5812	2.7521	0	0	0	0	0	0	0	0	0.0221	0	0	0	0	1.9593	0	0	0	0	0	0	0.0963	0	0	0	0.1545	0	0	0	0	0	0	0	0	0	0	0	0	0	0	0	0	0	0	0	0	0	0	0
169.037_1.3383	0	0	0	0.1144	0	0	0	0	0	0	0	0	0	0	0	0	0	0.646	0	0	0	0	0	0	1.5005	0	0	0	0	1.9987	0	0	0	0	0	0	0	0	1.0209	0	0	0	0	0	0	1.7572	0	0	0
169.0369_1.4575	3.7238	10.6955	5.3546	17.3936	9.1119	3.1993	9.9167	11.8684	15.106	13.3711	8.424	3.4975	13.6691	5.6376	7.573	6.9748	9.1129	8.9523	7.3291	8.7549	7.9038	8.6899	8.8868	9.0369	20.7501	2.5809	0	12.2717	5.0999	11.0936	5.0239	10.487	13.4816	6.2541	10.9307	10.3928	10.182	10.0191	8.1671	15.9828	4.5231	4.6937	10.7734	15.2644	12.1314	11.3565	1.4368	8.8342	7.8984
168.0667_1.878	0	4.5531	9.7844	6.3165	4.1626	4.0773	2.0788	2.5384	5.6797	3.0537	8.9525	5.2186	12.0704	6.8457	0	7.7417	6.1489	9.5404	7.1957	6.5993	6.4634	2.0533	12.9662	6.787	9.7087	7.3247	12.2907	2.0598	5.1554	3.8433	3.0052	10.988	2.6989	7.2272	6.643	8.9643	1.5876	4.5062	14.4273	10.2765	11.5547	8.441	9.2163	7.8637	4.4826	4.1376	2.0476	7.6956	6.0833
168.066_1.9273	8.2282	4.5531	0	0	0	0	2.0788	2.5434	5.6797	0	0	0	0	0	4.5171	0	0	0	0	0	0	0	0	0	0	7.3247	0	0	0	0	0	0	0	0	0	0	1.6153	0	0	0	0.1821	0	0	0	0	0	2.0476	0	0
167.995_3.355	1.9422	0	2.4901	0.7575	2.5147	1.6854	1.5247	2.043	2.0817	0	0.2978	0	0.0503	0	2.6506	0	0	0	0	0	0	0.5223	0	0	0	1.3121	0	0.3045	0.1038	0.8986	1.6452	1.1819	0.8644	0	0	0.0687	1.0199	0	0.2669	0.4954	0.3986	0	0.4949	0.0737	1.0058	1.6176	0.4159	3.3101	1.6001
167.9949_4.7123	68.8835	145.705	157.591	37.1806	54.7925	159.05	105.441	76.6485	91.8983	76.2088	98.0408	99.1561	106.108	111.976	85.9119	142.925	105.164	98.1892	115.409	119.368	202.495	46.4267	106.148	98.0651	76.0374	106.187	286.363	88.7523	149.425	109.804	103.941	113.143	133.948	89.2907	133.302	77.4597	90.7806	143.796	96.8053	79.6338	86.1054	20.9248	93.273	91.2374	72.7072	67.5104	84.0356	101.284	102.831
167.9935_2.5938	0.059	0.2974	1.025	0.1312	0	1.2048	0	0	0.6118	0.9166	0.4238	0.4254	0	0.3463	0.1289	0	0	0.478	0.674	0.4331	1.3131	0.417	0.3345	0	0.5504	0	0.2107	0.504	0.3633	0.2122	0.2309	0.433	0.767	0.8475	0.3998	0	0	0.321	0.1969	0.2293	0.1591	0	0.293	0.1217	0.0782	0.0849	0.0669	0.1686	0.0447
167.8048_1.8577	0	0	0	0	0	0.2945	0	0	0	0	0.2	0.1392	0	0.048	0	0	1.1322	0	0.3635	0	1.5578	0.0117	0	0	0.0902	0	0	0	0.2295	0	0	0	0	0	0	0	0	0	0	0	0	0	0	0	0.0167	0	0.112	0	0
167.1438_5.061	0	0	2.0095	0	0	0	0	0	0	0	1.1561	0	0	0	2.1079	0	0	0	0	0	0	0	0	0.111	0	0.1002	0	0	0	0	0	0	0	0	0.8557	0.6667	0	0	0	0	0	0	0	0	0.1755	0	1.6692	0	0
167.1075_6.1697	2.9318	0	0	1.0099	1.7107	0.373	0	3.1108	3.2861	2.6799	1.3209	0	0	0	0	0	0	0	0.3635	0	1.5154	3.2966	2.4162	1.8302	0.5736	2.2731	0	0	2.8658	1.2118	1.3996	0	0	0	0	5.0231	0	4.1059	0	1.3829	0	0	0	0	0	1.6544	0	0	1.7193
167.0829_2.5313	0	0	0	0	0	0	0	0	0.6809	0.8978	0	0.5885	0	0.504	0.4736	0	0.6179	0.9109	1.0191	1.0426	0.5228	1.5555	0	1.708	1.1109	0	0	3.0274	0	1.8628	0	0	0.6979	3.2171	0.6848	0	0.9983	1.5899	0	0.5926	0	0	0	0	0.3189	0	3.0043	0	0
167.0568_1.9414	0	0	0	0	0	0	0	0	0.6869	0.4695	0	0.9806	0	0.6577	0	0.921	0.6412	0.639	0	0	0	0	0	0	0	0	0	0	0	0	0	0	0	0	0	0	0	0	0	0	0	0	0	0	0	0	0	0	0
166.088_3.342	0	0	0	0	0.4956	0	0	1.286	0	0	0	0	0	0	0	0	0.8438	0	0	0	0	1.9028	0	0.2058	0	0	0	3.4933	0.5339	5.4716	0	0	2.654	2.9759	0	0	0	1.7925	0	0.5729	0.3154	0	0.4505	0	0	0.166	0	1.3237	0
413.2795_6.4565	0	5.9411	4.1542	0	0	4.1219	3.4797	0	3.6766	0	5.8606	1.5408	0	3.8362	0	0	5.2694	0	7.5506	0	0	0	7.4523	5.8122	2.1149	0	0	0	0	0	3.9173	5.2922	2.7799	0	0	0	3.3989	0	5.1716	0	0	3.7379	0.807	2.3953	0	0	0	4.1597	0
413.278_6.3969	0	0	0	0	0	0	0	0	0	0	0	1.2041	0	0	0.3933	0	1.3778	0	0.684	0	0.4295	1.7106	0	0	0	0	0	0	0	0	0	0	0	0	0	0	0	0	0.9389	0	0	0	0	0	0	0	0	1.0539	0
413.1417_2.2366	2.8937	0	2.6093	3.9693	3.937	5.6883	2.0542	1.4498	3.4541	0	5.2299	4.9306	1.6017	4.6543	4.2417	5.8275	3.5953	7.1957	3.1022	6.7548	4.5231	2.4406	4.8382	4.2009	2.4138	1.7369	5.6974	1.6602	4.9553	1.0337	5.8565	2.0795	0.8234	1.046	4.8307	2.757	5.5119	2.2533	4.3907	5.1198	2.2185	2.7702	4.6968	3.2279	6.0802	5.2916	2.319	4.7278	3.0716
412.3335_6.4505	0.0683	0	0	0	0	0	0	0.2446	0	0	0	0	0.3172	0	0	0	0	0	0	0	0	1.1	0	0	0	0.2068	0	0	0.1439	2.4044	0	0	0.3923	0.6772	0.2567	0	0	0	0	0	0	0	0	0.323	0.2536	0	0	0	0
412.2277_1.8931	1.4066	0.038	0	0	0	0.3253	0	0	0.3223	0.521	0.8495	0.6848	0.2574	1.2314	0	1.4188	1.0925	0.3006	0	0.3962	0.1073	0.2536	1.584	0.7439	0.8343	0	0.6671	0.3824	0.3878	1.042	0.4526	0.5513	0.2698	0.5739	0.4537	0.2658	0.0592	0	1.3911	0.2272	0.6224	0.4022	1.0061	0.8692	1.2361	0.2382	0.2268	0	0
412.2242_3.1808	1.0349	0	0	0	0	0	0	0	0	0	0	0	0	0	0	0	0	0	0	0	0	0	0	0	0	0	0	0	0	0	0	0	0	0	0	0	0	0	0	0	0	0	0	0	0	0	0	0	0
412.2226_3.244	0	0.3631	0	0.3689	0	0.6378	0	0	0.7551	0	0.1341	0	0	0	0	0	0	0	0	0	0.5133	0	0	0	0	0	0.7671	0	0	0	0	0	0	0	1.1282	0	0	1.3878	0	0	0	0	0.3466	0	0	0	0	0.5732	0.8178
412.2099_3.0751	0	0	0	0	0	4.1854	0	0.5107	0	0	4.5432	7.1945	0	0	0	0	0	3.515	0	9.113	4.1188	0	4.4559	0	2.4879	0	0	1.0939	0	0	3.0375	3.7335	0	0	0	1.2254	0	0	2.3633	2.0284	0.742	2.9687	0	1.0977	0	0	0	3.0806	0
412.1446_1.8565	0	0	0	0.1042	0	0	0	0.204	0.0512	0	0	0	0	0.0387	0	0	0.0461	0	0	0	0.0421	0.2466	0.3738	0.0898	0	0	0.2072	0.7594	0	0.1612	1.5212	0.7689	0.4197	2.3944	0	0.1826	0	0.0242	1.4247	0.6167	2.2468	0.6426	1.3455	0.8633	0.7289	0.7186	0	1.3629	0.4568
170.9931_4.7232	0.617	1.148	0	0.1176	0	1.2799	0.7458	0.5278	0.8939	0.6562	0.7075	0.7708	0.9004	0.6826	0.6727	0	0.7709	0.7111	0.9324	0.42	1.6285	0.3506	0.7889	0	0.6366	0.906	0	0.9552	0.3209	0	0.316	0	0.9767	0.8797	0.5259	0	0.6849	0.2872	0.6405	0	0.4375	0.1077	0.9411	0.3297	0	0	0.631	0	0.7484
170.1184_3.0252	0.5777	0.822	1.0175	1.3215	1.6027	0.4478	0.5476	0.7381	0.2739	0.7176	0.5233	0.4313	0.6052	0.3342	0.6266	0.4834	0.5038	0.6513	1.9754	1.0262	2.0535	4.8781	1.4723	3.2907	0.8571	0.2063	5.2055	1.1897	1.4072	2.2138	0.7993	1.0339	0.8968	0.6001	0.9419	0.5508	0.4703	1.1268	0.967	0.4283	0.6858	0.6423	0.4464	0.4777	0.9749	0.6728	0.3787	0.8748	0.8957
170.0843_2.0664	0	0	0	0	1.4689	0	0	0	0	0	0	0	0	0	0	0	0	0	0	0	0	0	0	0	0	0	0	3.5942	0	0	0	0	0	0	0	0	0	0	0	0	0	0	0	0	0	0	0	0	0
170.0817_1.9135	0	0	0	0	0	2.5979	0	0	3.4773	1.4023	1.8779	1.9518	1.469	1.2357	0	1.7827	1.7636	3.3345	2.9222	1.8194	4.0432	1.4326	1.9111	0.9535	0	0	0	0	0	0	3.0721	1.4271	0.9575	2.1349	0	0	2.0224	0	0.7554	1.1147	1.1902	0	0	0	0	0	0	4.0125	0
170.0667_1.8356	11.5647	32.7843	14.305	8.708	6.8799	14.9534	16.0722	18.0473	9.8213	14.2426	19.3504	11.9053	31.1065	16.5471	15.844	20.887	18.3322	13.1551	7.918	9.9343	16.9096	12.635	23.9731	5.754	6.6099	9.7041	11.3457	15.383	10.5564	9.6675	20.7558	31.7694	13.5356	11.9488	13.0567	9.0184	20.4919	6.9649	14.1098	6.0502	14.6035	49.0732	10.9327	15.0436	9.3664	28.1298	3.6347	13.1672	11.9875
170.0614_2.2744	2.8064	3.3456	3.6351	3.7637	3.5302	3.4721	3.6586	2.2483	2.9704	2.0166	3.8907	3.226	4.7854	4.7817	2.6797	3.8734	3.4135	3.6141	4.5539	2.6974	2.4934	2.9809	3.4481	2.9913	4.0862	3.4858	4.1672	0	3.1791	3.0597	4.6028	3.1206	2.9493	2.916	2.1595	2.3051	2.9982	3.0228	3.496	4.1288	4.1341	3.9596	3.3077	3.5362	0	4.6017	3.2623	4.0177	3.5717
169.6085_1.8188	0	0	0	3.4664	1.0092	0	0	0	0	0	0	0	0	0	0	0	0	0	0	0	0	0	0	0	0	0	0	0	0	0	0	0	0	0	0	0	0	0	0.2029	0	0.7787	0.719	0.1191	0	1.2454	0	0	0.8498	0.9971
169.1346_2.1706	0.5879	0	0	0	0	0	0	0	0	0.5055	0	0.5148	1.7565	0	0	0	0.9023	0	0.2353	1.2089	0	0	0	0	0	0.3331	0	0	0	0	1.9972	1.9726	0.4908	1.786	0	0	1.0653	0	0.8256	0.865	0.782	3.6949	0.6602	1.7928	0	0	0	0	0.571
169.1231_6.1835	1.7571	0	0	0	1.4349	0.719	0.6045	1.5136	1.8524	1.819	0.5185	0	0.3658	0	0	0	0.3475	0	0	0	0.4073	2.2476	1.273	0.7192	0	1.07	0	0.5495	1.3918	0.644	0.9102	0	0	0	0.5465	2.9873	0.4208	2.6542	0	0.5912	0	0	0	0.5791	0	1.3319	0	0	0.6619
169.1226_4.2118	0.9522	0	0	0	0	0	0	2.352	0	1.486	0	0	0.1824	0	0	0	0	0	0	0	0	0	0	0	0	0	0	0	0	0	0	0	0	0	0	2.3561	0	1.9152	0	0	0	0	0	0.3395	0	0	0.334	0	0
169.1223_5.145	0	0	0	0	0	0	0	0	0	0	1.2402	0	0	0	1.3277	0	0	0	0	0	0.943	0	0	0	0	0	0	0	0	0	0	0	0	0	0.7736	0	0	0	0	0	0	0	0	0	0	0	0	0	0
169.0981_1.8513	0	0	0	0	0	3.8586	0	0	0	0	1.1219	1.8675	0	0	1.764	0	1.2831	3.2173	0	4.3527	2.0513	0	3.6042	1.1591	0	0	0	0	2.2617	0	0	1.2587	0	0	3.6829	0	1.1714	0	0.4733	0	0	0	0	0	0	0	0	0	0
169.0981_1.9955	0	2.412	0	0	0	0	1.7545	1.4478	0	0	0	0	0	0	0	3.1646	0	0	1.2018	0	0	0	0	0	1.3037	0	1.8581	0	0	0	0	0	1.5139	0	0	0	0	0	2.2586	0	1.3355	0	0	0	0	0	0	0	0
169.0771_2.8684	502.374	757.428	112.241	185.594	208.353	398.207	192.105	113.121	406.24	300.086	438.878	387.304	409.064	508.692	350.077	603.934	490.965	611.69	581.465	327.376	590.446	201.352	419.178	414.412	392.281	460.002	171.596	87.7391	453.643	91.6688	271.139	324.18	253.327	320.394	619.173	345.108	506.716	429.808	329.771	471.709	505.413	210.102	432.843	348.476	543.502	299.07	443.042	447.644	421.246
169.0769_2.9744	0	0	0.7067	0	0	0	3.7193	2.7881	0	4.636	5.8969	4.9614	0	6.6187	0	0	0	0	0	4.7606	0	0	0	0	0	0	4.5542	2.4875	0	0	0	0	0	5.1795	0	0	0	0	0	0	6.7652	3.6948	0	0	11.0303	0	0	0.1724	0
414.7614_3.6501	0.4245	0.2305	0.8195	0.0287	0	0.9186	0.7409	0.7055	0.5055	0.3132	0.5598	0.232	0.3278	0.6673	0.6793	0.5651	0.8992	0.437	0.3898	0.5982	0.9762	0.2891	0.6323	0.7029	0.2789	0.8988	1.3726	0.3957	0.7167	0.7584	0.5874	0.483	0.4803	0.4961	0.4783	0.4588	0.3732	0.594	0.5627	0.3857	0.6466	0.1415	0.54	0.4278	0.2984	0.6058	0.4306	0.7707	0.4258
414.285_6.3465	3.5271	7.9047	5.4052	3.4866	6.1602	4.1161	4.4749	3.8205	3.0619	3.0049	3.7551	2.5861	2.5248	2.1097	3.6608	2.3621	1.9984	2.6492	3.3571	1.6646	0.3862	2.2054	2.3008	2.3491	0	3.1415	2.3753	0	3.6652	3.8007	2.9953	0.5212	2.2634	3.453	2.3136	3.6118	2.8886	3.9034	3.0404	2.0041	2.5823	0	2.0079	1.5412	3.5737	1.9393	1.8935	1.8959	1.5201
414.2264_2.8381	0	0	0	0	2.4368	0	0	0	0	0	0	0	0	0	0	0	0	0	0	0	0	0	0	0	0	0	0	0	0	0	0	0	0	0	0	0	0	0	0	0	0	0	0	0	0.7055	0	0	0	0
414.2254_2.9733	0.9514	0	0.7009	1.6088	0	3.2756	0	0.8348	1.0051	0.8137	2.5831	4.1139	0.9295	1.494	1.7768	1.8035	1.7502	3.5323	0.6558	6.1777	3.3249	0.4551	3.304	0.4394	0.7817	0.8534	0.3888	0.3221	1.3853	0	1.2501	2.3594	0.8812	0.6127	3.5199	0.2761	1.6602	0	1.3064	0.9397	1.5873	2.0578	2.9285	0.7236	1.6098	0.5824	0	2.0903	0.924
414.1954_1.7842	0.6603	0	0.3897	0	0.4821	0	2.098	0	0	0.5594	0	0	0	0	0	0.7307	0	1.0092	0	0	0	0	0	0	0	0	0	0.8342	0	0	0.8828	0	3.21	0	0	0	0.4112	0	0	0	0	0	0	0	0	0.4606	0	0	0.669
413.3305_6.4564	0	0	0	0	0	0	0	0	0	0	0	0	0	0	2.1383	0	0	0	0	0	0	0	0	0	0	0	0	0	0	0	0	0	0	0	0	0	3.4999	0	0	0	0	0	0	0	0	0	0	0	0
413.3163_6.0744	0	0	0	0	0	0	0	0	5.2881	0	0	0	0	0	0	0	0	0	0	0	0	0	0	0	0	0	0	0	0	0	0	0	0	0	0	0	0	0	0	0	0	0	0	0	0	0	0	0	0
173.0642_2.7624	26.7236	5.3155	12.1268	26.6051	9.3244	18.8854	7.6473	13.9632	25.6949	16.3591	27.3656	27.4263	34.9179	22.4625	21.8205	30.2459	35.7178	46.1104	33.3845	18.427	49.3228	8.2819	35.1926	23.9693	15.8498	38.7167	3.4058	4.6677	17.9175	3.5207	9.8974	13.9687	10.4145	6.6243	15.4507	11.8916	42.1217	5.5637	16.4957	15.603	11.9255	22.3438	19.5148	11.1935	16.1484	7.0447	17.4762	13.8736	13.1781
173.0642_2.592	4.3231	3.3265	3.7929	5.9522	0.8132	2.4726	1.8132	1.47	0	0	0	0	6.9846	0	2.5449	0	0	0	0	0	4.5938	1.3525	0	0	0	6.3684	12.7247	1.3905	1.7346	0.8381	1.8642	0	2.8376	0	1.9251	1.4679	5.0954	1.9794	0	3.7846	4.0527	0	3.2679	3.3972	0	0	2.9051	0	2.4398
172.1701_6.0898	0	0	1.1956	2.9426	3.6212	0.9567	0	1.1969	0.2998	1.1736	0.9052	0.2634	1.3312	1.0909	0	0	0	1.3262	1.2649	0.8942	1.6711	0.3784	1.3254	1.2761	0.9589	0	0	1.3118	1.5751	1.5815	1.1106	1.0368	1.2173	1.3468	0.7956	1.1633	1.0274	0	1.407	1.4634	0	0.8872	1.5162	0.9067	3.1441	2.2022	0	2.149	2.3798
172.1337_1.8648	0	0.382	0	1.2412	0	0	0	0	0	0	0	0	0	1.8407	0	3.5702	0	0.2341	0.3632	0	0	0	0	1.8207	0.7101	0	0.2307	2.2438	0.1396	0.3758	0	0	0	2.2657	0	0.3575	1.7568	0.8524	0	0.6122	0	0.6742	0	0.9628	0.57	0.1317	0	0.8548	0.4241
172.0975_1.8895	0.0859	0	0	0	0	0	1.1556	0	0	0	0	0.5669	0	0.8066	0	0	0	0	0	0	0	0	0	0	0	0.0934	0	0	0	0	0	2.0899	0	0	0.1388	0	0	0	0	0	0	0	0	0	0	0	0	0	0
172.0974_2.5118	0	0	0	0	0	1.4737	0	0	0	0	0	0	0	0	0	0	0	0	0	0.9023	0	0	0	0	0	0	0	0	0	0	0	0	0	0	0	0	0	0	0	0	0	0	0	0	0	0	0	0	0
171.1505_4.1092	4.1642	13.2452	10.171	5.4253	12.9807	7.2116	8.4468	9.6333	5.1517	5.6664	4.0718	4.7426	4.35	5.9938	6.6868	5.7247	3.657	7.5331	7.3941	4.5076	6.216	8.7025	6.7934	8.0728	4.92	5.4232	9.2432	7.3668	6.8732	11.5009	7.0803	5.4247	5.8056	8.6458	7.7222	4.2079	6.4502	7.276	7.9241	6.673	4.2836	6.0837	9.482	5.2298	6.2664	7.5396	4.4119	9.2617	8.2431
171.1491_1.9325	0	1.3928	0	0	0.6431	0	0	0	0.5612	0	0	0.352	0	0	0	0.0659	0	0	0.3554	0	0	0	0	0	0	1.4179	0	0	0.3057	0	1.0392	0	0	1.3511	0.3591	0	0	0	0	0	0	0	0	0	0	0	1.3354	0	0
171.1188_6.173	1.215	0	0	0.3914	0	0.2877	0.4944	1.2559	1.3507	0.8502	0	0.3341	0	0.247	0.2091	0	0	0	0.0729	0	0.2604	0.8909	1.2283	0.7645	0	0	0	0	0.893	0	0.8095	0	0	0	0.4548	2.2913	0	1.3931	0	0.5676	0	0	0	0.5838	0	0.6506	0.2084	0	0.74
171.1139_2.0801	0	0	1.8701	0	0	0	2.2325	0	1.4331	0	0	0	0	0	0	0	0	0	0	0	0	0	0	0	2.233	1.6875	0	0	0	0	0	0	0	0	0	0	0	0	0	2.508	0	0	0	0	0	0	5.2712	2.0582	4.1676
171.1033_5.062	0	0	3.1433	0	0	0	0	0	0	0	1.2165	0	0	0	2.7824	0	0	0	0	0	0	0	0	0	0	0	0	0	0.9344	0	0	0	0	0	3.103	0	0	0	0	0	0	0	0	0	0	0	2.6666	0	0
171.1026_3.7704	1.5891	1.2818	0.7208	2.0162	2.0684	0	0.8118	0.8795	1.5416	0	2.0143	1.1107	0	0.8977	1.5486	1.0189	0.9894	1.5119	1.1498	1.27	1.9103	1.6051	1.7559	2.1496	1.8481	1.9005	1.0797	1.3701	1.3636	0.752	1.4381	2.8518	0.9106	1.0765	2.4142	2.1484	1.2057	1.7963	1.2359	1.3776	0.7533	2.0931	2.3647	1.8853	1.5498	1.5572	2.7711	1.2054	1.4718
171.1025_6.3999	0	0	0	0	0	0	0	0	0	0	0	0	0	0	0	0	0	0	0	0	0	0	0	0	0	0	0	0	1.4467	0	0	0	0	0	0	0	0	0	0	0	0	0	0	0	0	0	0.7411	0	0
171.0302_1.9094	0	0	0	0	0	1.6019	0	0	0	0	1.5186	1.5589	0.5484	0	1.3828	0	1.6551	1.6826	0	1.4815	1.5787	0	1.5839	0	0	0.4241	0.3884	0	2.6049	0	1.3187	1.0301	0	0	0.7735	0	0	0	1.8018	0.0569	0	0.8683	0.5717	0	0	0	0	0	0
416.2907_6.3226	0	0	0	4.714	1.2486	0	4.4014	2.2284	4.2672	4.486	2.058	1.9499	0	0	0	0	0	0	0	0.2785	0	0	0.1456	0	12.5815	0	0	0.71	1.5051	0	0.4039	0	0	0	0	0	0	0	0	0	0.1881	0	0	0	0	5.9804	0	0	0
416.2879_6.4102	0	0	0	0	0	0	0	0	0.2195	0.3891	0	0.5502	0	0	0	0	0	0	0	1.4593	0	0	0	0	6.0306	0	0	2.648	0	0	0	0	0	0	0	0	0	0	0	0	0	0	0	0	0	0	0	0	0
416.2474_4.9995	0	0	7.5139	0	0	0	0	0	0	0	0	0	0	0	0	0	0	0	0	0	0	0	0	0	0	0	0	0	0	0	0	0	0	0	0	0	0	0	0	0	0	0	0	0	0	0	0	0	0
416.2466_5.143	1.014	0	4.0043	0	0	0	0	0	0	0	0	0	0	0	0	0	0	0	0	0	0	0	0	0	0	0	0	0	0	0	0	0	0	0	0	0	0	0	0	0	0	0	0	0	0	0	1.3866	0	0
416.2108_2.7844	0.564	0	0.2631	0.4947	0.1952	0.3291	0	0	0.6059	0	0.7194	0.6445	0.3425	0.9006	0.3294	0.4189	0.6483	0.1429	0	0.261	0.2672	0.071	0.8305	0.1738	0.7905	0.1182	0.3129	0	0.1732	0	0.6634	0.1679	0	0.1224	0.2651	0.1599	0.4545	0	0.5163	0.5648	0.2322	0.2149	0.4539	0.7705	0.3241	0.2275	0	0	0.2486
416.1504_1.8694	3.3266	0	0.0165	0	0	0.1621	2.117	3.128	0.2915	0	0	0.0163	0	0.0379	0	0	0	0.0253	0	0	0	0	0	0	0	0	0.055	0	0	1.2932	0	0	0	0	0	0.0113	0	0	0	0	0.0392	0	0.0286	0	0	0	0.0255	0	0
416.04_3.5887	0.0408	0.8309	0.1434	0.0837	1.8485	4.6315	3.6245	4.4528	1.9195	1.3595	0.5231	0.9049	0.0485	0	1.7941	0	0	0.2108	0	1.5005	0.4266	4.211	0.3128	0.0378	0.2352	0	0	7.1674	0.7059	1.1788	0.632	0.5426	1.1244	1.0992	0.7277	0	1.6709	0	0.1853	0.1154	0.1484	0.0251	0.2709	0	0.2452	0.5236	0.0268	0.5813	0.0236
415.2526_2.8361	0.6411	1.6783	0.7126	0.5016	0	1.0644	1.328	1.4406	0.4905	0.9054	0.7125	0.5769	0.7586	0.7268	1.0049	0.6822	1.0163	0.5937	0.6862	0.9735	0.8287	0.6357	0.5363	0.6205	0.5649	0.8943	1.3098	0.4889	0.7705	0.8891	0.4555	0.6885	0.7219	0.6888	0.7434	0.3022	0.8404	0.6369	0.7322	0.7453	0.3709	0.2261	0.683	0.3912	0.6235	0	0.8916	0.6403	0.5732
415.2119_6.3229	0	0	1.2917	15.2699	0	0	0	0	0	0	0	0	0	0	0	0	0	0	0	0	0	0.0583	0	0	0	0	0	0	0.0784	0	0.0645	0	0.1255	0	0	0	0	0	0.064	0	0	0	0	0	0	0	0	0	0
174.1523_2.5355	0	0	1.7686	0.3183	0.4742	0.7907	0.044	0.1192	0.0595	0.0696	0.608	0.3581	0.0162	0.1724	1.5932	0.4529	0.416	1.0632	0.2359	0.0545	0	0	1.2753	0.0257	0	0	0	0.0282	0.1457	0	0	0.0276	0.1603	0	1.6072	0	0.6168	0	0	0	0	0	0	0	0	0.0149	0	0.0415	0.1021
174.1451_1.8848	0	0	0	0	0	0	0.2342	0	0	0	0.0684	0	0	0.3755	1.4079	0	1.5846	0.6303	0.4716	0	0.494	0	0	0	0.3746	0.1465	0	1.1673	0	0	0	0	0	0	0	0	0	0	0	0	0	0	0	0	0	0	0.368	0	0.1625
174.1157_2.1709	2.5547	2.3892	0	1.6917	2.5868	0	0	0	1.6559	0	0	0	0	0	0	0.2139	0	0	0	0	0	0	0	0.2534	0	0	0	2.075	0	0	0	2.3538	0	5.0765	0	0.335	0	0	0	0	0	0	0.8884	3.8904	2.7721	1.9016	0	2.5213	0
174.1138_2.1171	0	7.6992	1.6991	0	1.5461	0	0	0	0	1.5917	0	0	0	2.4318	0	2.3107	2.3693	0	1.8239	1.7473	0	1.9613	0	2.4923	0	0	2.1124	6.0046	0	2.9065	2.2461	0	3.909	15.6876	1.1626	0.8741	1.4176	0	3.8299	0	0	0.9113	6.0597	5.028	3.5707	3.1513	0	6.7397	2.2526
174.0595_1.8879	2.0785	4.3045	0	0	0	4.5819	1.2643	0	0.3838	0	0.9134	2.3432	3.9534	3.7097	2.7231	1.6555	4.0062	3.4952	4.4737	0	4.8974	0	5.0845	2.9438	0.749	2.4162	0	0	0	0	0	0	0	0	4.5141	0	4.1704	0	2.4513	2.5027	0.9463	0	0	0.7855	0	0	1.107	0	0
174.0582_1.8324	0	0	0	1.9806	0	0	0	0	0	0.1154	0	0	0	0	0	0	0	0	0	0	0	0.2437	0	0	0	0	0	0	0	0	0.2697	0.2126	0.6658	0	4.5811	0.1055	0	0	2.4513	0	0.4543	0.8961	0	0	0.3954	0.5002	0	0.7849	0
174.0241_2.627	0	0	0	0.3245	0	0.9202	0.8718	0	1.3408	0.9794	0.8227	0.6854	0.9866	1.2182	0	1.243	1.5178	1.4389	3.0067	0.9125	1.5725	1.5909	0.5862	3.1836	1.747	1.5656	0.8597	0.9703	0.6616	3.425	0.7054	1.0905	1.2664	2.4828	0.9019	1.5436	1.2827	0	0.7711	0	1.4703	0.2139	0.4759	0.3693	0	0.8006	0.6487	0.6761	0
174.0235_2.2012	0	0.5811	0	0	0	0.4435	0.2125	0	0.0902	0	1.0763	0.3137	0.2288	0.8802	1.5463	1.4751	0.5433	1.3847	0.5885	1.1221	0.2978	0	0	0	0.1803	0	0.7075	0.1136	0	0	0.4367	0	0	0	0	0	1.6919	0.0533	0.423	0	0	0	0	0	0	0	0.1075	0.053	0
173.1406_1.8488	0	0	0	0	0	0	0	0	0	0	0.0566	0	12.5714	0	12.0374	0	0	0	0	0.3845	0.7295	0	0.0704	16.2771	0	0	0.3709	0	0.4664	0	0	0	0	0	0	0	0	0	0	0	0	0	0	0	0	0	0	0	0
173.1336_5.7044	1.265	0	0	0.601	0	0	0	0	0	1.3197	0	0	0	0	0	0	0	0	0	0	0	1.3651	0	0.5377	0	0	0	0.8923	0.6534	0	0.5681	0	0	0	0	2.0429	0	1.3988	0	0	0	0	0	0	0	0.8902	0	0	0.7499
173.1295_1.9149	9.3657	5.4565	9.3551	5.4889	5.9972	2.4341	4.534	1.5101	0	0.2783	2.1723	1.6201	0	2.4874	3.7377	5.1975	1.6309	5.4128	6.5272	6.6754	3.0782	0.4045	3.2647	0	3.8591	0	0	10.8305	2.6081	15.3097	0	2.4281	3.7889	22.6826	3.0712	0	2.3349	0	5.2586	0	4.4166	11.8423	7.7701	0	4.9789	1.3136	9.3073	5.1427	17.7
173.1286_2.0261	0	0	0	0.4118	0	0	3.1954	5.5989	0	0	0	0	0	0	0	0	0	0	0	0	0.0529	2.3799	0	0	0	0	0	0	0	0.7308	0	0	0	0.9057	0	0	0	1.0106	0	0	0	0	0	0	0	0.4408	4.0939	0.9185	0
173.0824_2.1397	4.0121	6.3915	15.1934	6.4803	0	6.0152	5.5884	2.5409	4.5522	1.8034	4.8832	4.1853	3.938	1.3503	8.7738	2.6126	4.6027	5.2538	2.3525	23.36	4.2035	2.8771	9.8887	5.5805	5.6067	7.6558	4.4017	3.8851	6.2667	0.955	4.7528	5.5834	6.8784	0	6.9233	7.2097	3.5145	4.0516	14.6121	8.2213	9.0839	6.6607	9.9167	3.5515	10.5396	7.4314	2.323	12.7729	6.352
173.0643_2.5149	0	0	0	0	0	0	0	0	0	0	0	0	1.3474	0	0	0	0	0	0	0	0	0	0	0	0	0	0	0	0	0	0	0	0	0	0	0	0	0	0	0	0	0	0	0	0	0	0	0	0
420.2731_5.7014	0	0	0	0	0	0	0.1615	1.2698	1.0511	0.934	0	0	0	0	0.214	0	0	0	0	0	0	0.6429	0	0	0	0	0	0	0	0.1035	0	0	0	0	0	0	0	0.3027	0	0	0	0	0	0	0	0	0	0	0
419.2403_6.3483	10.1388	19.2794	6.417	6.4765	10.239	8.385	9.8227	7.2745	6.175	7.0561	4.7607	3.8308	4.7593	4.381	8.5016	4.1209	3.5041	5.2552	5.7546	3.2699	3.6172	4.3826	4.9507	3.0487	2.4018	9.0701	5.0648	3.2063	7.6861	7.5481	4.6308	1.4631	4.8934	7.2196	4.7145	5.9069	7.1078	7.7322	2.8762	3.7042	6.516	2.4263	3.9939	3.5378	6.2474	2.9745	5.2289	3.3919	3.6885
419.2019_2.8392	0.9742	0	0	0	0	0.1057	0	0	0	0	0.2252	0.253	0.0901	0	0	0	0	0	0	0.0728	0.1144	0.0477	0	0	0	0.1177	0.1852	0.3955	0	0	0	0.6231	0	0.0733	0	0.2075	0	0	1.327	0.2495	0	0.4658	0.6456	0.514	0	0	0	0.1815	0.4606
419.1395_2.1695	0	0	0.0618	0.0245	0.0197	2.4699	0	0	0	0	0.6207	1.9823	0	0.2301	0.6436	0	0	0.9157	0	0	0.03	0	2.6936	0	0.0512	0	0	0	0	0	0	0	0	0	0	0	0.0893	0	0.1116	0	0	1.1864	0	0	0	0	0	0	0
419.0886_2.1968	0.6963	0	0	0	0	0.5814	2.8111	5.3948	1.087	0.6508	1.4625	0.4151	0.2795	0.1783	1.1237	0.6441	0.0274	0.0585	0	0.8347	0	0.12	0.7133	0.1208	0.4559	0.4859	0	0.8372	0.1081	0.7639	1.0759	0.9665	0.781	0	0	0.022	1.1285	0.0502	0.9047	0	0	0	0.2849	0.0443	0.2164	0	0.0249	0.1648	0
418.263_5.7217	3.4454	0	0	0	0	0	0	0	0	0	0	0	0	0	0	0	0	0	0	0	0	0	0	0	0	0	0	0	0	0	0	0	0	0	0	0	0	0	0	0	0	0	0	0	0	0	1.6475	0	0
418.2617_5.4853	0	0	0	12.0018	0	0	0	0	0	0	0	0	0	0	0	0	0	0	0	0	0	0	0	0	0	4.861	0	0	0	0	0	0	0	0	0	0.6334	0	0	0	0	0	0	0	0	0	0	4.1261	0	0
175.1492_5.6009	0.6029	7.4515	2.2864	5.7074	7.4365	2.069	0.9167	4.6635	3.8353	4.5741	1.9064	3.0707	3.8476	3.6101	0	0	3.0446	4.0092	0	0	0	4.7886	3.9073	4.6622	0	1.9607	9.2573	5.9205	4.5572	1.0611	1.8537	3.6931	4.2646	5.3023	4.4656	2.1978	3.5481	4.3901	3.1684	0	0	3.7468	2.0207	0	2.2539	2.529	2.8266	0	0
175.149_6.1722	2.4901	0	0	1.2175	2.2401	0	0	2.9014	3.1481	2.7062	0	0	0	0	0	0	0	0	0	0	0	2.4232	0.8865	0	0	1.5674	0	0	1.8734	0	1.193	0	0	0	0	4.6221	0	3.3674	0	0	0	0	0	1.2906	0	1.4498	0	0	0
175.1208_2.1205	0	1.1789	0	0	4.1652	0	3.9468	2.2684	0	1.7587	0	0	0	0	0	2.3443	0	0	0.8567	0	0	0	0	0	0	0	0	0	0	0	0	0.2609	0	0	0	2.1403	0	0	0	0	1.849	0	0	3.6099	0	0.2123	0	0	1.3768
175.12_2.4584	0	4.6937	0	0	0	0	0	0	0	0	0	0	0	0	0	0	0.7161	0	0	0	0	0	0	0	0	0	0	0	0	0	0	0.3081	0	0	0	0	0	0	0	0	0.9577	0	0	0	0	0	0	0	0
175.12_1.6526	0	0	3.5544	6.9716	9.7241	0	0	0	0	0	0.1809	0	0	0	0	0	0	0	0	0	0	5.0464	0	1.6035	8.1042	0	0	0	0.9746	4.6689	0	4.2282	4.2231	5.1724	0	0.2351	0	8.8424	0	0	0	0	0	0.2241	14.4488	3.0281	1.6375	6.1299	0
175.1185_2.0734	0	0	0	0	0	0	0	0	0	0	0	0	0	0	0	0	0	0	0	0	0.4058	0	0	0	2.2336	0	0	0	0	0	0	0.5557	0	0	0	0	0	0	0	0	0	0	0	0	0	0	0	0	0
175.1143_4.9656	0	0	0	0	0	0	0	0	0	0	0	0	0	0	0.9328	0	0	0	0	0	0	0	0	0	0	0	0	0	0	0	0	0	0	0	0	1.876	0	0	0	0	0	0	0	0	0	0	2.1645	0	0
175.1142_1.8285	2.022	0	0	0	0	0	3.745	0	0	0	2.1028	0	0	0	0	1.9273	0	0	0	0	0	2.052	1.8277	0	0	0	0	0	2.256	0	3.7932	0	0	0	1.8098	5.1214	0.0853	7.1959	0	0	0	2.6252	0	0	0	3.0989	3.9668	0	0
175.1103_2.686	1.5533	0	0	0	0	0	0	0	0	0	0	0	0	0	0	0	0	0	0	0	0	0	0	0	0	0	0	0	0.0337	0	0	0	0	0	0	0	0	0	0	0	0	0	0	1.8738	0	0	0	0	0
175.109_1.5386	0	0	0	0	0	0	1.7352	0	0	0	0	0	0	0	0	0	0	0	0	0	0	0	0	0	0	0	0	0	0	0	0	0	0	0	0	0	0	0	0	0	0	0	0	0	0	0	5.4977	0	1.0026
175.0886_1.8606	0	0	0	0	0	0	0	0	0	0	0	0.4429	0.6371	0.4993	0	1.0379	0	0.57	0	0.3068	0	0.3466	0.4955	0.7524	0.5161	0	1.3191	0	0.4455	0	0.7754	0.8964	0.316	0.393	0	0.2533	0	0	0.8173	0.6183	0	0	0.578	0.5694	0	0	0	0	0
175.0248_1.271	3.6768	0	2.355	5.5461	0	31.2086	0	0	0	0	41.9202	36.1295	13.3248	23.464	35.4121	19.9041	36.7682	21.1892	3.9641	27.6961	25.7684	0	29.8767	5.5446	0	0	19.9818	0	24.9308	0	19.9981	16.9826	0	0	10.4864	6.0002	19.5548	0	27.4792	0	0	13.3381	9.4594	0	0.8264	4.9638	0	0	0.4498
175.0244_1.1852	0	0	0	0	2.1875	11.7428	0	0	0	0	10.1435	10.4063	2.0471	4.2402	7.9697	6.7541	7.0507	5.3682	0	6.6893	7.205	0	6.4327	1.9074	0	0.051	0	0	0	0	5.3042	5.5673	0	0	0	0	0	0	5.9473	0	0	3.3581	0	0	0	1.6952	0	0	0.3846
175.024_1.0583	0.1773	0	0	0	0	0.5139	0	0	0	0	0	0	0	0	0.7032	0	0	0	0	0	0.4551	0	0	0	0	0	0	0	0	0	0	0	0	0	0	0	0	0	0	0	0	0	0	0	0	0	0	0	0
174.9935_6.3467	4.4938	10.5194	6.1741	5.1538	7.2639	3.6028	5.1536	3.8141	4.3494	5.2499	4.1454	3.354	3.5216	4.5922	4.3875	4.4624	4.2612	4.0962	4.5148	3.4644	5.1771	5.6301	4.6492	4.9483	3.6708	5.8941	9.1602	6.1092	0	6.058	2.7205	4.3697	4.7001	5.7968	5.2752	2.9478	4.2916	5.7908	4.1006	3.973	5.4336	4.6459	4.6948	2.8874	8.2919	0.965	4.1905	6.1673	7.8043
174.9933_6.4065	0	4.6641	2.006	0.5745	3.1455	2.5237	0	1.4615	1.8712	2.2936	1.5885	0	1.9676	2.2704	0	2.0882	1.329	2.0768	1.9364	2.5804	2.9452	0	0	2.7429	0.7422	2.2905	4.0826	2.3516	1.0795	2.3511	0	2.2759	0	2.365	2.2548	0	2.7142	3.485	1.9441	1.7041	2.2321	1.4352	2.027	0.8676	0	1.6704	2.2139	2.2528	2.8828
426.8743_4.7205	1.4579	2.1754	0.0924	0	0.0425	1.5081	1.3672	0.9227	1.075	0.7487	0.3582	0.5179	0.7704	0.2187	1.3031	1.2431	0.703	0.8796	0.9501	0.8034	0.9797	0.4171	0.7535	0.7869	0.5516	0.4078	1.4151	0	0.4971	0.6767	0.5814	0.6087	0	0	0.6588	0.0996	1.81	0.8747	0.2634	0.2615	0.5608	0.0152	0.551	0.5642	0.4091	0.5524	0.4313	0.6134	0.9338
425.3391_5.483	0	0	0.0456	0	0.0906	0	0	0	0	0	0	0	1.3402	0	0	0	0	0	0	0	0	0	0	0	0	0	0	0	0	0	0.7794	0.5422	0	0	0.1885	0	0	0	0	0	0	0	0	0	0	0	0	0.208	0
425.2877_5.0569	0	0	0.752	0	0	0	0	0	0	0	0.3531	0	0	0	0.9115	0	0	0	0	0	0.726	0	0.0828	0	0	0	0	0	0	0	0	0	0.0566	0.0556	0	0.1719	0	0	0	0	0.0236	0	0.0453	0	0	0	1.0522	0	0.1092
424.1795_1.8681	0	0	0.0483	0.0294	0.0966	0.4659	0	0	0.2053	0	0.2546	0.2326	0.1206	0	1.0154	0.5604	0	1.1411	0.137	0	0.1866	0	0	0	0	0	0	0.1488	0	0	0	0	0	0	0	0	0	0	0	0	0	0	0	0	0	0	0.1334	0	0
423.1933_4.1144	3.6322	0	0.0631	0.4761	0.2838	0.4856	0	0.5306	0	0.6892	0.4591	0.7708	0.5697	0	0.0797	0.0303	0	0	0	0.447	0.2931	0.0583	0.0849	0.4777	0.2388	1.8226	0.0238	0	0.2794	0	0.1941	0.5399	0.0455	0	0	1.3922	0.6649	2.3325	0.097	0.3047	0.2671	0.2031	0.1105	1.043	0.0384	0.9211	0.8471	0.0348	0.8837
423.18_2.6594	0	3.0057	0.0445	0	0	1.0161	0.2911	0	0.1028	0.0307	0.1825	2.8393	0.1768	0.8335	1.6073	0.4649	0.9893	0.615	0.7466	1.1975	0.402	0	0.7832	0	0	0.0354	0.0862	0.1128	0.8863	0.1187	1.1971	0.049	0.091	0	0.2411	0	1.1916	0	0.1404	0	0.1097	0	0.1937	0.069	0.0888	0	0.1188	0	0
422.2498_1.8117	1.4176	0	1.3598	6.3037	2.0146	0	0	0	0	0	0	0.6099	0	0	0	0	0	0	0	0	0	0	0	0	0	0	0	0	0	0	0	1.4152	0	0	0	0	0	0	0	0	0	0	0	0	0.5233	0.8089	0	0.6797	1.2852
422.1584_2.7007	0	0	0	0	0	0	0	0	0	0	0.0861	0	0.1551	0.2404	0	1.1716	0	1.0346	0	0	0	0	0	0	0	0	0	0	0	0	0	0	0	0.0204	0	0	0.9191	0	0	0	0	0	0	0	0	0	0.0081	0	0
422.1572_2.6317	0	0.0394	0.0428	0	0	0.196	0	0	0	0	0	0	0	0	0.7635	0.7728	0.2629	0.9975	0.2315	0.1298	0	0	0.2922	0	0	0	0	0	0	0	0.2831	0	0	0	0	0	0	0.0277	0.1118	0	0	0	0	0	0	0	0	0	0
179.1437_5.816	1.1272	0	2.0426	0	0	1.7709	0	0	0	0	2.5376	1.6039	0	0	1.8049	0	0	0	0	0	0	0	0	0	0	0	0	0	0	0	3.9381	2.113	0	0	1.3148	0	0	0	0	0	0	0	0	0	0	0	1.2033	0	0
179.1077_6.24	1.5967	5.7198	3.1368	2.8211	4.337	3.9378	4.2616	5.6361	4.8576	2.8546	2.3979	2.0927	2.9638	2.2896	2.271	2.8103	2.5714	2.9035	2.6443	2.1734	3.1902	4.5811	4.1215	2.5689	2.0357	3.9163	5.2	4.7778	1.1946	3.8113	2.7877	2.5588	2.6951	0	2.5411	5.2536	2.687	5.5238	2.0206	3.1932	2.6351	2.288	2.6337	1.9033	3.1948	1.9553	1.9232	2.8148	3.6667
179.0686_1.8343	0	0	0	0	0	0	0	0	0	0	0	0	0	0	0	0	0	2.7663	0	0	0	0	2.3848	0	0	0	0	0	0	0	0	0	0	0	2.8285	0	0.531	0	0	0	0	0	0	0	0	0	0	0	0
179.0646_3.7	1.5171	4.2079	0	0	0	2.597	2.449	2.6379	0	0	1.8023	1.2082	0	1.8406	2.0379	1.9818	2.1463	0	2.3239	1.4021	0	2.3833	2.2897	2.9147	0	0	0	3.1097	3.2783	0	1.3341	0	2.882	3.0082	2.0889	1.3054	2.8209	2.5285	1.6299	0	1.3602	2.0417	1.7417	1.517	0	0	1.9884	2.4662	0
177.129_5.3898	0	0	6.7613	0	3.0591	0	0	0	0	0	2.1669	0	0	0	5.3638	0	0	0	0	0	4.371	0	0	0	0	0	0	0	0	0	0	0	0	0	5.0589	3.1958	0	0	0	0	0	0	0	0	0	0	7.214	0	0
177.1286_5.0573	0	0	6.3859	0.2529	2.179	0.4218	0.1436	0	0.1578	0	2.8178	0.1449	0.1565	0.2584	6.3231	0	0.4263	0	0.371	0.4714	4.5773	0	0.8552	0	0.3285	0	0	0	0	0	0.3735	0.2634	0	0	6.2117	2.9008	0	0	0.1314	1.112	0.3519	0	0	0	0.7679	0	5.4654	0.2527	1.2939
177.1279_5.4465	0	0	0.9261	0	0	0	0	0	0	0	0	0	0	0	0.9596	0	0	0	0	0	0	0	0	0	0	0	0	0	0	0	0	0	0	0	0.5338	0	0	0	0	0	0	0	0	0	0	0	1.1778	0	0
177.1036_2.255	1.6009	0	2.964	1.1465	3.5538	1.5009	3.061	1.7243	1.889	1.3307	0.6541	0.1992	0	0	0	0	0	0.3522	0	0	0	2.2212	0	2.4282	2.0854	2.4354	0	0	0	2.467	0.6242	0	0	1.1225	0	2.3533	0.509	3.1235	0.2303	2.5134	1.2689	0.9223	1.2788	1.8652	0	2.3731	5.9505	0.6456	3.136
176.0751_2.1055	107.476	35.648	0	0	0	13.8265	0	0	0	0	21.5545	28.0369	112.644	74.15	17.4269	78.5499	82.2605	0	90.1026	0	33.5301	0	25.0564	46.0347	55.9789	76.5142	0	0	0	0	0	15.1346	0	15.6013	10.1364	0	82.5022	0	21.0716	45.8118	55.7614	47.7384	21.891	66.6523	0	13.0347	0	0	0
176.075_2.2112	29.9171	104.69	0	0	12.7166	34.8935	19.5688	21.3948	0	23.8492	40.512	13.7294	35.264	26.4826	41.3603	25.9502	33.5715	0	0	0	69.7278	23.7443	23.286	86.7424	20.6765	40.9948	0	22.533	22.0419	18.6375	0	0	22.3372	34.6149	23.1089	15.6466	34.1829	28.524	0	17.9995	20.3855	20.2506	0	20.99	27.2411	26.1165	22.878	14.7549	22.9722
176.0748_1.9314	0	13.0798	0	0	0	5.2993	0	0.5089	0	0	0	2.243	0	0	10.9815	0	0	2.0632	0	3.1626	0.7617	0.5558	5.4854	0	0	0	0	0	2.6187	0	0	0	0	0	3.8986	1.3532	1.5835	0	0	0	0	0	0	0	0	0	0.63	0	0
176.072_4.9088	1.134	0	0	0	0.1883	0	0	0	1.782	0.8458	1.3005	1.4142	0.6992	1.5044	0.9677	0.6197	1.4661	1.3	2.0015	0.6409	0.6669	0	2.0667	0.4616	1.5914	1.6185	0	0	0.6074	0.2418	0.1599	1.2725	0.2075	0.744	1.1215	2.0018	1.2597	0.1486	0	0	2.8859	1.9275	0.4124	0.6692	1.1001	0.163	0	0	0.2815
429.3331_6.4036	0	0	2.7488	7.5778	0	0.3921	0	0	0	0	0.6324	0	0	0	0	0	0	0	0	0	0	0	0	0	0	0	0	0	0	0	0.1185	0	0	0	0	0	0	0	0	0	0.1947	0	0	0	0	0	0	0	0
428.2616_3.7063	0.4259	0.353	0.9032	0.6589	0.8089	0.5049	0.9494	0.9408	0.4855	0.705	0.415	0	0.6578	0.5552	0.6442	0.717	0.6904	0.4803	0.6471	0.3915	0.9047	0.5463	0.6484	0.6686	0.3109	0.6892	1.4526	0.834	0.9289	0.9814	0.6915	0.5659	0.6159	0.6856	0.5422	0.6756	0.5269	0.8287	0.5561	1.0857	0.6519	0.208	0.5768	0.6883	0.349	0.531	0.5392	1.0191	0.8055
428.0862_1.7439	0.5136	0	0	0.8289	0	0	0	0	0	0	3.6283	3.72	5.2247	7.4164	0	5.51	6.7808	0	5.3783	1.8493	0	0	6.3872	2.0522	4.899	0	0.4678	0	0	0	3.3325	3.6949	0	0	0	0	1.7437	0	5.3083	0.5622	1.1151	9.2361	3.7837	3.3975	0	0	0	0	0
428.0859_1.8301	26.1837	2.7304	16.7572	13.8969	0	5.4279	0	3.0887	6.3125	1.857	11.5355	13.342	31.1177	25.2189	6.4317	27.7169	15.91	8.6811	22.0547	9.1604	15.9512	1.0566	21.3138	11.4732	12.62	12.5301	8.8748	2.1127	3.0536	0.4787	9.091	11.6742	3.6478	2.0383	2.6432	3.0949	15.1953	1.7415	17.4692	16.0818	12.3972	21.9228	14.1896	9.8738	7.1071	11.3274	2.1106	9.5565	8.0034
427.1772_4.2156	1.0471	0	0	0	0	0	0.0276	1.4272	0	0.5262	0	0	0.0268	0	0	0	0	0	0	0	0	0	0	0	0	0.7326	0	0	0	0	0	0	0	0.0187	0	0.7957	0.023	0.3229	0	0	0	0	0	0	0.0346	0	0.1054	0	0
427.1392_1.9893	0	0.1412	0	0	0.1347	0.0601	0	0	0.0177	0.1867	0	0.4165	2.6925	0.2053	0	0.1888	0.0808	0	0.1609	0.0385	0.2475	0.4035	0.1927	0	0.0202	0	0.1823	0.1435	0.1455	0.7334	0.1247	0	0.1966	0.4269	0	0.2194	0.0834	0.4182	0.0957	0.1453	0.1974	1.8674	0	0.1336	0.0692	0.0512	0.1076	0.0406	0
427.0861_1.8627	5.5433	0.2721	0	0	0	0.1276	0.3102	1.5341	0.3868	0.0824	1.0271	0.3117	0	0.5251	0	1.5499	0	0.1982	1.7224	0	0.4093	0	1.1305	0.1796	0	0.8278	0	0	0	0	0	0	0	0	0	0	1.1538	0	0	0	0	0	0	1.402	0	0	0.2272	0	0
181.1232_4.5554	1.1671	0	0	0	0	1.8833	0.5744	2.1256	2.6269	0	0.799	2.0355	1.3025	0.6703	1.3831	0.6546	0	2.6991	0.3503	1.1259	2.5544	0	3.2052	0	0	0	0	0.6585	0	0	0.9039	1.1079	0.8436	0	0	0	2.3027	0	1.1269	1.7998	1.0038	0.6232	0	0	0	0	0	0	0
181.0978_2.8304	0	0.5144	0	0	0	2.9219	0.4931	0	0.6238	0.6726	0	1.5709	0	0.5553	0.5546	0	0.8754	2.9958	0.5935	2.2272	0	0.5383	0.9165	0.8654	0.4768	0.1809	0.2516	0.9028	1.1738	0.4285	0.358	0	0.3925	1.3397	2.0668	0.557	1.1815	1.3183	0	0	0.1316	0	0	0.186	0	0.0952	2.2788	0	0.1981
180.1385_5.9435	0	0	0	0	0	1.1084	0.3762	0.9586	0.9249	0.6884	0.7472	1.2347	0.7342	0	0	0.5148	0.4857	1.9057	0.4013	0.6373	2.1177	0.4581	2.2597	0.4244	0.2348	0.5122	0.0935	0	0.5493	0.1093	0.932	1.2687	0	0.3629	1.3906	0.3137	1.1381	0	0.4592	0.9176	0.5559	0	0.4483	0.3628	0	0	0	0	0.5711
180.1033_2.5577	0	0	0.4289	0.4086	0.5674	0.9203	1.298	2.0346	0.5948	0.6473	0.7325	0.7601	0.8416	0.8749	0	0.1628	1.0918	1.0681	0.633	0.8955	1.0405	1.6399	0	0.5579	0.7452	0	0	3.0835	1.0286	1.8231	0.9424	0	2.4903	0	0.853	0.7191	0	0.7194	0	1.0684	0	0.5985	0	0.4826	0	0.9894	0.4755	0.728	0.7114
180.1031_3.1971	0.9241	1.6066	0	0	0	0.5998	0.4364	0.7079	0	0.9104	0.6495	0.5203	0.3816	0.6288	0	0.5553	0.3386	2.1558	0.7144	1.0112	0	1.8705	0.5998	1.1918	2.4624	0	0.4314	1.9876	0	1.3959	0	1.079	3.7538	14.2835	5.1889	0.1828	0.5305	0.1526	3.9397	0.4631	1.9101	0	1.989	0.5024	0	0	2.3059	0.2047	0.2361
180.103_5.5825	2.2451	6.6647	7.9174	5.5334	9.0162	3.1707	3.7284	3.4563	2.5529	1.8466	2.335	3.0844	1.8114	2.9969	3.0338	1.7408	2.2172	2.8617	3.6543	2.677	3.2466	3.4981	4.0692	2.3216	3.5273	2.0727	0.7082	3.8934	3.5103	4.5011	2.881	2.099	3.8162	4.6172	0.9909	3.4109	3.1787	0.9951	3.4711	4.0094	3.0724	3.8921	5.0834	1.4338	9.2725	6.4883	1.5172	7.5348	4.8404
180.0896_1.8393	0	0	0	0	0	3.0259	0	0	0	0	2.1136	2.075	0	2.1139	2.3663	2.4886	2.9887	3.5322	0	3.0718	0	0	4.4603	0	0	0	0	0	0	0	0	2.5799	0	0	6.7581	0	0	1.1966	3.5477	0	3.0152	3.0618	0	0	0	0	0	0	0
180.0892_1.9849	2.9836	0	1.7208	4.7355	3.0656	2.1642	3.6902	2.6209	3.6914	2.3649	0	0	1.5287	0	2.3663	0	0	0	2.1207	0	0	2.9802	0	1.9929	2.8948	3.046	0	2.5015	3.479	3.0342	2.1059	0	1.7805	1.6651	0	2.0061	2.1882	4.5688	0	4.6801	2.9732	0	3.3162	3.2472	3.6677	2.1523	5.5627	3.4405	2.461
179.1553_2.4697	0	0	0	0	0	0.5867	0	0.0621	0.2483	0	0	0.1483	0	1.8672	0	0.8304	1.3985	0	0	1.7527	0.7172	0	0	0	0	0	0	0	0	0	0	1.3661	0	0	1.4867	0	0	0	0.8156	0	0.24	20.9697	0.7508	4.4396	0	0	0	0	0
179.1441_5.1702	0	0	0	0	0	0	0	0	0	0	0	0	0.2283	0	0	0	0	0	0	0	0	0	0	0	0	0	0	0	0	0	1.1437	0	0	0	0	1.7166	0	0	0	0	0	0	0	0	0	0.82	0	0	0
434.1953_3.2276	1.3205	0	0	0	0.0591	0	0.1799	1.1376	3.62	3.3738	0.0958	0	0.3871	0	0	0	0	0	0	0	0	0	0	0.1233	2.8574	0.1671	0.077	0.0294	0.0199	0.0236	1.0827	2.3267	0.0492	0	0.0222	0.278	0	0.5965	1.1771	0.5332	0	0	1.7374	0.349	0	0	0.0143	0.0478	0
432.2794_2.8365	1.0306	2.2078	0	0.5335	0	1.3751	1.1369	1.2934	0.8796	1.31	0.9886	0.8952	0.7809	0.9721	1.9112	1.0528	1.5763	0.5026	1.1816	0.9161	1.0503	0.9791	1.0601	0.99	0.6804	1.3002	1.7872	0.9989	0.8331	1.2805	0.7234	0.512	0.6439	0.5744	1.2566	0.5052	1.3471	0.931	0.84	0.7302	0.6304	0.2885	0.8576	0.6416	0.6115	0.5107	0.9881	0.4489	0.39
432.2512_6.5473	0	0	3.2532	4.0327	8.0013	0	0	0	0	0	0	0	0	0	0	0	0	0	0	0	0.1031	0.3746	0.216	0	0	0	0	0	0	0.3067	0	0	0	0	0	0	0	0	0	0	0	0	0	0	0	0	0	0	0
432.1286_1.9406	2.4129	0	0	1.1059	0.6028	0	0	0.0445	0	0.1647	0	0	1.4106	1.0964	0	0	0	0	1.4107	0	0	0.0817	0.1868	0.5823	0	0.8207	0.432	0.0375	0.6094	0.0338	0.0827	0.8618	0.1004	0.2	0.3961	0.9622	0	0.1155	0.3435	0.6717	0.4477	0.9169	0.9552	1.4717	0.2978	0.7028	0	0.5784	0.2155
431.214_1.9789	0	0	0.142	0	0	0	0	0	0	0	0	0	0	0	0	0	0	0	0	0	0	0	0	0	0	0	0	0	0	0.389	0	0	0	0	0	0	0	0.1303	0	0	0	0	0	0	0	0	0	0	0
431.165_1.8672	0	0	0.1774	0	0	0	0	0.1583	0	0	0	0.1752	0	0	0.8617	0.1633	0	0	0.155	0	0.139	0	0	0	0	0	0	0.0341	0.0977	0	0.666	0.5663	0	0.3016	0	0.1213	0	0.0553	0.4198	0.161	0.2887	0.4285	0.2323	0.7419	0.3177	0.247	0	0	0
430.2201_3.2847	0.919	0	0.7067	1.3425	1.1004	1.9637	0	0.4337	0.4879	0.5146	1.6281	1.9258	0.7329	1.2422	0	0.4493	1.5274	1.4325	0.4303	2.7277	1.5308	0.224	2.0186	0	0.8229	0	0	0.2373	1.1952	0.0533	0.9747	0.973	0.4934	0.33	1.484	0.2011	1.2091	0	1.1106	0.628	0.965	1.1758	1.8303	0.6424	1.2692	0.6498	0.2766	2.0923	1.2309
430.1142_2.1386	0.1663	0.0211	0	0	0	0	0.0988	0	0.1611	0.1227	0.0954	0.1163	0.0585	0.0964	0.1121	0.0376	0.0791	0.0797	0.142	0.0355	0.0739	0.0515	0.0475	0.0951	0.1072	0.0293	0	0.0889	0.1508	0.9886	0.1526	0	0.2733	0.4734	0.0514	0.3627	0.0759	0.4267	0	0	0.3661	0.037	0.1751	0.1504	0.1705	0.028	0.7365	0.1497	0.2037
183.0927_3.0509	138.675	146.845	40.7836	64.4776	74.1171	133.236	32.096	18.817	83.7195	54.8005	138.581	129.16	141.124	165.873	123.458	202.985	167.97	195.238	168.739	117.19	186.915	34.9979	161.236	130.748	90.4398	109.983	70.4038	15.6138	162.587	21.2834	91.6339	108.167	52.3285	63.5167	212.481	112.46	171.537	105.389	120.707	134.721	132.377	29.554	134.142	102.11	159.526	121.077	113	139.983	145.061
183.0922_2.8115	0	0	0	0	0	2.1692	0	0	0	0	2.4801	3.4071	1.8212	1.4694	2.6632	0	1.0101	1.3592	0	6.1047	5.7932	0	1.7657	0	0	0	0	0	0	0	1.6502	0	0	0	5.3511	1.484	0.934	0	3.5437	0	0	1.4078	1.4317	0	0	0	0	0	8.0965
183.0793_3.9873	3.2191	2.2404	0.4597	0.4199	0	1.6014	0	2.254	0	0	5.2897	2.8981	2.8608	5.2349	16.9481	19.5995	15.0294	2.9124	1.7652	10.9008	0	0	2.3482	0.8002	0.8344	0.5196	0	0	0	0.8352	1.7287	2.3756	0	1.6872	0	0.5245	1.2735	0	11.8162	0.5065	1.0498	17.7235	6.8024	1.3579	1.8013	1.2277	0	0	0.5014
182.1904_3.4813	0.6876	0	0.1566	0.3807	0	0	0	0	0	0	0.0545	0	0	0	0.4763	0	0.1136	0	0	0	0	0	0	0	0	0.7818	0	0	0	0	0	0	0	0	0	0	0.9094	0	0	0	0	0	0	0	0	0	0.7393	0	0
182.0825_1.8278	35.7101	58.5312	40.7886	30.2252	41.0702	56.2138	26.5427	30.944	23.4168	29.1051	42.9366	32.8733	65.7421	33.5544	22.4371	38.8315	32.9609	29.2014	42.9116	23.1242	40.1423	56.8202	48.6937	40.3751	22.8177	24.8329	80.1779	57.5905	37.059	24.3276	40.0326	45.9201	52.2667	64.8402	38.2391	23.0462	45.7655	39.009	38.8568	36.248	24.4343	27.1628	35.2079	15.4943	118.634	47.5827	23.7209	56.8629	26.3408
182.0824_1.6785	23.385	56.2269	28.197	21.0223	10.0548	73.1546	35.4304	50.1439	16.5219	89.1494	95.4441	73.8854	111.037	35.8337	34.9015	49.9713	91.8699	56.2754	51.438	25.2438	53.4031	52.5655	72.7332	68.8891	74.8243	26.3031	128.962	119.981	40.6595	52.7326	86.7221	66.5816	72.9318	127.82	11.0814	5.441	60.392	47.4769	89.3461	67.6531	48.3453	54.81	59.4695	24.3484	41.0895	35.3971	32.8336	29.5863	25.8927
182.0821_1.5907	23.385	0	6.3476	0	0	0	0	0	4.5021	0	0	0	0	13.3973	36.9761	21.5915	29.1115	0	10.4207	0	0	0	0.9253	0	0	22.0968	0	0	0	0	0	0	0	0	0	0	60.392	0	7.4982	0	0	0	0	0	0	0	0	0	0
182.0806_2.0637	0	3.5468	0	0	0	0	0	0	2.0471	0	0	0	0.0721	0	0	0	0	0	0	0	0	0	0	0	0	0	0	0	0	0	0	0	0	0	0	0	0	0	0	0	0	0	0	0	0	0	0	0	0
181.9742_5.3003	0.1324	0	0.8799	0.192	3.8862	0	0.1111	2.9392	0	0	0.171	0	0	0.2062	0	0.2886	0.3403	2.2709	0.1227	1.2423	1.1113	0	0.8539	0.1357	0.1297	0	0	0	1.7227	0	0.161	0.067	1.1069	2.1144	0.5911	0.0278	0	0	0.1709	0.2014	0.3159	0	0.3836	0	0.6966	0.4775	0	0.9345	0.407
181.1338_1.9233	0	0	0	0	0.6947	0	0.0772	0	0	0.6312	1.241	1.2576	2.1533	1.8298	0	2.382	0	1.0825	0	1.6695	1.785	0	0	1.1097	0.4744	0	1.5821	0	0	0	2.5162	1.414	0.7722	2.1243	0	0	0.8896	0	0.8907	1.0085	0.976	7.4694	0.6416	2.2116	0	0.8938	0.4542	0	0
181.1235_6.1704	22.5055	3.0917	7.1876	9.4237	12.5643	10.9123	8.8288	22.5024	27.7825	20.3735	5.9296	4.6769	3.9774	3.2909	2.5679	1.7985	3.8104	1.3393	1.844	0	4.5089	24.3059	17.7247	13.5914	3.1228	16.4549	1.277	5.0218	19.8657	6.6108	10.7003	4.355	3.5548	0.7627	6.8525	47.9287	4.8373	32.4793	1.4811	10.6024	1.0297	0	1.1691	9.9982	2.2986	14.8789	1.9212	0	10.9482
181.1235_5.5113	0	0	2.4432	4.109	2.9557	0	0	0	0.0021	0	0	0	0	0	0	1.391	0	0	0	0	0	0	0	0	1.4777	0.0543	0	0	0	0.3979	0	1.3015	0	2.9999	3.5024	1.4192	0	0.948	0	0	0.69	1.5841	2.8856	1.6498	0	0.7478	0	2.1082	3.1865
181.1233_5.5856	18.1083	6.8968	13.1453	25.7152	44.3774	22.0638	14.2134	29.7309	20.2363	26.7859	23.4284	26.8592	22.2658	16.5891	23.3608	21.5426	24.3662	42.0912	28.2391	25.7088	36.4303	20.3138	38.2511	19.6681	16.81	22.5035	3.863	12.7068	17.1099	13.1032	17.3672	22.4349	21.503	20.1863	26.9428	10.3336	32.1721	12.5422	15.384	13.6759	15.6176	16.3136	22.1544	10.3923	34.8199	11.268	14.9874	24.4296	23.3292
436.2114_3.5832	24.5496	1.1422	0	1.3463	0.0641	0.7082	0.8548	15.1559	72.4947	25.867	6.7518	5.3717	14.9151	0.3227	1.0563	0.0862	0	0.0476	0	1.0319	1.0393	0.1159	0.1058	2.3319	43.1195	7.1844	1.8644	0.2557	0.1351	0	24.6426	53.0281	1.535	0.1572	0.7225	1.5145	0.3562	9.6835	25.4232	4.5884	0	7.9584	31.7471	7.0304	0.299	5.6368	0.2792	0.2106	0.7946
435.6345_4.5454	3.5685	0.0225	0	0	0	0	0	0	0	0	0	0	0	0	2.0144	0	0	0	0	0	0	0	0	0	0	0	0	0	0	0	0	0	0	0	0	0	0.4984	0	0	0	0	0	0	0	0	0	0	0	0
435.6344_4.6221	0	0	0	0	5.0974	0.1586	0.7642	8.2908	0	0.3104	0.9389	2.8228	0.2903	0	0	2.9935	0	9.0486	0	0	0	0	0	0	0	0.9083	0	0	0.9572	0	0	0	0	0	0	0.1005	1.3936	0	0	0	0	0	0	0	0	0	0	0	0
435.6338_4.3433	0	0.0351	0	0	3.1017	0	0	2.6392	0	0	1.0022	0	0.3493	0	0.1519	0	0.3768	0.8958	0	0	0	0	0	0	0.1154	0	0	0	0	0	0	0	0	0	0	0	0	0.1261	0	0	0	0	0	0.2653	0	0	0.2777	0	0
435.3327_6.418	3.1351	1.4948	0.234	22.7782	0	0.7278	9.5471	4.6145	24.4238	6.0456	2.683	0	0	0.5083	0	0.1882	0	0	0	0	0	0	0	0	0	0	0	12.6296	0	0	5.2778	8.3687	0	0	0	0	3.1835	6.137	4.1511	7.6093	0.5796	5.8748	5.3302	0	0	65.3578	0	4.1982	6.0327
435.3324_6.3068	3.1351	0	0	0	0	0	0	0	0	0	0	0	0	0	0	0	0	0	0	0	0	0	0	0	0	0	0	0	0	0	0	0	0	0	0	0	0	0	0	0	0	0	0	0	0	0	0	0	0
435.3317_6.4954	0	0	0.6173	10.4334	0	0	0	0	4.1342	3.3493	0.5107	0	0	0.9512	0	0.4706	0	0	0	0	0	0	0	0	26.6534	0	0	11.3087	0	0	3.4843	5.1168	1.2018	0	0	0	0	0	0	4.3191	0	2.6206	3.0217	0	0	0	0	4.2734	0
434.6239_5.3332	1.1485	0	0	0	2.4012	1.0111	0	0.8579	0.0861	0	0	0.7058	0	0	0.7049	0	0	0	0	0	0	0.1264	0	0	0	0.1399	0	0	0	0.141	0	0	0.0467	0	0	0	0.4927	0	0	0	0	0	0	0	0	0	0.0874	0	0
434.257_4.5978	0	0	1.7048	0	0	0	0	0	0	0	1.1457	0	0	0	0.5228	0	0	0	0	0	0	0	0	0	0	0	0	0	0	0	0.0269	0	0	0	0.7649	0	0	0	0	0	0	0	0	0	0	0	0.1802	0	0
434.1956_3.6645	22.1975	0.9595	0.2073	6.2703	0	2.9694	2.9244	5.3192	23.7064	7.8724	3.5453	9.9163	6.4391	0.5719	1.9155	0.3971	0.6089	0.46	0.4556	3.4765	1.3337	1.3893	0.8556	1.4649	10.7662	5.0508	0.3768	0.4195	0.515	0.0513	14.3471	32.1602	1.4397	0.1715	1.7239	1.3336	3.2636	2.3448	12.1986	3.6049	2.9192	13.7909	11.5909	7.2549	0	23.2222	0.2714	0.5585	0.5135
185.0721_4.1209	2.5184	0.988	1.0503	1.8593	1.7276	2.6674	0	0	3.1592	1.8272	3.1546	2.6937	2.4098	2.4234	0	2.9457	2.8243	4.1871	2.194	1.6482	2.8382	0.9212	3.3395	1.6077	3.5682	0	1.494	1.1239	4.2893	0.8667	2.5156	3.5618	1.1487	2.0832	4.2237	1.9288	0	1.562	2.7767	2.1846	3.0039	3.2119	2.2097	1.7056	1.3896	1.3207	1.1757	1.4568	0.6142
185.0719_2.2071	5.0959	18.9181	0.799	3.9997	2.3276	1.2015	0	0	6.0699	2.1017	4.3915	0.951	1.5495	5.0425	0.8006	3.8131	7.5698	8.1604	4.8004	0	1.0019	1.3679	9.0344	0	9.9452	1.9213	4.1654	0	0.2974	0	4.0434	5.147	3.0486	4.3499	6.6976	2.3769	6.8191	4.4944	3.2903	3.4064	3.67	5.2606	5.8704	4.3031	13.8117	2.6123	4.8474	4.5798	6.6207
185.0715_2.5678	1.6507	0	0	0	0	1.2044	0	0	1.2479	0	1.1662	0	0	0	0	0	4.7162	1.4093	0	0	0	0	1.2834	4.565	2.8703	0	0	0	0	0	0	9.1463	0	0	0	1.5287	1.6987	0	1.4538	0	0	1.0522	0	2.0757	3.3225	0	0	2.8212	0
185.0575_2.076	0	0	0	0	0	0	0	0	0	0	1.338	0.8197	0	0	0	0	0.7666	1.6767	0	1.0697	1.446	0	1.5349	0	0	0	0	0	2.0977	0	0	1.4211	0.5083	0.2336	1.1295	0	1.9263	0	0.4869	0	0	0	0	0.0988	0	0.363	0	0	0
184.0982_2.0368	0	0	0	2.349	0	1.0082	0	0	0	0.9517	1.045	1.2048	1.6348	1.5532	2.0594	3.038	0.83	2.0469	0.986	1.6293	0.6788	1.1011	1.1721	0.5322	2.4836	0	0.7876	1.7781	3.8976	1.0603	0.788	1.2211	2.4774	1.9005	0.7325	0.6224	0	1.3451	0.9131	0.8617	0.7686	2.9225	0.7728	1.4794	0	0.549	0	1.156	0
183.99_4.707	16.4205	39.4646	107.091	64.1766	115.639	25.0365	20.5326	20.6393	23.3651	27.0511	24.3194	21.4331	29.3902	30.0355	19.7627	33.7744	29.9945	35.6002	37.5003	26.9267	42.7112	30.9157	35.7481	43.4954	32.2575	19.928	113.363	52.125	58.8187	57.1104	30.9447	27.9198	56.1472	56.4735	64.1693	38.4797	19.3898	76.5425	37.0283	39.9876	49.2764	18.5087	55.3125	37.1867	70.187	51.0207	16.6835	69.247	79.9426
183.6115_1.8526	0	0	0	2.1919	0	0	0	0	0	0.1837	0	0	0	0.1128	0	0.0648	0	0	0	0.0495	0	0	0	0	0	0	0	0	0	0	0.3073	0.2753	0	0.2288	0.1417	0.4449	0	0.1629	0.2695	0	0.3459	1.2623	0.3375	0	0.347	0.168	0	0	0
183.1388_5.0497	0	0	0	2.0722	0.8853	0	0	0	0.7538	0	0	0.31	0	0	0	0	0	0	0	0	0.624	0	0	0.4859	0.5395	0.8073	0	0	0	0	1.1935	0.8995	0	0	0	1.0445	0	0.6357	0	1.1794	0.2194	0.3082	0.4747	0	0	0.3703	0.9496	0	0.9493
183.1369_6.563	0	0	0	0	0.9829	0	0	1.3038	0	1.7469	0	0.1213	1.8744	0	0	1.0551	0	0	0.3087	0.4207	2.5618	0	0.5184	0	1.6529	0	0	0	0	0	1.775	1.6406	1.4569	0.7754	1.4615	0	0.14	0	1.1503	1.4899	1.659	0.9566	0.8304	0.5075	1.0175	0	0	0.8466	0.6185
183.1169_5.7081	0	0	0	0.2231	0.2798	0	0	0.861	0.3522	0.4517	0	0	0	0	0	0	0.0657	0	0	0	0	0.699	0	0	0	0	0	0.2911	0	0	0.1637	0	0	0	0	1.1416	0	0.5102	0	0	0	0	0	0.1525	0	0.1064	0	0	0.4892
183.1137_1.8983	0.9856	2.9261	2.2942	4.0249	8.9925	12.7126	2.2359	2.7821	2.4754	1.9002	7.9818	9.3471	2.074	3.6303	6.2074	4.1328	6.7624	19.5152	2.2264	10.0099	10.7274	2.0948	19.1942	3.4947	0	2.131	0	0	14.0412	3.0112	2.2666	5.6342	2.1595	1.2884	14.8203	6.5639	3.6363	1.0602	3.7394	0	1.3897	1.8683	2.606	0.5975	1.8946	2.5895	2.1083	4.1915	3.499
183.1026_4.1106	88.0351	1.1047	15.8876	22.1686	10.5623	16.5244	8.0946	34.3695	51.6809	44.7896	23.161	37.4028	19.4766	13.5052	8.0904	0.9815	2.5943	3.8113	2.4612	22.3149	18.1096	10.0599	12.4777	20.4662	18.0838	58.8536	1.1049	4.2713	16.4379	1.0574	14.5756	23.4298	5.2343	1.3703	11.7552	97.0861	23.9201	101.819	12.833	23.0124	18.3783	15.589	18.2361	46.4242	1.9866	35.3752	40.4345	5.9164	43.5823
183.0963_3.1415	0.4967	0.432	0	0	0	2.5886	0	0	2.4356	1.3643	2.5718	2.0964	0	0	0.5826	3.6666	3.6548	0	0	0	0	0	0	0	0	0	0	0	0	0	0	2.3535	1.2965	0	0	0	2.2786	0	2.393	2.5462	0	0	0	0	3.6066	0	1.5919	0	2.9492
438.3212_6.5742	0	0.8517	0	0	0	1.4788	1.3264	2.1937	2.3964	1.3815	3.3392	1.6517	4.6363	3.8608	0	5.3006	8.1722	12.51	8.8166	4.9717	10.1943	6.1029	16.3588	7.4107	13.7288	0	0	4.2654	0	9.965	1.9492	0.9507	3.6889	7.1805	4.8179	0	0	2.4058	3.4195	5.3846	5.8949	7.1777	8.5229	6.6431	5.4327	3.967	0	0	0.5897
438.321_6.3756	9.2659	0	0	0	0	0	0	0	0	0	0	0	0	0	0	0	0	0	0	0	0	0	0	0	0	0	0	0	0	0	0	0	0	0	0	0	0.3816	0	0	0	0	0	0	0	0	0	0.0937	0	0
438.3206_6.4987	0	4.5678	8.9402	11.4943	13.9948	6.8139	6.9453	10.7194	6.1869	9.6875	9.5607	7.0291	13.1616	6.0362	6.1334	10.4168	1.5267	3.7865	8.7861	1.8822	4.5648	6.6595	3.9717	8.2771	0	7.7532	0	9.1196	9.8359	9.8303	3.2819	9.79	9.4875	13.943	12.0321	5.5966	1.9436	4.885	6.4846	7.6744	3.6033	6.558	3.2493	11.5009	11.7977	0	5.0195	9.6839	5.2836
437.9736_1.2462	3.2072	0	1.203	12.2206	0	3.3435	0	0	0	0	3.1428	4.8293	8.798	3.1538	10.1648	3.4089	6.6327	4.4107	5.1506	2.6626	3.5867	0.0136	2.4361	1.9703	0.0418	0	5.977	0	7.3615	0.0308	1.9317	5.4309	0	0.0116	3.1892	1.7792	8.3425	3.0162	8.865	0	0.2292	3.9226	6.3833	0	0	2.1729	0	3.7626	0
437.9736_1.1796	0	0	1.4868	1.3036	9.1543	1.6685	0	0	0	0	0.4859	5.0994	8.1854	9.3309	1.961	0	12.5822	2.5486	0	11.3468	8.3327	0	9.6729	0	0	0	31.6105	0	9.1123	0.0287	7.2768	14.7146	0	0	18.7751	3.9229	3.2844	0	13.2004	0	0	7.7223	0.9231	0	0	9.0643	0	0	0
437.9714_1.0218	0	0	0	0	0	0	0	0	0	0	0.5608	0	0	0.6663	0	0	0	0	0	0	0	0	0	0	0	0	0	0	0	0	1.2802	0	0	0	0	0	0	0	0	0	0	0	0	0	0	0	0	0	0
437.1151_1.8758	0.7333	0	0	0	0	0.0607	0	0.0459	0	0.0183	0.0518	0.2728	0.2393	0.1134	0	0.1719	0.32	0.0961	0.0485	0.103	0.0137	0.0331	0.1294	0.0885	0.2359	0	0	0.0186	0	0	0.0459	0.3153	0	0	0.0116	0	0	0	0	0	0	0	0.0655	0.0687	0.133	1.0598	0	0	0
436.7758_3.7091	0.3931	0.5159	0.6707	0.3794	0.7263	0.8125	0.9566	0.6538	0	0.6669	0.6787	0.448	0.6606	0.6433	0.6817	0.6811	0.968	0.5142	0.6565	0.3471	1.116	0.3827	0.7005	0.6717	0.3555	0.9018	1.2611	0.559	0.9428	0.676	0.5457	0.501	0.8252	0.3954	0.6513	0.5879	0.3732	0.7124	0.6775	0.5956	0.3789	0.0938	0.3756	0.5652	0.2346	0.732	0.5254	0.988	0.2011
436.7078_3.8111	4.0854	0	0	0.3997	0	0	0	0	0	0	0.1859	0	0	0	0	0	0	0	0	0.0568	0.0334	0	0	0	0	0.6643	0.0385	0	0	0	0	0	0	0	0	0	0.0365	0	0	0	0.3975	0	0	0.0369	0	0	0	0	0
187.0975_2.5934	0	0	0	0.7891	0	1.8822	1.3482	0	0.7717	0.532	3.4607	1.8052	0	0.4081	2.6156	1.6951	2.5	3.0667	0.4699	4.7884	0	0	2.574	0.9642	0	1.087	0	0.4068	1.5786	0	0	2.6845	3.1213	0	1.6824	0	1.6409	0	2.2368	0.9966	0.7458	0.753	2.1233	1.0354	0	4.5468	0	2.009	0
187.08_3.3888	3.6852	3.5297	3.8411	5.7106	2.6562	2.109	2.4364	4.2771	3.7246	3.9092	2.895	2.882	4.2163	3.3827	2.4673	3.3273	5.0098	4.0326	8.7386	2.0552	9.4544	8.378	3.5986	4.3387	4.8607	5.5039	3.4675	3.4702	5.6346	6.9223	1.6119	2.9896	4.0439	3.8591	7.0395	3.2546	6.2278	8.022	2.0081	3.3666	4.3181	2.7467	3.8307	7.3639	7.0516	1.7389	2.6994	2.8575	4.0656
186.6011_1.8477	0	0	0.3618	3.5125	0	0	0	0	0	0	0	0.091	0	0	0	0	0	0.0352	0	0	0	0	0	0	0	0	0	0	0	0	0	0	0	0	0	0	0	0.0762	0	0	0	0	0	0.0705	0	0	0	0	0.6042
186.1494_2.8381	0	0	0.2558	1.8832	2.0726	0.6812	0	0	0	0	0.9969	2.6753	0	0.1326	0	0	0	0	0	0.1062	0.3547	0	0	0	0	0	0	0	0.0991	0	0.078	0	0	0	0.5915	0	2.2356	0	0	0	0	0	0	0	0	0	0	0	0
186.114_2.0093	0	0	0	0	0	1.8983	4.8272	0	0	0	0	0	0	1.2754	0	3.4465	0	1.5288	0	7.8458	2.1892	0	0	1.695	0	0	0	0	0	0	0	0	0	0	1.4335	0	2.7654	0	1.9986	0.9014	0	1.6135	0	0	0	1.4229	0	0	0
186.1072_1.889	3.0413	0	0	0	0	0	0.7922	4.2597	0	0	0	0	0	0	0	0	0	0	0	0	0	0	0	0	0	0	0	0	0	2.9562	0	1.3024	0	0	0	0	0	0	0	0	0	0	0	0	0	1.8138	0	0	0
186.0773_1.8791	0	5.5309	12.9663	8.5844	6.7182	6.1297	3.1247	3.6836	7.6218	3.7402	12.6222	7.628	17.8588	9.7873	0.2852	11.2902	9.4336	14.7555	11.1669	8.5534	10.6956	3.201	17.5833	10.4769	13.8446	9.6738	17.3297	2.6512	6.0097	3.8103	4.7588	14.5234	4.3881	8.467	8.7295	10.2761	0.1318	5.0401	20.7178	11.7886	15.6533	12.8342	12.3422	12.1896	4.046	6.0982	2.4186	9.2092	8.7881
186.0767_1.9288	11.2608	5.5309	0	0	0	0	3.1701	0	7.6218	0	0	0	0	0	7.4391	0	0	0	0	0	0	0	0	0	0	9.6738	0	0	0	0	0	0	0	0	0	0	2.8725	0	0	0	0.1826	0	0	0	0	0	0	0	0
185.1338_6.1712	0	0	0	0	0.2779	0	0.2667	0	0	0.5249	0	0	0	0	0	0	0	0	0	0	0	0	0.8555	0.4248	0	0	0	0	0	0.2731	0	0	0	0	0	1.2987	0	0.2666	0	0	0	0	0	0	0	0.5301	0	0	0
185.1285_2.0988	0	0	0	1.4252	0	0	2.2948	0	0	0	0	0	0	1.073	0	0.7958	0	0	0	0	0	0	0	1.5445	1.9568	0	0	0	0	0	0.9544	0	1.0299	0	0	1.234	0	0	0.4527	0	0	0	0	0.8014	0	0	1.0527	0	0
185.1183_4.2994	3.7896	0	1.3353	2.6051	2.7333	7.7317	0	1.8414	6.3736	2.4553	3.0524	15.9828	1.9492	1.4064	1.6503	0.5579	0.9544	2.5244	0.7054	3.388	6.2753	1.1784	2.295	2.285	4.5192	3.3522	0	0.7507	6.1793	0.8126	6.3679	9.4986	0.9508	0.3508	3.5088	3.2407	5.5614	4.9599	2.1158	2.482	0.9253	0.9529	3.4372	4.5367	1.2546	2.2679	1.9154	1.1311	2.0663
440.1397_1.9639	0	0.6812	0.1231	0	0	0.2238	0	0.1292	0	0.4411	0.0902	0.4112	0.3187	0.4723	0	0.1704	0	0.3939	0.418	0.3571	0.3737	0.5361	0.4073	0.3385	0.2869	0	0.2579	1.2533	0.1591	0.495	2.3323	0.8034	0.6244	1.8949	0	0.3307	0	0	0	0	0	0	1.6202	0.9791	0	0	0	0	0
440.0637_2.5326	0	0.052	0.056	0	0	0.5113	0.2612	0.4876	0.2027	0.1443	0.2981	0.7595	0.0401	0.2815	0.1066	0.7865	0	0.5729	0	1.4869	0.265	0.2071	1.6244	0.072	0.3002	0	0	3.2709	0.2196	0.1427	0.0889	0.0709	0.251	0	0.4064	0	0.5029	0	0.0537	0	0.0269	0.0086	0	0	0	0	0	0	0
439.1637_4.1138	1.9319	0.0652	0.3459	0.4153	0	0.3692	0.0678	0.5125	0.6302	0.8074	0.3269	0	0.2544	0.2033	0.3198	0.037	0	0	0.0284	0.4149	0.3774	0.2656	0.3229	0.1179	0.366	0	0	0.1036	0.1554	0.08	0.3022	0.2641	0.0279	0	0.063	1.0959	0.6543	1.0766	0.1013	0.3906	0.2628	0.3767	0.2115	0.5383	0.0488	0.7486	0.7576	0.1789	0.7
439.1013_2.2161	0	0.7665	0.1781	0.3031	0.2369	2.1666	0.1928	0	0.5539	0.4915	1.8488	1.4888	1.4791	1.2816	2.0898	1.6723	1.8318	1.8463	1.2973	1.4437	1.5859	0.37	2.1652	0.4584	0.4957	0	0.7432	0.5207	1.3034	0.4149	0	0.7728	0.7061	0.5566	2.3345	0.4897	1.9649	0.6804	2.2366	0	0.9402	1.1854	0	0.6357	0.3691	0.5753	0	0.4396	0.5634
438.9808_1.2599	0.4356	0	0	0.8414	2.9984	12.8887	0	0	0.046	0	13.4514	11.1153	7.0747	4.8274	12.3914	3.4432	8.6702	12.867	3.8772	12.2906	2.881	0	0.8109	4.7923	0	0.6254	6.2679	0	5.4326	0	0	7.5368	0.0307	0	7.4161	4.674	9.7261	0	5.168	0.6197	0	8.4326	7.435	0	0	2.3906	0	0	0
438.9786_1.1735	1.011	0	0	0.7431	1.4123	3.0114	0	0	0	0	5.6544	3.9537	0	3.8867	0	0	0.7914	1.772	0	2.2324	4.4082	0	1.1039	0	0	0	0	0	0	0	0	1.4999	0	0	0	4.0313	0	0	4.1972	0	0	2.1436	2.2896	0	0	0	0	0	0
189.0765_1.8513	9.2994	0	0	0	0	0.1891	0	2.5031	0	0	0	0	0	0	0	0	0	0	0	0	0	0	2.3961	0	0	0	0	0	0.0885	0	0	0	0	2.9162	0	0	0	0	0	0	0	0	0	0	0	0	0	0	0
188.1656_2.9776	0	0	0.4682	0	1.8552	3.1872	0	0.1705	0	0.1715	2.4512	12.0078	0.1799	0	0.0192	0.042	0.0271	0	0	0.2124	0.7757	0	0.0385	0	0	0	0.0422	0	2.5738	0.0674	0	0	0.0437	0	0.9611	0.0947	3.2107	0	0	0.0463	0.0362	0	0	0	0	0	0.1356	0.0716	0
188.1292_2.5881	0	2.9278	0	0	0	0	0	1.6471	1.3335	1.0204	0	0.7739	0	0	0	0	0	0	0	0.4807	0	0	0	0	0	0	0	0.5667	0	0	1.0027	0	0	4.7211	0	0	0	0	0	0	0.8876	0	0	0.8647	0	1.4887	0	0	0
188.1288_2.6908	1.6082	0	3.2416	3.3576	5.5026	3.1845	2.7333	5.2476	10.8248	4.4185	3.7207	6.4478	2.6683	3.4303	2.1631	3.5248	3.5308	5.8585	5.4799	4.2607	4.4897	2.1299	5.321	2.2445	3.3091	3.0983	0	5.3112	2.9696	0	9.5432	5.4598	4.5035	13.5228	4.4249	1.2168	3.6137	1.4439	5.8345	5.2467	8.4823	2.916	14.8668	5.451	14.1158	5.2835	1.1804	13.2815	3.6562
188.1281_1.4433	0.1646	0	0	0	0	0	0	0.0449	0	0	0	0	0	0.5549	0.9964	0	5.8488	3.1766	0	2.0619	2.5727	1.5599	0	0.334	0.3806	0.182	0	2.4941	0	0.9217	0	0	2.3859	5.584	0	0	0	0	1.1333	0	0	0	0.2877	0	0	0	0	1.1089	0
188.128_1.9518	0	0	0	0	0	0	1.1301	0	0	2.0291	0	0	0	0	0	0	0	0	0	0	0	1.9028	0	0	0	0	0	1.4799	0	2.8513	0	0	2.8179	0	0	0	0	0	0	0	0	0	0	0	0	0	0	0	0
188.0927_1.9029	5.8635	7.3383	9.6699	8.9096	5.9035	11.2767	10.9548	11.724	25.0599	11.4261	12.7466	11.8881	11.4676	8.0346	5.79	11.0968	8.8746	10.552	18.8612	11.3939	19.1737	7.2226	17.9002	6.5879	10.2048	14.8068	0.6112	6.4662	5.8557	8.9201	23.8045	12.2162	15.6489	16.5942	2.2327	3.7798	16.8598	3.975	12.3359	14.8009	14.9455	7.0527	21.7187	9.8969	14.5026	11.977	5.9119	26.6426	9.2622
188.072_2.3475	3.71	0	0	0	0	0	0	0	0	0	3.9904	1.8984	0	2.8903	0	0	4.257	0	3.2264	0	0	0	4.1983	2.4793	0	0	6.454	0	0	0	3.5901	2.4841	0	0	0	3.9917	0	3.6254	4.0179	0	0	3.6114	0	0	0	3.322	0	3.8875	1.0423
188.072_2.2748	490.368	536.158	643.496	919.314	687.134	645.532	533.482	359.294	582.936	414.721	698.491	537.956	885.466	960.774	435.103	755.465	633.5	600.407	852.094	498.425	488.774	408.582	642.801	600.667	818.019	523.225	945.646	413.415	546.399	457.214	858.864	654.477	508.467	547.698	416.999	455.994	659.5	484.577	727.517	669.797	729.76	750.232	684.348	652.122	554.174	737.549	527.62	699.15	666.185
187.1448_2.3234	0	0	0	0	0	0	2.4249	1.4718	0.2564	1.1294	0	0	0.163	0	0	0	0	0	0	0	0	0	0	0.4021	0	0	0	0.9694	0	0.6711	0	0	0	0	0	0	0	0	0	0	0	0	0	0	0	0.2845	0	0	0
187.1436_2.0891	0	0	0	0	0	0	1.8079	0	0	0	0	0	0	0	0	0	0	0	0	0	0	0	0	0	0	0	0	0	0	0	0	0	0	1.499	0	0	0	0	0	0	0	0	0	0	0	0	2.7807	0	0.7639
187.1273_5.1662	0	4.8631	5.162	0	4.5792	4.1603	0	4.2759	2.6745	2.4484	2.4359	2.0455	0	0.7639	2.9943	3.6741	0	3.4393	0	2.8466	4.045	2.7187	0	2.9008	0	1.2989	0	3.0051	3.8043	4.63	3.3403	3.5239	0	3.5333	3.9689	2.2192	2.8443	4.1353	2.6685	2.6594	1.1402	0	3.1493	2.5932	0	3.1894	2.2324	5.4633	4.5397
187.1131_5.3673	0.1253	0	5.5517	0	1.9407	0	0	0	0	0	0.6347	0	0	0.518	2.4496	0	0.1233	0	0	0	2.1987	0	0	0.3203	0	0	0	0	0	0	0	0	0	0	2.3449	1.8851	0	0.369	0	0.6479	0	0	0	0.274	0	0	5.7145	0	0
187.1097_2.0353	0	0	0	0	0	0	0	0	0	0	0	0	0	0	0	0	0	0	0	0	0	0	0	0	0	0	0	0	0	0	0	0	0	0	0	0	0	0	0	0	0	0.8376	0	0	0	0	2.3981	0	0
447.1956_1.8568	0	0	0	0	0	0.8185	0	0	0	0.7193	3.1623	0	0.1931	0.9188	3.7512	0	0.4079	0	0	2.2754	0	1.0073	0.5256	0.5086	0.1546	0	0.3697	0.5703	0.6008	1.2214	2.3814	1.1215	0.6645	0.8497	0.3032	0.7509	0	0.5324	1.2646	0.4682	1.8588	2.0181	0.7959	2.4808	1.2134	1.8509	0.1241	0	0
447.1606_1.842	0.7965	0	0	0	2.3454	3.2834	0	4.7701	1.9726	3.8466	2.9458	0.3861	0.6936	2.6914	2.8476	5.8985	2.4906	4.585	3.9714	1.1439	2.7503	3.1208	0.8404	1.7878	0.3983	3.2264	0.4188	0.6439	2.9336	1.174	0.9922	1.0937	1.9205	3.4202	0.9174	0.4739	5.469	0	0.7016	0.8214	0.763	0	1.3702	1.3065	0.8706	0	1.7406	0	0
446.2558_2.0398	0.2133	0	0	0	0	0.8957	0	0.1177	0.0814	0.1526	0.1474	0.3352	0.1198	0.4682	0	0.187	0.1975	0.3191	0	0.2834	0	0.2428	0.174	0.2596	0.886	0.2643	0	0	0.1536	0	0.3695	0	0.223	0	0	0	0	0	0	0.2836	0	0.1477	0.4265	0	0	0.4645	0	0.1857	0
446.0968_1.8263	3.3732	0	4.5894	0	0	0	0	0	0	0.5653	2.4932	2.8573	5.8873	3.7059	1.8696	5.3575	3.6612	0	6.5878	2.7779	2.5301	0	3.3114	2.2391	3.1756	0	2.5323	0	0.4019	0	1.5229	3.2714	0	0	0	0.7992	3.139	0	3.5914	4.3573	2.9399	6.0286	3.3814	4.3555	0	0	0	0	0
444.1082_4.8737	0	0.0703	0.231	0.2155	1.0654	0.2128	1.4121	1.0384	0	0.2782	0.0351	0.0516	0	0	0.1811	0.0504	0	0.0195	0.0403	0.0472	0.0471	0.2731	0	0	0.1058	0	0	0.3881	0	3.2315	1.4337	0.0522	0.4714	0.212	0.0106	0.0544	0.0892	0	0	0.2165	0.0808	0	0	0.01	0.7607	0.1002	0.0995	1.3247	0.4618
443.3541_5.9231	0	0	0	0	0	0	0	0	0.0766	0	0	0	0	0.9874	0	0	0	0	0	0	0	0	0.8959	0	0	0	0	0	0	0.044	0.0407	0	0	0	0.0911	0	0	0	0.5322	0	0	0.3324	0.4509	0	0	0	0	0	0
442.2209_3.3169	0.1847	0	0.1485	0.3426	0.3653	0.6231	0.1898	0.2601	0.2936	0.7977	1.673	1.3704	0.4091	0.4059	0.4047	0.4875	0.6429	0.5068	0.273	1.7879	0.5998	0.1656	1.1528	0.0844	0.9054	0.3243	0.1898	0.0326	0	0.0827	0.4598	0.9408	0.1722	0.1782	0	0	0.5747	0	0.5924	0.3029	0.4186	0.9136	0.6744	0.3053	0	0	0	0.4097	0
442.1012_1.8983	3.2318	0	2.883	2.5154	0	0	0	0	1.2728	0.5652	2.8455	1.5	6.0295	4.2113	1.6769	4.2866	3.7645	1.3092	4.9389	1.5788	2.5553	0.2745	3.119	1.9154	2.1313	2.6262	1.3599	0.0734	0.4779	0.2683	1.9822	2.7127	0.6047	0.3116	0.3805	0.4273	2.7991	0.1052	3.0948	1.2889	3.3356	5.5767	2.5147	2.1773	0	1.9074	0	0.1122	0.0689
190.0908_2.7626	143.608	27.2686	65.8856	158.859	54.6035	103.617	48.6793	86.4106	146.032	95.3348	156.436	155.292	197.473	124.342	122.674	166.847	209.047	258.663	183.325	106.558	271.456	48.6737	200.991	143.117	88.3902	218.512	23.9002	30.8008	95.9744	23.6556	54.4847	78.5506	64.2533	37.9792	95.7713	65.8968	222.491	34.2169	87.9884	85.0625	67.4336	125.253	103.575	65.7068	87.2005	37.972	79.6211	74.1063	71.4958
190.0904_2.4927	12.4612	0	3.1355	1.8819	0	0	0	0	0	0	0	0	34.1174	12.9709	1.8339	11.5908	6.4659	0	15.7699	0	2.3301	0	2.1071	0	4.1293	5.1889	8.8689	0	0	0	1.7739	0	0	0	0	0	7.168	0	1.3192	5.5141	0	41.8906	0	14.0634	0	0	0	0	0
190.0898_2.3404	0	6.2214	0	0	0.3749	2.218	0.589	0	0	0	0	1.236	0	0	6.2182	0	0	1.4333	0	0	0	0.4343	0	0	0	0	0	0	0	0	0	0	0	0	2.6751	0.8291	0	0	0	0	0	0	0	0	0	0	0	0	0
190.0882_1.9514	4.4403	5.8836	4.5941	5.3129	5.7926	5.4708	5.5698	7.5287	4.1141	4.8334	4.4635	4.0933	5.5876	4.3605	3.7971	5.3101	4.8506	4.9045	5.2201	4.0811	4.2703	7.8786	4.3081	5.1201	4.7369	4.307	4.3216	10.4706	5.2481	6.3055	4.9832	4.4227	7.9268	6.6685	4.2158	3.5348	4.4989	4.5243	4.0814	5.161	4.0525	3.9686	4.5185	4.0347	4.0244	5.7321	4.6495	5.2098	5.7773
190.0859_2.0017	4.1239	0	0	0.0924	0	0	5.5698	0	0	0	0	0	0	0	3.1857	5.3101	0	0	0	0	0	0	0	0	0	3.4482	0	0	0.1676	0	0	0	0	0	0	0	4.4989	0	0	0	0	0	0	0	0	0	0	0	0
190.0728_1.8272	0	0	1.1572	1.2051	0.7021	0	0	0	0	0	0	0	0	0	0	0	0	0	0	0	0	0	0	0	0	0	0	0	0	0	0	0	0	0	0	0	0	0	0	0	0	0	0	0	0	0	0	0	0.6154
190.0549_1.998	6.0202	4.8832	0.2162	5.1655	0	2.5841	3.4673	4.0328	9.5525	5.6244	7.3926	3.8548	19.01	7.9084	4.0088	13.8909	10.6006	5.5071	16.0255	4.8679	11.9825	2.9966	12.5964	8.9964	11.5377	15.338	0.6225	2.5245	1.6977	3.2042	3.4732	4.9156	5.4522	3.8649	1.4422	2.9686	12.2264	2.1871	6.7276	7.2822	6.5849	15.1412	4.175	5.9402	3.3187	2.4846	0	3.5805	0
190.0545_2.0978	0.7127	0	0	0	0	0	0	0.6258	0.6064	0	0	0	0	0	0	2.3257	1.7182	0	1.8453	0	0	0	0	0	0.2019	2.2127	0	0	0	0	0	0	0.0858	0	0	0	2.821	0	0	0.1152	0	0	0	0	0	0	0	0	0
190.0502_2.3688	0	0	0	0.4371	0	1.032	0.3028	0	0	0.1516	1.4661	0.9116	0.1452	1.4007	0	1.4884	2.3767	2.7779	1.1053	0.9806	3.0256	0	1.4966	0.1845	0	0	0	0	0	0	0	0	0.1003	0	3.3579	0	2.59	0	0	0	0	0	0.0819	0	0.4383	0	0	0	0
189.9978_2.8086	0.3194	0	0	0	0	2.5254	0	2.767	1.6694	0	0	0	0.1178	0	1.0741	0	0.8375	0.1399	0.1998	0.1246	0	0	0.1081	0	0	2.0261	0	0	0.2278	0.2365	0	0	0	0	0	0	1.3748	0.136	0	0	0.036	0	0	0	0	0	1.8497	0	0.0849
189.1279_6.1705	0	0	0	0.6829	1.2692	0	0.6197	1.5479	1.9344	1.4342	0	0	0	0	0	0	0	0	0	0	0	1.369	1.1269	0	0	0	0	0.6572	1.4721	0	0	0	0	0	0	2.6653	0	2.3119	0	0	0	0	0	0	0	0	0	0	1.0611
189.1246_1.4307	0.6961	0	0	0.7093	2.3644	0	3.5824	0.1917	0	0.53	0	0	0	0	0	0	0	0	1.1457	0.1203	1.0556	0.2686	0.0861	0	3.7776	0	0	0	0	1.6754	0	0	3.3709	2.2698	1.0742	0	0.1683	0	0	0.5535	0	0	0	0.6173	0	0.3366	6.1477	0	1.7768
189.1245_1.0664	21.6109	43.9678	32.077	29.4168	26.003	60.0895	23.6318	10.3269	147.15	26.6155	28.716	29.8368	113.187	65.2692	40.6446	121.834	47.7959	58.5894	87.5525	84.638	27.9705	22.2839	53.521	38.7716	95.0112	10.1911	130.365	7.9418	25.2972	48.8642	76.4214	117.859	21.6076	37.6462	16.1762	46.8468	70.4984	93.6426	28.9395	165.338	46.7836	56.5867	62.1771	94.8381	84.3626	65.4154	35.6606	72.25	6.8303
189.1243_1.8317	0	2.1861	9.2002	3.411	13.7296	3.2206	8.3765	3.7438	5.824	2.4637	0	0	3.8844	2.2101	1.926	3.2168	3.2203	4.3542	3.6025	3.1216	3.082	6.3568	3.1781	6.0078	7.551	0	0	3.3037	2.8319	7.6637	3.4187	4.9385	8.0108	6.6055	3.0015	5.8789	2.6996	5.1994	2.0507	7.7977	5.6304	2.4089	4.9088	5.9463	7.4313	5.8984	7.2401	8.6093	13.7281
189.1243_2.0765	13.629	10.3439	23.5777	16.4538	34.8251	18.2461	28.9577	9.5717	18.9859	13.3355	4.496	7.4273	6.3652	8.2359	4.7757	9.8645	9.6421	11.7677	5.1708	6.8226	10.1458	19.2284	8.0701	21.9489	20.0522	22.4312	8.5169	10.7112	14.4984	20.004	11.061	10.6523	17.8806	13.7109	11.6617	24.5881	1.3576	29.1418	3.5765	23.9873	17.0394	9.595	12.4891	17.0964	16.762	30.3864	56.2458	17.4752	34.5823
189.124_1.9992	0	0	5.314	4.8657	6.379	0	0	4.1558	0	0.0324	0.0573	2.8232	0	0	0	0	0	0	0	0	0	0.3256	3.5104	0	0	0	0	0	0	0.0247	0	0	0	0	0	0	0	0	0	0	0	2.6351	0	0	0	0	0	4.3969	0
452.3118_4.5378	1.9195	0	0	9.1335	0.9997	1.3948	0	0	3.9956	2.8214	0	4.7186	0	0	0	0	0	0	0	0.117	0	0	0	0	4.3151	6.1923	0	0	0	0	17.2971	24.0544	0	0	1.0757	1.4177	0.225	0	0	0	1.7304	0	0.177	0	0	0.4646	5.9133	0	1.4172
452.2058_2.9663	0.2787	0.0239	0	0	0	0	0.0373	0.4421	1.4058	0.3197	0.0785	0	0	0	0	0	0	0	0	0	0.0163	0	0	0	0.2745	0	0	0	0	0	0.1628	0.5582	0	0	0	0	0	0	0.2932	0.0417	0.0337	0	0.3159	0	0	0	0	0	0
451.2605_6.4618	0	0	0	0	3.47	0	0	2.0463	0	0	0	0	0	0	0	0	0	0	0	0	0	0	0	0	0	0	0	0	0	0.7271	0	0	0	0	0	0	0	0	0	1.5307	0	0	0	0	4.3402	0	0	7.7274	0
450.2751_3.7615	0.4921	0.0815	1.0447	0.7818	0.8059	0.5496	0.4855	0.9017	0.4958	0.8279	0	0.5081	0.6753	0.1813	0.5233	0.9262	0.8492	0.4227	0.7301	0.6427	0.8631	0.6685	0.6363	0.7422	0.6584	0.5816	0.6581	0.7676	0.5717	0.5399	0.6955	0.748	0.7465	0.7523	0.9632	0.5484	0	0.9001	0.6279	0.5708	0.658	0.1721	0.3416	0.6523	0.2023	0.6965	0.5135	0.6715	0.9284
450.2516_1.8242	0	0	0	3.5417	0	0	0	0	0	0	0	0	0	0	0	0	0	0	0	0	0	0	0	0	0	0	0	0	0	0	0	0	0	0	0	0	0	0.0513	0.1309	0	0	0	0	0	0.4641	0	0	0	0.7749
448.1817_2.0296	0	0	0	0.6477	0.3598	0	1.2858	0	0	0.8309	1.4275	0	0.5557	0	1.8655	0	1.4928	0.7135	1.3716	1.714	0.8804	0.7958	0.2192	0.5755	0.5815	0	0.1485	0.4865	1.184	1.0744	0.7601	1.2431	0.4804	0.5787	0.4191	0.873	0	0	0.9652	0.4671	0.9151	0.7058	0.6872	0.8094	0.3585	0.7808	0.7008	0.7045	0
448.1749_1.8557	17.0078	0.3507	0	0	0	0.141	15.6141	21.5182	1.3041	0	0	0.1429	0	0.4704	0	0	0.3096	0	0	0	0	4.0518	8.0726	0	0	0	0.0396	3.1796	0	10.5794	0	0	2.2479	6.7497	0	0.0767	0	0	0	0	0	0	0	0	0	0	0	0	0.0812
448.1462_1.8478	0	0	1.4984	0.0746	0	0	0	2.8391	1.2291	5.9719	0	0.0414	1.3937	0	0	2.9604	0	4.2304	3.8309	0.9266	1.7691	2.1687	0.3399	0.8851	0	1.8153	0	0.9588	2.6854	0.2577	0.4888	0.7398	2.0453	2.3435	0.894	0.3894	2.6405	0.2903	0.8211	0.5745	1.1357	0.4329	0.9218	0.7802	0.9731	0.2347	0.8774	0.5408	0
448.0924_3.8186	0.0517	0.5742	0	0	0	0.5289	1.9908	1.6379	0.5848	1.5064	0.1269	0.2273	0	0.0417	0	0.0386	0	0	0	0	0.0792	0.521	0	0.0248	0.5827	0.251	0	2.0554	0	0.3261	0.2067	1.0148	1.2648	0.2434	0	0	0.044	0.0755	0.9906	0.0636	0	0.0106	0	0	0.3688	0.0955	0	0.6527	0.2764
193.0993_1.8371	0	0	0.9619	0.7944	1.6902	0	0	0	0	0	0	0	0	0	0	0	0	0	0	0	0	0	0	0	0	0	0.0882	0	0	0.1416	0	0	0	0	0	0	0	0.8795	0.1898	0	0	0	0	0	0	0.7921	0.6627	0.5131	1.2184
193.0705_1.8386	4.0772	11.9165	4.2124	3.5527	0	5.1812	5.1137	5.2204	3.2015	3.8292	6.1401	4.0129	11.1751	5.2676	5.3118	6.1763	5.4798	4.0426	2.667	3.4109	5.9074	3.6604	9.1573	1.6544	1.8155	3.5901	2.2859	6.1676	3.6426	2.3607	6.5394	9.2992	4.7859	3.6561	4.4166	2.5103	7.6397	2.4787	5.5184	1.3821	4.1781	15.2801	3.4481	4.4371	3.014	9.0453	0.998	3.838	4.1308
193.0363_1.1859	0	0	0	1.5329	0	6.1901	0	0	0	0	9.519	1.4867	0	2.7418	0	3.8717	6.3318	4.906	0	4.1979	6.1824	0	4.6856	0	0	0	0	0.0196	5.939	0	4.0787	3.375	0	0	0	0	4.9845	0	6.0417	0	0	1.6014	0.6163	0	0	0	0	0	0
193.0355_1.2737	1.8538	0.0534	0	3.1729	2.2759	30.8681	0	0	0	0	35.7684	25.0731	10.5143	17.8239	35.3734	18.9524	30.5304	16.2487	1.8952	24.6829	16.3132	0	28.9592	3.6194	0.072	0.4938	10.9168	0.042	20.4428	0	18.6476	14.1207	0	0	8.4628	3.67	19.0271	0	25.5278	0	0	9.0212	5.5505	0	0	2.94	0	0	0
192.1395_2.0187	6.2772	7.2156	5.06	12.0486	15.1565	7.6787	7.784	7.8225	2.0211	7.5848	6.0191	5.1161	2.5012	5.618	7.008	7.1243	6.9768	3.8088	2.6072	5.903	9.5882	9.4452	1.6789	9.1965	6.7423	7.3221	18.8914	9.6172	8.6178	4.5205	6.5672	1.2676	3.1797	7.4122	8.1775	7.1616	7.0861	9.1156	6.5062	3.1528	4.9772	5.9688	8.1191	2.5099	14.5194	10.3984	2.7793	11.5583	12.8517
192.1393_2.0837	2.0116	0	0	0	0	0	0	3.4904	2.0211	0	0	5.5128	0	0	0	4.0154	2.4512	2.0187	0	0	9.8817	0	0	3.3402	0	1.1277	3.9816	0	0	0	0	0	0	0	0	0	7.0861	0.146	0.6806	1.4125	0	0	0	1.2653	0	0	0	0	0.8215
192.0697_1.8807	0	0	0	0	0	3.8954	0	0	0	0.7519	1.3915	2.2751	2.0266	3.0635	2.4013	1.3222	3.7271	3.602	3.749	1.8552	5.3052	0.8948	5.6024	3.1169	0.9852	0	0.7527	0.6479	1.9364	0.9952	0	0	0	1.0194	2.1814	1.2138	3.4673	0	0.8723	0	0	1.0591	0.8236	1.5712	1.0127	0	0	0	0
192.0343_2.22	4.8137	0	6.9943	6.4621	0.2812	0	0.2153	0.2964	0	1.1748	2.9661	3.2018	2.4772	3.583	0.8459	3.693	4.3848	2.4855	4.4554	0.8346	5.3925	0	4.2702	4.2914	0.4525	3.9004	0	0.3325	0	0	3.0083	2.5483	0	0	0	3.228	2.6985	0.2764	1.0806	5.4105	4.4279	3.5704	4.5876	3.3511	3.7529	0	1.5563	4.356	4.4719
192.0167_1.9141	0.8847	0	1.9474	0	0	1.0552	0	0	1.0792	0.8024	1.182	1.0464	1.3538	1.9379	0.8136	2.7054	2.6511	1.4826	2.4485	0.8354	2.6506	0.1243	1.0575	0.6489	0	1.6407	1.2459	0.1612	0.6927	0.1962	0.4733	0.7387	0.7585	0.2287	1.2184	0.1881	1.8213	0.22	0.9661	1.1345	1.5968	0.2271	0.8127	0.447	0.6734	1.1791	0	0.0693	0.9239
190.1426_1.8604	0	0	0	0	0	0.1005	0	0	0	0	0.0904	0	0	1.7034	0	0.5735	1.7825	0.685	0.9323	0	0.3985	0	0.0339	0.0507	0	0	0	0	0	0	0	0	0	0	0	0	0	0	0	0	0.1012	0	0	0	0	0	0	0	0
190.1083_1.8309	0	0	0	0.8299	0	0	0	0	0	0	0	0	0	0	0	0	0	0	0	0	0	0	0	0	0	0	0	0	0	0	1.6915	1.5752	0	1.989	0	0	0	0	2.354	0	0	0.9384	0	2.194	0	1.7068	0	0	0
190.1019_1.9075	2.675	15.4949	0	0	0	3.0611	8.8479	0.2954	0	5.2876	2.2312	0.9634	5.5348	4.1554	0	5.2432	4.3938	2.7401	0	3.9752	0	5.5581	4.6182	4.7122	4.8336	0	3.2768	5.1855	2.1045	9.2279	5.6824	4.3513	5.9083	7.5597	1.6534	2.5906	0.1183	6.0402	6.5455	5.1811	5.01	5.1689	5.4972	3.3411	3.8414	0	2.413	0	0
190.0909_2.6961	3.4058	0	2.3525	3.4949	0	4.1144	3.6166	3.0917	0	3.0233	0	2.4297	3.8755	5.2787	2.4081	3.6299	7.702	6.6127	5.9549	2.3141	4.576	3.5625	3.6623	6.6815	3.1509	3.6709	8.0535	3.8895	3.0792	0	1.6785	1.3103	3.7536	0	4.032	3.1089	5.0098	0	0	0	0	3.9903	2.8061	5.096	0	1.5423	3.5594	0	0
190.0908_2.5929	23.8245	18.6618	14.7459	20.7232	0	9.4037	0	0	14.971	0	0	9.4553	35.5024	35.7608	12.0836	19.9795	26.2999	16.427	40.7817	0	25.0491	6.5832	0	0	26.4135	36.4081	78.9351	0	7.6636	0	8.7977	9.9034	8.5708	0	10.6055	0	23.4539	9.736	0	19.8452	24.3659	0	0	36.6837	0	9.9987	12.065	6.9516	12.4646
455.3493_6.1517	0	0	0	0	0	0.154	0	0	0	0	0	1.3703	0.7816	5.1079	0	0	0	0.5491	0.5148	0.2553	0	0	1.2753	0.3039	0	0.3052	0	0	0	0	0	0	0	1.1958	0	0	1.5185	0	1.9472	0	0.4358	0	0.3945	0	0	0	0.7966	1.1205	0
455.1358_4.1153	11.5426	0	1.1191	0	0.5368	2.4568	0.9827	4.0306	4.2541	4.2369	2.1826	2.9043	1.8464	1.052	1.7049	0	0.1702	0.3723	0.143	1.8279	2.0435	1.1962	1.1414	2.0892	1.729	10.4054	0	0.2834	1.3275	0.0236	1.13	1.5679	0.2554	0.0409	1.0866	4.2172	4.1247	6.5002	0.7195	1.5154	0.9797	1.1265	0.9889	2.5533	0.0782	2.6677	4.9058	0.5107	2.4541
454.262_6.6006	3.5914	0	17.8373	0	0.71	0	0	0	0	0	2.2764	0	0	0	3.8929	0	0	0	0	0	0	0	0	0	0	1.8155	0	0	0	0	0	0	0.0447	0	0	0.2789	0.6465	0	0	0	0.1736	0	0	0	0.7594	0	3.1709	0	0
454.1298_4.1149	7.3841	0.0239	0.5123	0.8634	0.1924	0.3134	0.5279	1.6904	2.2164	1.9624	0.991	1.2541	1.027	0	1.0201	0.0223	0.0975	0.0783	0.0321	0.6726	0.6142	0.4721	0.4434	0.8168	0.6308	5.681	0	0.158	0.8096	0.0215	0.3933	0.7054	0.1498	0.0107	0.5404	2.4681	2.0941	2.9624	0.192	0.7115	0.4602	0.5221	0.5651	0.844	0.0721	1.0264	2.9623	0.1685	1.0412
453.3677_6.2988	0	0	2.0353	0	3.5011	0.1363	0.5864	0	0.0421	0	0.4139	0.2178	0.4622	0	0	0.0625	0.5367	0.2488	0.6201	0	0	0.1653	0.2508	0	0.1228	0	0	0.5338	0.5013	0.685	0	0	0.9217	0.2508	0.3679	0	0	0.394	0.3161	0	0.332	0.4369	0.5467	0	0.7515	1.9959	0	1.7435	2.702
453.3433_5.5467	0	0	0	3.6702	0	0	0	0	2.2407	5.2354	0.8591	0	0	0	0	0	0	0	0	0	0	0	0	0	1.547	0	0	0	0	0	4.3577	3.6522	0	0	0	0	0	1.2637	0	0	0	0	0	0	0.1435	0	0	0	0
453.3423_3.1082	0	0	0	0.0599	0.5244	0	0	0	1.156	0	0	0	0.0085	0	0	0	0	0	0.0702	0	0	0.0156	0	0	0	0.0576	0	0	0	0.08	0	0.015	0.5943	0	0.0603	0.0173	0	0	0	0.1237	0	0	0.0549	0	0	0.0446	0	0.0135	0
452.3135_4.4711	2.0133	0	0	0	0	0	0	0	0	0	0	0	0	0	0	0	0	0	0	0	0	0	0	0	0	0	0	0	0	0	0	0	0	0	0	0	0.049	0	0	0	0	0	0	0	0	0	0	0	0
452.3123_4.8277	0	0	0	0	0	2.2915	0	0	0	0	0	0	0	0	0	0	0	0	0	0	0	0	0	0	0	0	0	0	0	0	0	0	0	0	0	0	1.7536	0	0	0	0	0	0	0	0	0	3.2177	0	0
195.1238_1.9988	7.0202	11.3072	6.9472	7.1255	23.1578	7.829	6.9989	6.2002	4.1049	5.6334	8.0359	5.631	7.4595	5.0062	5.928	0	7.4079	9.7947	9.8896	13.69	8.766	6.8259	8.5076	7.2831	10.4211	5.7888	12.6953	10.3502	15.1753	8.2983	8.5362	4.9005	11.1604	10.1799	8.14	6.9334	4.2132	6.8507	5.7943	9.2323	6.5978	0	6.8444	4.0704	12.4132	8.7754	6.4629	15.8654	10.1965
194.1188_6.4932	4.3229	10.0042	9.0338	6.0426	15.1366	5.0915	6.7962	6.0168	4.4786	3.3296	4.7598	5.2909	5.2748	5.5281	7.6521	7.937	6.6473	5.9828	5.9726	5.4925	5.361	2.4904	5.1378	3.4496	4.951	5.0961	2.1692	5.511	6.8238	7.962	3.0936	3.8732	7.6847	7.2048	3.8378	4.5558	5.3622	2.4959	7.2667	6.4613	6.0959	6.9088	6.3864	3.459	10.2586	5.5774	2.9276	7.9616	6.0279
194.1186_1.824	0	0	0	1.1585	4.1166	0	0	0	0	0.0276	0	0	0	0	0	0	0	0	0	0	0	0	0	0	0	3.6389	9.3365	0	0	0	0	0	0	0	2.9556	0	0	4.8713	2.8558	2.2259	3.6232	0	3.5181	0	7.1791	3.4019	2.0368	4.2046	5.1446
194.0692_2.0374	0	0	2.0732	0.9841	3.1313	5.0611	0	0	0	0	1.6006	1.769	0	1.5819	3.9817	1.3614	1.9446	3.3697	2.3303	0	10.0728	0	3.1879	0	0	0	0	0	2.2779	0.221	0	0	0.15	0.1643	7.1372	0	4.3351	0.1825	0	0	0.2416	0	0	0	0.9379	0.17	0	0.234	0
193.6192_1.7999	0	0	0.6666	1.4794	0.3481	0	0	0	0	0	0	0	0	0	0	0	0	0	0	0	0	0	0	0	0	0	0	0	0	0	0	0	0	0	0	0	0	0	0	0	0	0	0	0	0	0	0	0	0.3255
193.5831_2.2516	1.2012	0	0	0.0463	0	0.1417	0	0.1214	1.56	0.422	1.4756	1.3768	0.0535	0	0.1462	0.0827	0	0	0.0449	0.2824	0.0312	0	0.1302	0.0595	0.3525	1.2575	0	0.048	0	0.0738	0.4528	1.9706	0	0.0231	0	0.1511	0.1742	0.1423	0	0	0.2361	0	0.8046	0.3376	0.073	0.521	0	0	0.7895
193.1711_2.6687	0.1941	1.0675	0.271	0.518	0.4396	1.3874	0.8381	0.0406	0	1.3237	0.8896	1.5587	1.0456	1.204	6.8442	3.0702	0.7947	1.3345	0.9365	0.9419	0	0	1.3455	1.6405	0.5733	0.5092	3.7071	0	0	0	3.4177	0.4179	0.3854	2.2664	1.0378	0.2909	1.5518	0	1.5115	0	0.0781	37.164	0.4013	13.9387	0.8616	0	0	0	0.1659
193.171_2.7354	4.212	0	2.104	2.6977	5.4594	4.6327	0	0.3336	0	1.7322	0	5.8686	4.7304	0	2.5315	0	0	0	1.4757	0	0.3875	0	0.5434	0.7629	0.1414	1.4211	0.836	0	0	0	8.3813	5.1688	1.3254	5.3104	3.5603	0.2807	5.6223	0	4.173	0	0	84.6821	2.5963	0	1.5137	0	2.1716	0	4.0242
193.1589_5.5976	1.4379	11.2841	3.5648	6.7236	9.3259	0	2.4755	6.8144	4.7444	5.1009	5.3061	2.3756	5.0805	5.9847	1.4164	6.0837	4.8725	6.368	5.7279	0.3658	5.8783	0	6.724	6.533	5.8932	4.5021	6.0232	7.5327	5.6735	4.6169	3.1179	4.9301	7.3074	7.1837	6.5442	5.0233	5.1263	8.1838	4.9718	2.9732	7.3042	4.919	5.8196	4.7946	10.0101	5.513	4.7722	6.9406	2.0755
193.1238_4.967	0	0	0	0	0	0.1332	0	0	0	0	0	0	0	0	1.4784	0	0	0	0	0	0	0.3533	0	0	0	0	0	0	0	0	0	0	0	0	0	2.7437	0	0	0	0	0	0	0	0	0	0	3.0173	0	0
193.1234_6.171	4.4051	0	1.3831	1.9249	2.9502	2.3952	1.7997	5.2073	5.2301	3.985	0	1.0611	1.0227	0.2789	0	0	0.9704	0	0.528	0.1504	1.5052	5.8641	3.7192	2.5891	0	3.2747	0	1.3908	4.3947	1.5957	2.2326	1.1766	0	0	0	10.1387	0	6.7604	0.4027	2.3923	0.3645	0.4587	0	2.5257	0	2.8082	0	0	2.229
193.1222_5.4627	0	0	1.6833	0	0	0	0	0	0	0	0	0	0	0	0	0	0	0	0	0	0	0	0	0	0	0	0	0	0	0	0	0	0	0	0	2.5343	0	0	0	0	0	0	0	0	0	0	2.3853	0	0
461.2004_2.0298	0	0	0	0	0.7505	0	0	0	0	0	0	0	0	0	1.0353	0	0.0409	1.1092	0	0	0	0.1744	0.1146	0	0	0	0	0	3.4118	0	0.1778	0.1402	0.1485	0.3688	0.2975	0.1268	0	0.5926	0	0.1552	0.0953	0.4045	0.1869	0.1665	0.1772	0.5766	0	0.5663	0.3328
460.2379_2.9296	0.4279	0.0225	0	0.3155	0	0.2473	0.0798	0.1488	0.4266	0.0344	0.3351	0.2436	0.1704	0.6078	0.2579	0.3708	0.5194	0.0602	0.0664	0.1325	0.1979	0.0146	0.283	0.1696	0.5362	0.0944	0.0929	0	0.0381	0.042	0.6492	0.1153	0	0	0	0.1429	0.5914	0.0687	0	0.4204	0.1364	0.1645	0.4456	0.2547	0.3994	0.1185	0.0474	0.5682	0.2383
459.3109_6.4952	0	0	0	2.1799	0	0.7432	0	0	0	0	0	0	0.3778	0	0	1.1159	0	0	0	0	2.7132	0	0	1.0511	0	0	0	0	0.7868	0	0	0	0	1.4454	0	1.1049	1.1009	0	0	0	0	0	2.0137	0	0	0	0	1.4305	1.0599
459.2795_2.9586	0.4144	1.3513	0	0.5916	0.8628	0.4207	0.8872	0.8265	0.5624	0.7629	0.477	0.3666	0.4219	0.474	0.9699	0.5042	0.7169	0.5108	0.6119	0.4721	0.7372	0.6501	0.6125	0.5206	0.3305	0.9029	1.1474	0.5692	1.0716	0.5408	0.3879	0.4561	0.621	0.5799	0.5811	0.2973	0.5171	0.5874	0.2293	0.5429	0.6447	0.0916	0.3549	0.3226	0.7815	0.6083	0.6287	0	0.6635
458.7905_3.7688	0.694	0.097	0.7164	0.6469	0.8867	0.9467	0.5473	0.7298	0.733	0.4543	0.4299	0.379	0.6464	0.6046	0.7867	0.9274	0.7781	0.4849	0.9555	0.7243	0.4984	0.6676	0.7161	0.4558	0.3375	0.7136	1.4447	0.5001	0.7706	0.5342	0.5613	0.5184	0.6251	0.3091	0.7551	0.4839	0.3729	0.5857	0.6568	0.5369	0.4656	0.113	0.6514	0.0725	0.2346	0.5133	0.3133	0.6168	1.1609
457.3748_6.0977	0	0.2675	0	0	0	0	0.1276	0.214	1.211	6.4358	0	0	0.2474	0	0.0183	0	0	0	0	0.0089	0	0.0963	0	0.0871	0	0	0.1628	0	0.0732	0	0	1.1035	0	0.2084	0.0266	0.1014	0	0	0	0.2473	0.0416	0	0	0.0531	0	0	0.886	0	0.2214
457.2358_5.8601	0	0	0	1.0759	0	0	0	0	0	0	1.4326	1.6043	1.0792	0.623	0.499	0.3368	1.1111	0	0	1.3146	0.503	0	0.4528	0.2003	0	0	0	0	0	0	1.1126	0	0.2122	0	0	0.172	1.0659	0	0	0	0	0	0	0	0	0	0	0.5591	0.4951
457.112_2.4433	4.4141	0	4.261	6.3317	3.6974	5.0144	0	0	3.0536	2.2785	8.385	5.9644	6.798	6.1677	5.7179	6.1843	7.8982	8.8847	6.5858	5.5214	6.8709	2.9782	11.5171	5.821	2.398	3.7366	3.0365	4.9072	4.8271	2.8135	5.2727	5.0937	2.3396	3.1144	5.4235	4.9157	8.0903	2.6088	7.0533	4.0714	5.6922	7.1214	6.4431	5.4151	8.9808	4.4253	1.8453	6.0056	7.8494
455.3589_5.749	0	0	0	0	0	0	0	0	4.726	2.5872	0	0	0	0	0	0	0	0.0552	0	0	0	0	0	0	6.0559	0	0	0	0	0	0	0	0	0	0.0169	0	0	0	0	0	0	0	0	0	0	0	0	0	0
195.1396_5.5887	0	0	0	0	0	0	0	0	0	0	0	0	0	0	0	0	0	0	0	0	0	0	0	0	0	0	0	0	0	0	0	0	0	0	2.0136	1.5336	0	0	0	0	0	0	0	0	0	0	0	0	0
195.1393_5.4202	0	0	32.4147	2.0121	14.1898	1.9117	2.2773	0	0	0	11.306	2.0576	0.5108	1.9531	31.2296	0	1.0376	0	0	1.8242	18.4749	0	0	3.9806	0	2.2076	3.8208	0	3.0717	0.5054	0	0	0	0	22.8068	11.3564	2.0095	2.5703	0	5.147	0	0	0	0	2.776	0	29.6341	0	0
195.139_5.0622	1.9829	0	39.5983	5.2662	18.5206	4.1824	3.0182	2.4075	3.067	2.3655	17.9496	4.3139	0.5586	4.153	39.2079	0	3.3101	0	2.1092	3.1982	30.3439	2.5306	4.4453	6.0008	2.1832	4.7101	1.5471	1.484	8.2896	2.5954	3.2041	0	1.6245	0	40.6434	15.3245	5.294	7.03	0	7.8175	1.7098	1.8753	2.0884	2.1511	5.4476	0	35.0487	3.8449	6.3166
195.1388_3.8674	0	0	0	0	0	4.0267	0	2.3317	1.4822	2.3681	1.32	7.275	0	0.8128	0	0	0	0	0	1.0277	6.2769	1.9948	0	0	0	1.2394	0	0	3.8549	0	0	0	0	0	1.847	3.8596	6.1561	6.7458	0	0	0	0	0	0.7686	0.2609	0	0	0	0.6457
195.1387_6.1807	3.3145	0	0	0	3.2767	1.8259	1.5252	4.0043	4.1012	3.2958	0	0	0.896	0	0	0	0	0	0	0	0	3.2509	2.3579	0	0	2.7115	0	0	3.9029	0	2.3017	0	0	0	1.2336	7.9477	0	5.432	0	2.9384	0	0	0	1.8877	0	2.1184	0	0	0
195.1385_5.7808	0	0	0	0	0	0	0	0	0	0	0	0	0	0	2.5803	0	0	0	0	0	0	0	0	0	0	0	0	0	0	0	0	0	0	0	0	2.7014	0	0	0	0.1054	0	0	0	0	0	0	0	0	0
195.1385_4.7759	0	0	3.4947	0	2.6135	0	0	0	0	0	0	0	0	0	0	0	0	0	0	0	0	0	0	0	0	0	0	0	0	0	0	0	0	0	3.2275	0	0	0.4023	0	0	0	0	0	0	0	0	3.9403	0	0
195.1383_5.1442	0	0	0	0	0	0	0	0	0	0	0	0	0	0	0	0	0	0	0	0	0	0	0	0	0	0	0	0	0	0	0	0	0	0	0.4619	0	0	0	0	0	0	0	0	0	0	0	1.9298	0	0
195.1381_5.3473	0	0	5.5768	0	0	0	0	0	0	0	0	0	0	0	0.6529	0	0	0	0	0	0	0	0	0.1457	0	0	0	0	0	0	0	0	0	0	0	0	0	0	0	0	0	0	0	0	0	0	0	0	0
195.1141_1.8401	0	0	0	4.0164	0	2.6591	0	0	3.8146	3.603	7.5318	6.3692	1.0372	6.2905	0	11.7049	7.355	4.3565	0	7.2676	6.2327	3.0632	0	0	3.7153	3.2062	6.9292	0	2.4424	4.2195	7.3358	9.8951	0	6.6242	0	2.7057	0	12.6613	0	3.154	3.8872	12.3739	0	7.1066	3.5171	0	4.3885	0	0
465.2072_2.1604	0	0	0	0	0	0	0	8.1748	11.5835	0	0	0	0	0	1.6043	2.081	4.5728	0.4292	2.1471	0.371	0	2.496	0	0	0	6.7036	0	0.8031	0.3118	5.3096	4.3928	0	0	8.3416	0	0	1.6168	0	2.3297	0	3.4117	0	0	6.0909	0	0	0	0	0
465.2072_1.7438	0	0	22.4034	10.4058	11.5407	0.1389	0	2.4623	4.6562	50.0875	81.7154	6.675	1.4873	2.9868	1.7387	1.9743	9.8737	26.8582	52.9617	48.5153	0	5.1255	16.7972	43.8359	50.4161	0	34.1284	19.075	0.321	113.446	0	47.5413	36.8215	65.7178	15.3267	21.9205	0	0	67.5608	29.8795	86.0184	115.221	28.2335	130.458	43.1523	41.7497	0	22.0879	11.5626
465.2068_1.2233	0	0	0	0	0	0.7231	0	0	0	0	2.6264	0	0	0.2938	0	0	0	0	0.6364	0.2892	0	0.3826	0	0	0	0	0	0	0.345	2.9164	0	0	0	0	0	0	0	0	0	0	0	1.8513	0	3.0443	0	0	0	1.6092	0
465.2064_1.3819	0	0.8289	0	0	0	7.8143	0	5.8445	7.7574	0	0	0	0	0	6.2466	0	0.4706	0.4516	10.5327	0	0	5.4749	0	9.9869	4.0754	6.684	0	0	9.1385	5.719	9.6799	0	6.0128	14.0075	2.3718	0.3662	2.0845	0	0	0	0	7.9025	4.5446	0	0	0	6.8828	0	0
465.2064_1.8351	86.5231	255.097	173.427	46.6784	113.622	339.443	466.166	406.73	506.066	460.927	773.513	56.4106	122.321	413.64	940.051	439.071	524.361	241.078	505.582	415.281	249.476	580.942	111.561	448.399	341.224	466.946	245.454	164.981	204.227	984.393	589.176	389.689	392.178	679.396	123.818	313.88	425.51	315.906	499.617	255.841	744.093	696.855	241.651	803.856	362.957	454.866	444.343	266.868	123.463
465.2063_2.4801	0.1889	0	0	0	0	0	0	0	0	0	8.5339	0.198	0	3.0857	0	0	0	0	3.2524	0	0	0	0.8277	0	0	0	0	0	0	0.3091	2.9909	0	0	0	0	0	0.9922	0	0	0	0.6874	6.6938	0.2192	1.7966	0	0	0	0	0
465.2063_1.608	0	16.1563	0	0	0	0	9.9982	4.2441	15.6917	15.0643	0.773	0	3.8966	4.3855	7.435	9.1105	9.5545	4.2731	7.9201	9.5725	3.0746	15.6585	4.3733	13.1096	9.5349	6.0359	0	8.4122	9.928	10.0014	9.605	5.5356	7.1568	10.4174	0	3.5267	8.2754	0	1.8345	5.0485	10.0012	6.8618	1.4488	28.3756	0	0	7.4934	0	0
465.2051_1.4942	0	0	0	0	0	0.456	0	0	0	0	0	0	0	0	0	3.2703	0	0	0	0	0	6.8592	0	0	0	0	0	0	0	0	0	0	0	0	0	0	0	0	6.4374	0	0	0	0.967	0.3735	0	0	1.3319	3.0992	0
464.181_1.879	0	0	0	0	0	0	1.0931	2.5289	1.2309	1.9456	0.5106	0	0	0.2754	0.4181	0.8394	0	0	0.8605	0	0	0.8407	0	0	0	2.7156	0	0	0	0	0	0.8002	0	0	0	0	0.9962	0	0	0	0	0	0	0	0	0	2.0097	0	0
464.0819_1.8299	0	0	0.0822	0.3055	1.0848	0	0	0.0317	0	0	0	0	0	0	0	0	0	0	0	0	0	0	0	0	0	0	12.5745	0.2465	0	0	0	0.8971	0.0447	0.0296	1.0138	0.1717	0	0.4038	0.5913	0.0569	0	0	1.925	0	2.2369	2.522	0	3.2193	0
463.2999_2.1296	0.0951	0.118	4.5027	0	0	0.1715	0.1192	0.043	0	0	0.3827	0.1248	0.1346	0.0511	0.4285	0	0.4402	0.1189	0.05	14.8631	0.2883	0	0.9319	0.4309	0.1149	0.5987	0.165	0.1205	0.317	0	0.2159	0.3259	1.2107	0.0349	0.382	0.7261	0.0298	0.0938	3.712	1.3092	1.1091	0.638	1.9385	0.2068	0	0.1808	0.0326	1.8836	0
463.1915_1.8574	0	0	0	0	0	1.1847	0.8806	2.4709	1.959	1.3195	2.0709	0.1303	0.0556	0.7891	2.9761	1.3794	0.7545	0.4055	0.9077	0.8505	0.5821	0.2511	0	0	0	1.4377	0.2753	0	0.0906	0	0.7524	0.9138	0	0.1476	0	0	1.7623	0	0	0	0	0	0	1.515	0	0	0.9031	0	0
198.1248_4.5196	0	0	0	9.618	0	0	0	3.8666	0	3.7505	0	0	0	0	0	2.161	0	0	0	0	0	0	0	0.3123	0	5.3418	1.4213	0	0	0	10.4994	23.8506	0	0	0	0	1.2659	0	0	0	0	0	0	0	0	0	3.678	0	1.0764
198.1248_1.656	0	0	0	2.9091	3.7294	0	0	0	0	2.2172	6.2648	0	5.2031	6.8957	0	0	1.9001	0.2775	0	0	0	0	4.4418	0	5.4143	0	3.9291	0	0	0	0	6.3469	0	1.8987	0	2.7974	0.9636	0	0	5.7802	0	6.593	4.7491	3.7209	0	7.8215	0	9.7092	3.6818
198.1247_1.5985	0.5854	0	4.6208	0.9805	0	0	0	0	0	0	0	0	0	0	0	0	0	0.2773	0	0	0	0	0	0	2.4492	0	0	0	0	0	0	5.2701	0	6.3016	0	0	0	0	0	2.8989	0	0	1.7833	0	0	0	0.4776	0	0
198.124_1.9645	0	0	0	0	4.8206	0	0	0	0	0	0	0	0	0	0	0	0	0	0	0	0	0.2247	0	0	0	2.8041	0	0	0	0	0	0.1706	0.0889	0	0	0	0	0	0	0	0	0	0.1079	0	0	0	0	0	0
197.1293_2.5893	0	3.4237	0	0	0	0	1.3816	0	0	0.5805	0.3245	0	0.6713	0.5374	0	0	0	0.9812	0	1.4869	0	0.3435	0	0	0.5483	0	1.2706	1.632	0.8949	0.797	0	0.7987	1.3248	0.7498	3.4669	0.6978	0	0	2.2086	0	0.5816	0	0.8952	0	0	0.6757	0.5159	0.3748	0
197.1289_2.0452	0	0	0	0	0	3.1315	2.5108	0.5012	0	0	0.1973	0.6418	0	0.4316	2.4584	0	0	0	0	0	0	0	0	0	0	0	0	0	0.4503	0	0.5976	0	0	0	0	1.6632	0	0	0.1909	0	0	0	0	0.5255	0	0	0	1.5253	0
197.1284_2.2568	0	0	0	0	0	2.5212	0	0.2559	0	0	0.9328	2.6795	0	0	2.0088	0	0	4.5921	0	7.6608	0	0	0	0	0	0	0	0	0	0	0	0	0	0	2.4341	0	0	0	0	0	0	0	0	0	0	0	0	0	0
197.1281_2.1317	0	0	0	0	0	1.5957	0	0	0	0	0	0	0	0	0	0	0	0	0	0	0	0	0	0	0	0	0	0	0	0	0	0.4473	0	2.6919	0.1108	0	0	0	0	0	0.8838	0.7076	0	0	0	0	2.4004	0	1.8538
197.1177_4.7688	0	0	0	0	1.0049	0	0	0	0	0	0	0	0	0	0	0	0	0	1.2547	1.4479	0	0	0.4346	0	0	0	0	0	0	0	0	1.3061	0	0.5439	1.3114	0	0	0	0	0	0.4383	0.8967	1.0864	0.1049	1.403	0	0	0	0
197.1176_4.1244	0.1209	0	0	0	0	1.0119	0.1895	0.68	0	1.47	0.9388	1.3305	0.6587	0.5615	1.3666	0.9812	0	1.8462	0	1.1342	1.3153	0	1.6633	0	0.8428	0.9134	0	0	0.7726	0	0.9927	1.5863	0	0.7726	0	0	0	0	0	0	0.8841	0.4401	0.8785	0	0	0	0	0	0
197.1083_3.326	1.4532	1.3042	0	0	1.1223	1.3021	0.3919	0.21	0.8433	0	1.5081	1.4336	1.2286	1.8913	0	2.7833	1.7558	0	0	1.5241	0.2093	0.5853	0	0	0.9712	0.2839	0.7014	0	2.1951	0	1.0574	1.5597	0.6419	0	2.5143	1.2091	0	1.2945	0	1.4256	0.7141	0.699	0.4265	1.4534	1.5394	1.3464	1.3709	1.7911	1.8049
197.0939_2.0294	1.7709	0	0	1.7628	0	0	0	0	0.9321	0	1.614	0	0	0	0	0	1.3673	0.8242	0	0	0	0	0	0	0	0	0	0	0	0	4.0792	2.7888	0	0	0	0	0	0	3.4768	0	0.8254	0	0	0	0	3.3346	0	0	1.0014
196.0842_1.9067	0	0	1.6397	0	0	5.4855	0	0	0	0	3.8481	2.6868	0	2.8827	6.2595	1.1034	3.3103	2.9313	4.154	3.8752	8.4381	0	6.5483	0.0502	0	0	0	0.5342	2.7906	0.3947	0	0	0.2224	0	8.6645	0.1249	4.5848	0.1066	0.0891	0.1501	0.2295	0	0.2774	0.1056	1.3082	0.1354	0	0.6107	0.1403
195.15_2.1332	0	0	0.2559	0	0	0.6672	0	0	0	0	0	0	1.1868	0.4514	0	1.5544	0	0.4327	0	0	0	0	0	0	0	0	0	0	0	0	2.7619	1.5381	0.097	1.6865	0	0	0	0	0	0	0.8784	8.8389	0	3.8081	0	0	0	0	0.5248
466.195_1.5285	0	4.3103	0	0	0	0	0	0	0	0	0	0	0	0	8.3176	0	0	0	0	0	0	0	0	0	0	0	0	0	0	0	2.6161	0	0	9.2434	0	0	0	0	0	0	0	0	0	0	0	0	0	0	0
466.1941_1.4724	0	0	0	10.6078	0	9.5538	5.2588	0	0	0	0	0	4.1249	0	0	0	0.3466	0	0	8.0077	0	0	0	0	0	0	0.2535	0	0	0	0	0	0	0	0	0.2733	0	0	0	0	0	20.2071	7.0562	0	12.6767	0	0	2.1747	0
466.1941_1.8345	124.436	508.054	192.08	153.208	100.743	0	619.607	0	0	538.84	0	54.2523	348.748	0	0	0	0	288.944	555.839	353.175	279.72	447.958	125.611	346.659	344.205	0	382.674	265.371	341.041	389.945	183.59	344.69	417.087	477.033	192.968	272.952	0	0	459.584	222.709	560.245	370.353	239.36	374.473	0	0	0	0	140.762
466.1934_1.3573	0	10.2315	0	4.59	0	15.1811	3.1845	6.3479	0	2.4515	0	0	0	5.7999	15.4106	0	0	6.5766	2.0906	27.4421	0	3.6645	5.9437	8.6306	2.097	9.6765	16.8549	0	14.4173	43.1739	0	0	0	6.6836	6.2028	1.7963	0	0	0	0	0	27.7376	10.0027	51.6889	0	1.2651	0	0	1.2229
466.1924_1.0854	0	3.9252	0	0	0	0	0	8.7375	0	0.6201	0	0	0	0	0	2.9066	21.2429	2.6813	16.2173	1.2439	0	4.3317	1.4687	1.787	6.6631	0	3.2101	13.8836	2.4958	0	0	0	15.5312	1.3472	7.6864	2.2604	0.8741	0	0	0	0	0	0	0	0	0	0	0	0
466.1923_1.1943	19.5608	61.8668	7.1379	0	0	0	66.0248	49.4475	57.4541	92.827	19.8122	0	0	5.0247	0	19.7618	0	4.5601	50.5316	21.9163	22.4815	9.7603	0	1.8608	48.426	50.2158	12.7219	3.8376	8.2115	0	8.0982	0	14.6027	17.9597	0	0	9.0156	17.252	0.5321	17.0878	22.9973	0.2388	0	8.2279	0	0	69.2334	7.5901	2.5685
466.1923_1.0215	0	0	1.5549	0	0	0	3.0151	0	0	0.8509	0	0	0	0	0	2.1721	0	0	0	0.2126	0	0	0	3.724	0	0	0	28.8844	6.0636	17.0045	1.7358	0	0	11.5942	2.1077	0.7731	0.8741	0	28.895	0	0	6.8443	3.0725	0	0	0	0	0	0
465.2088_2.6036	0	0	0	0	0	0	0	0	0	0	0	0	0	0	0	0	0	0	0	0	0	0.625	0	0	0	0	0	0	0	5.1784	0	0	0	4.6704	0	0	0	0	0	0	0	0	0	0	0	0	0	0	0
465.2085_2.3405	0	0	0	0	0	0	0	0	0	1.5132	0	0	0	0	0	0	0	0	0.8226	0	0	0	0	0	0	0	0	0	0	4.2803	0	0	0	0	0	0	0	0	0	0	0	0	0	0	0	0	4.0574	0	0
465.2083_1.1483	0	0	0	0	0.3685	0	0	1.1076	0	1.0581	0	0	0	0.2717	0	2.1595	2.4106	0	0.6122	0	0	0	0	0	0	0	0	0	0	5.1448	2.449	1.1799	0	0	0	2.4737	3.5896	0	0	0	0	0	2.3266	1.1931	0	0	0	0	0
465.2081_1.0561	0	0	0	0	0	0	0	0	4.1965	1.0047	0	0	0	0.3116	0	0	0	0	0	0	0	2.2803	0	0	0	0	0	0	0	3.6053	0	0	0	0	0	0	2.2081	0	0	0	0	0	0.9029	0.8271	0	0	1.4345	0	0
465.2079_1.9495	0	0	0	0	0	0	0	0	0	0	0	0	0	0	0.5367	0	0	0	0	0	0	0	0	0	0	0	0	0	0	0	0	0	0	2.3258	0	0	0	0.5381	0	0	0	0	0	0	0	0	0	0	0
465.2078_2.7073	0	0.7382	0	0	0	0	0	0	0	0	5.9326	0	0	0	0.7274	0	0	0.56	0	0	0	0	0	0	0	0	1.5067	0	0	0	0	0	0	0	0	0	0	1.0814	0	0	0	0	0	0	0	0	0	0	0
465.2077_4.0426	0	0	0	0	0	0	0	0	0	0	0	0	0	0	3.4345	0	0	0	0	0	0	0	0	0	0	0	0	0	0	0	0	0	2.2973	0	0	0	0	0	0	0	0	3.3295	0	0	0	0	0	0	1.2618
465.2077_4.5836	0	0	0	0	0	0	0	0	3.0451	0	0	0	0	0	2.8623	0	0	0	0	0	0	0	0	0	0	0	0	0	0.3095	0	0	0	0	0	0	0	0	0	0	0	0	0	0.6975	0	0	0	0	0	0
200.1394_2.0307	0	0	0	0	0.8851	0	0	0	0	0	0	0	0	0	0	0	0	0	0	0	0	0	0	0	0	0	0	0	0	0	0	0	0	0	0	0	0	0	0	0	0	0	0	0	0	0	1.8504	0	0
200.1035_1.814	0	0	0.6715	1.2113	0.9075	0	0	0	0	0	0	0	0	0	0	0	0	0	0	0	0	0	0	0	0	0	0	0	0	0	0	0	0	0	0	0	0	0	0	0	0	0	0	0	0	0.4955	0	0	0
200.0624_2.0769	0	0	0	0	0.7114	2.8058	0	0	0	0	0.9065	1.8387	0	0	1.5645	0	0.9046	5.1975	0	1.1455	2.8858	0	1.2906	0	0	0	0	0	3.1082	0	0.3471	0.1669	0	0	1.4492	1.0969	0.6808	0	0.1408	0	0	0	0	0	0.0843	0	0.1788	0.4531	0
199.9668_3.3554	2.6265	0	3.1385	0.8341	2.8457	1.6311	1.7922	3.0988	2.2676	1.1436	0.9346	0.2155	0.0289	0	2.7957	0	0	0	0.0243	0.4578	0.0815	0.5783	0.0535	0.0124	0.1206	1.6706	0	0.4371	0.0679	1.3173	1.7891	1.3453	1.0162	0.2617	0.1075	0.0453	1.1871	0	0.3301	0.4106	0.2562	0.0079	0.4425	0.0153	1.3219	2.2852	0.4798	4.1962	2.4701
199.1815_5.2892	0	3.1235	0	0.162	0	1.8014	2.2412	1.9333	1.3522	1.3192	0	1.1829	1.291	1.0429	0.424	1.3823	0.2012	1.3524	1.582	1.0259	1.7054	1.9491	1.6957	1.5112	0	0.5005	0	1.8458	2.0089	2.413	1.4575	1.3415	0	2.1233	1.5262	1.0147	1.4378	1.7615	1.6802	1.3707	0	0	1.1212	1.1717	0	1.1624	0	2.1315	1.7683
199.1339_5.5852	5.617	0	2.9818	8.1024	13.9864	6.2807	4.6451	10.1228	6.4309	8.9556	6.7395	8.4004	6.8957	4.8501	8.1321	6.5204	6.9237	11.1929	7.9094	8.3001	11.3373	6.6594	10.5292	5.2914	5.4338	6.6373	0	3.8088	5.7619	4.0878	5.2851	6.4641	6.936	6.2288	7.8149	2.9799	9.1193	4.1965	4.4929	4.2776	4.6189	5.358	6.1552	3.1549	10.3766	3.0756	4.2942	7.7116	7.5727
199.1096_1.8146	0	0	0	0	4.9851	0	0	0	0	0.0287	0	0	0	0	0	0	0	0	0	0	0	0	0	0	0	0	0	0	0	0	1.4103	0.7136	0	0	0	0	0	0	0	0	0	0	0	0	0	0.8789	0	0	0
199.1092_1.9106	2.0363	3.8471	3.9095	3.12	0	0	2.1852	0	2.71	2.0491	0.8581	0	3.1999	3.7294	0	6.2552	1.081	0	0	4.9607	0	1.5452	3.1143	2.823	3.9348	2.4715	4.3283	2.3715	2.0024	0	4.7276	3.4245	2.4124	2.4842	0.7237	2.1939	0	0.7723	5.8725	2.9361	4.6019	4.089	4.3802	1.8943	3.6539	3.5942	1.2036	3.828	3.3313
199.0877_2.8387	20.269	64.7	5.8136	15.1855	18.9175	16.5568	11.9389	8.0872	22.245	16.6176	16.2007	14.782	16.1854	17.8894	7.6219	23.2896	18.3227	24.371	22.0242	12.4175	18.7282	12.8816	16.6737	17.4117	22.7566	14.7941	0	7.1031	16.53	6.0686	11.1689	16.9735	15.7941	19.3218	27.2699	17.2826	19.52	17.4341	15.3367	19.1682	26.1386	14.4813	19.5381	15.1317	26.6396	10.2551	23.4836	19.2722	20.9727
199.0875_2.3937	0.9817	0	0.1822	0.5829	0	0.3407	0	0	0.5575	0.2299	1.4758	0	0	1.3384	0	0.9357	2.322	3.6469	1.1121	0.1697	0.348	0	0	0.3179	1.6032	0.1978	0.2693	0	0	0	1.7744	1.2214	0	0.3151	2.2728	0.5975	1.442	0.3678	1.0087	0.562	0.3471	2.2459	1.1383	1.1713	3.128	0.8764	0	0.9699	0.8077
199.0872_2.8842	0	0	0	0	0	0	0	0	0	0	0	0	0	0	0	0	6.0973	0	0	5.524	0	0	6.4827	0	0	0	2.0911	0	0	0	0	0	0	0	6.0002	0	0.6049	0	0	3.861	6.0207	0	6.6957	0	0	0	0.8107	3.113	3.5443
199.0627_1.8508	0	0	0	0	0	0	0	0	0	0.3992	1.5638	0.7073	0.4177	0	0	0	1.6967	0	0	1.1571	1.4146	0.3925	0.5896	0.3601	0.0957	0	0.3767	0.175	1.4034	0.0523	0.3595	0.5314	0	0.4061	0.8636	0.1358	0	0.065	0.7271	0.2063	0	0.3547	0.6176	0.161	0.2723	0	0	0	0
198.1601_1.8445	1.2122	0	0	0	0	8.1761	0	0	0	0.2367	1.3737	7.2743	1.2696	15.4086	9.8025	25.5099	0	32.704	9.9052	18.5133	2.0737	0.2354	5.0121	2.1379	0.2212	0.8481	14.3519	0.0685	4.4896	0.4532	5.3782	0.838	0	0.6688	7.1466	1.4912	8.7601	0.1843	4.045	0.428	0.1395	7.2935	2.1633	3.1228	0	3.3847	0	0	1.4994
198.15_4.0275	0.9988	0	1.5901	2.7676	2.8154	0.9641	1.3206	1.1979	1.1225	1.2861	1.0167	0.8362	1.2109	0.7648	0	1.1301	0.9837	1.4173	1.5495	1.0828	1.5643	2.1736	1.3351	1.439	1.222	0	4.0842	2.2382	1.7661	1.5683	1.3625	1.099	2.1542	1.7358	1.7706	0.9897	1.3429	1.9719	0.9772	1.2069	1.6016	1.0433	1.2853	1.3537	2.2826	2.0134	0	1.5054	2.1009
198.1253_4.584	3.3586	0	0	0	2.157	0	0	0	0	0	0	0	0	0	0	0	0	0	0	0	0	0	3.1942	0	0	0	0	0	0	0	5.1854	0	0	0	3.9354	0	0	0	0	0	0.521	0	0.2315	0	3.9411	0	0	0	0
198.1252_2.2327	0	0	0	0	0	0	0	0	2.5354	0	0	0	0	0	0	0	0	0	0	0	0	0.2594	0	0.4277	0	0	0	0	0	0	0	0	0	0	0	0	0	0	0	0.3226	0	0	2.1559	0	0	5.6324	0	0	0
473.0619_3.5289	0.8435	3.1046	0.8617	0.5686	7.6718	2.7832	7.7582	4.7097	3.9851	2.9614	0	0	0	0.0249	3.4312	0.1304	0.0359	0	0	0.8907	0.1842	0.954	0.0695	0.0364	1.1005	0.799	0.055	0.5737	0.1	0.421	3.4639	3.6203	3.2299	0.1006	0.2118	0.008	1.3413	0.0523	1.3556	0.1976	0.0199	0.0311	1.4971	0.0206	0	6.4744	0.0606	1.2379	0
472.343_6.2088	0	0	2.3013	0	0	0	0	0	0	0	0	0	0	0	0	0	0	0	0	0	0	0	0	0	0	0	0	0	0.0562	0	0	0	0	0	0	0	1.4742	0	0	0	0	0	0	0	0	0	0	0	0
472.2886_3.8166	0.6119	0.0697	0.8039	0.8773	1.1646	0	0	0	0.4635	0.5326	0.6114	0.7993	0.3326	0.891	0.443	0.9119	0.9817	0.604	1.1097	0.5022	1.2361	0.7458	0.9848	0.5135	0.6168	0.7043	1.7106	0.6425	0.8123	0.6913	0.4301	0.6867	0.9218	0.5036	1.0334	0.7596	0.5612	0.6393	0.7533	0.7962	0.8883	0.0939	0.7409	0.8551	0.5166	0.6798	0.5964	0.7893	0.9162
471.2473_4.9425	0	0	0.2281	0	0.24	0.9184	0	0	0	0	0.6807	0.8043	0	0.5213	0.9712	1.12	1.5209	1.4964	0.3659	0.5374	1.1937	0	1.3816	0	0	0	0	0	0.4045	0	0	0	0	0	1.0056	0	1.1947	0	0	0	0	0	0	0	0	0	0	0.0718	0
468.1893_2.0229	0	0	0	0	0	1.7077	0	0	6.6844	1.727	4.4353	0	0	1.3669	4.8945	3.732	0	0	0	2.7973	0	0.8174	0	0	5.4811	0	0	0.1772	0.3963	0.3945	6.9637	6.7833	0.2418	0	0	2.3087	0	0.4487	0	1.1634	2.0606	1.6108	2.1944	4.838	6.102	5.7803	1.921	0	1.9629
467.3014_3.7638	0.4684	0	0.7711	0.554	0.7415	0.2679	0.5679	0.2678	0.2567	0.4921	0.5054	0.4505	0.6016	0.5618	0	0.9247	0.8559	0.4206	0.6002	0.5976	0.7542	0.3731	0.6866	0.5545	0.3301	0.6511	1.013	0.4151	0.6289	0.76	0.3059	0.5504	0.7419	0.6418	0.6005	0.5535	0.2706	0.7755	0.3856	0.7822	0.5687	0	0.4665	0.1895	0.4858	0.6207	0.4961	0.4993	0.6362
466.2938_6.2617	0	0	1.3264	0.2513	0	0	0	0	0.4482	0	0.2976	0	0.6173	1.0131	0	0	0.4585	0.2143	0	0.0946	0	0	0.2595	0	0.9001	0	0	0	0	0.1762	2.4831	0.2351	0	0	0	0.2874	0	0.1382	0	0.7588	0.7719	0	0.8831	0	1.1922	0	0	0.6314	0.3918
466.2919_6.5508	1.2229	0	3.0514	0.7294	0.4898	0.5382	0	0.1597	1.0744	0	0.9696	0.5874	1.0681	2.879	0.5408	2.5079	1.7174	0.5878	0	0.7713	0.8221	0	1.057	0.228	0.7111	0.429	0	0.7032	0.4202	0.4146	7.9943	1.0384	0	0	0	0	1.2991	0	1.5448	0.8561	0.8372	1.852	1.9491	1.813	1.1062	1.6739	0	2.6727	1.4032
203.0842_1.8487	1.0478	0	0	2.8987	0	0	0	0	0	0.6571	1.2033	1.1001	1.5269	1.3101	1.7017	2.3671	1.2701	1.3168	1.1676	1.2521	1.1683	0.5394	1.4698	0	0.8753	0	2.6563	0.3626	1.356	0.9062	1.5344	1.5726	0.6067	1.2138	1.0769	0.6252	1.0654	0.4868	2.427	1.5247	1.0479	1.279	1.2682	1.5628	0.9158	1.7071	0	0	0
202.6236_1.801	0	0	0.4519	0.9998	0.8873	0	0	0	0	0	0	0	0	0	0	0	0	0	0	0	0	0	0	0	0	0	0	0	0	0	0	0	0	0	0	0	0	0	0	0	0	0.055	0	0	0	0	0	0	0
202.1795_1.8491	0	0	0	0	0	0.704	0	0	0	0.3056	0.555	0.8147	1.287	0	1.0037	1.12	0.8187	0.7207	0.8262	0.8219	1.2203	0	1.3967	0.7821	0.4957	0	0	0.6402	1.0736	0.4164	1.0286	0	0	0	0	0	0	0	1.1793	0	0	0	0.0835	0	0	0	0	0	1.2828
202.1446_3.2896	0.376	1.3483	2.1703	0.767	0.914	0	0.8842	1.6689	2.0243	0.9688	0	0.8436	0.1808	0.7693	0.3266	0.5813	0.5148	0.4764	2.1923	0	1.2928	2.8251	0.7184	0.428	1.5216	0.5573	0.1577	2.3629	0.72	1.4626	2.728	1.9124	1.6699	5.5594	1.581	0.4575	0.7374	1.9623	0.868	1.4636	3.7505	0.3573	3.9648	3.3212	5.0702	1.3489	0	3.416	1.3666
202.1235_3.4367	0	15.8242	9.6876	0	4.9178	7.9848	8.7225	7.6747	6.3669	6.0579	6.416	5.482	6.2738	5.112	5.3304	7.4936	0.3171	8.2575	8.003	4.5091	7.6914	6.3123	6.4326	7.0162	0.2049	5.8199	0.6816	2.9124	5.4137	10.491	6.6451	7.5902	0	8.4609	10.1736	4.9576	6.756	10.016	6.7972	6.6271	1.3096	2.2537	6.6601	5.516	2.4126	5.5509	5.5905	10.3691	9.4558
202.1097_1.8533	0	0	0	0	0	0	0	0	0	0	0	0.935	2.6366	0.5871	0	0.1333	0	1.3793	1.7676	1.3766	0.4676	0.418	1.1758	0	0	0	1.7668	1.4658	0	0	0	0	0.1577	0	0	0	2.1462	0.1263	0	0	0	1.0751	0.413	0	0	0	0	0	0
202.1086_2.0305	2.7239	0	0	5.5814	2.4767	2.7845	2.155	1.6491	1.9167	3.1512	3.0645	2.5972	4.6261	5.506	4.5424	8.5702	2.1114	5.4029	2.4273	4.237	1.748	2.9978	3.4065	0	7.8176	2.303	0	5.669	10.4269	2.5949	2.366	3.6546	7.3031	4.066	2.5461	1.451	1.7196	4.4099	2.082	1.8312	3.2938	7.7486	2.4141	3.7996	1.2737	2.6547	0.8573	2.6833	1.7203
202.0902_2.645	1.0254	0	1.6383	0	0	0.1745	0.1442	0.1124	0.2735	0	0.7971	0.2305	0.7642	1.4262	0.4719	1.7508	1.4681	0.6134	2.2129	0.2944	0.9102	0.2173	0.7647	0.4401	0.7946	1.0983	0	0	0.3039	0.1454	0	0	0.3344	0.1704	0	0.2422	1.052	0	0.4317	0.7059	0.5848	0.5487	0.5754	0.6923	0.407	0.3426	0.1251	0.3292	0.3712
201.9578_1.1466	0	0	1.7623	10.0026	0.7712	0.1086	0	0	0	0	0	0	0	0	0	0	0	0.6478	0.2962	0	0	0	0.5812	0.3395	0	0	8.3356	0	1.1664	0	0	2.874	0	0	0	0.5428	0	0	1.5623	2.8609	0.2658	4.3773	0	0	0	6.5915	0	7.6611	0
201.9575_1.2065	0.7481	0	5.0189	0	0	0	0	0	0	0	0	0	0	0	0	0	0	0	0.417	0	0	0	0	0	0	0.3278	0	0	0	0	0	0	0	0	0	0.0843	0.77	6.218	0	0	1.0019	0	0	0.2906	3.8041	0	0	0.5861	1.435
201.1244_2.1176	0.1487	0	4.0747	1.9992	2.8539	3.7189	3.4641	0	0.3696	0.249	0	1.276	0	0	0	2.9889	0	3.0837	0	0	0	0	0.1568	0	2.0932	3.3837	0	0	0	0	3.1544	1.6672	0	0	1.0544	2.4044	2.9163	0	0	1.8364	1.6512	1.7399	2.0371	0	0	4.2636	3.7836	1.8308	2.5905
201.1243_1.8613	0	0	0	0.5632	0.9222	3.2347	0.318	2.4781	2.3645	0	2.599	2.037	2.4489	2.2227	0.0382	3.749	2.6587	4.09	0.5499	3.1641	1.8465	0	3.1306	1.3735	3.8198	0	0	1.0993	2.4538	0	4.727	3.5564	2.2791	3.6256	1.9445	1.9676	0	0	0	3.4527	2.1681	2.223	4.0815	0.4123	5.1387	2.386	0	3.5581	0.4737
201.1243_2.0088	2.5984	0	0.5623	0	0	0	5.4408	0.0899	2.175	5.0372	0.216	0	0.0349	0	0	0	0	0	0	0.0691	0	0	0	0	0	2.0578	0	0	0	0	0	0	0	0	0	1.7942	0	0.1217	0	0	0.217	0	0	0	0	3.6989	4.4945	3.4118	0
201.1131_4.1125	6.9366	0	0.7214	0.5358	0.769	0	0	1.7076	2.8185	2.8061	1.4429	2.4245	1.1004	0.6528	0.322	0	0	0.0912	0	0.906	0.6056	0.5029	0.4443	1.009	0.8852	3.5939	0	0	0.8319	0	0.5762	1.1792	0.0901	0	0.5651	7.5771	0.9829	6.4229	0.5082	0.7993	0.5847	0.6257	0.7253	2.9824	0	1.8954	2.3789	0	2.5205
200.1519_1.8323	2.1855	0	2.0654	0	0	0.0577	1.0985	0	1.1933	0.227	3.5586	0	3.1014	0	0	0	4.2614	1.922	0	3.5656	4.2505	0.9948	4.1663	2.3785	3.1542	1.8847	5.0343	0	1.9563	0.8777	3.6557	3.5908	1.3109	1.916	2.0194	2.9669	0	1.2443	3.5595	2.5805	2.3109	4.1345	3.7873	1.947	4.9422	0	0	0	0
476.2782_5.7456	0	0	0	0	0	0.6898	0	0	0	0	1.1734	0	0	0	6.1359	0	0	0	0	0.7586	3.8509	0	0	0	0	0	0	0	0	0	0	0	0	0.5551	0	0	0	0	0	0	0	0	0	0	0	0	0	0	0
475.2472_5.8193	0	0	0	0	0	2.4781	0	0	0	0	0	0	0	0	0	1.4477	1.4894	1.3902	0	3.7467	0	0	1.6068	0	1.1115	0.393	0	0	0	0.1651	1.3883	0.719	0.2329	0	2.5178	0	0	0	0.816	0	0	0.913	0.7537	0	0.3485	0	0	0	0
475.2443_5.8855	0	0	0	0	0	1.0398	0.3329	0.5706	0	0	0.6794	0.9612	0.5327	0	1.7838	0.5646	0	0	0	1.6423	1.4235	0.1488	1.0199	0	0.3729	0	0	0	0	0	0	1.825	0	0	0	0	1.3267	0	0	0	0	0	0	0	0	0	0	0	0
475.2294_1.9512	0	0	4.6885	4.2218	1.0143	0	0	0	1.1815	2.5197	1.1411	0	6.1044	0	0	0	0	0	0	0	0	0	0	3.6922	12.3455	0	0	10.263	0	2.0414	1.518	2.0649	2.4947	5.9091	0	0.3876	0	1.8271	5.5636	5.5849	1.5033	15.1293	4.2677	1.1668	2.9016	4.5964	0	3.7446	0.8594
475.2292_2.0043	1.1548	0	0	0.066	0	0	0	0	0	0.4659	0	0	1.468	0	0	0	0.0794	0	0	0	0.5842	0.5084	0	0.9808	3.8134	0	0.4286	4.6651	0	0	0	0.7704	1.1728	2.1754	0.0952	0	0	0.4739	1.3303	1.5474	0.1619	3.3526	1.0803	0	0.5821	0	0	0	0
475.2041_2.2557	2.0946	0.1729	0.1373	0.0469	0	0.0806	0.0774	0	1.443	0	1.3486	0.8847	0	0	0.0832	0	0	0	0	0.0833	0.2173	0	0	0	0.2301	0	0	0	0	0	0.2537	2.1147	0.0936	0.0231	0.118	0.547	0	0.0184	0	0.3211	0.3449	0	0.4058	0.3191	0	0.2967	0	0.0374	0.4748
474.3218_5.9793	0	0.3005	1.6733	1.0854	0.3861	0	0	0.3863	0	0.2171	0	0	0	0	0	0	0	0	0	0	0.4314	0	0	0	0	0	0	0	0	0	0	0	0	0	0.7642	0.1153	0	0	0	0	0	0	0.2129	0	0	0	1.3238	1.53	0
474.2908_2.2397	0.0639	0.3418	0	0	0.0279	0.0134	0.4018	0	0.0334	0.1355	0	0	0.0232	0	0	0.0208	0	0.013	0	0	0	0.9768	0	0	0	0	0	3.0205	0	1.0792	0	0	0.1739	0.5974	0	0	0	0.0318	0.0255	0	0	0	0.0476	0	0	0	0	0	0
474.1734_2.119	1.569	0	4.1503	3.5953	3.633	0.9428	0.0265	0	0	0	1.5919	1.5407	1.6994	2.0802	2.4478	2.3443	3.6645	2.4402	2.4051	2.1998	0	0	3.5892	2.8893	0	0	0	0	1.952	0	1.8394	1.7155	0	0	0	1.1641	2.1886	0	3.2409	1.2808	0.5961	0.7324	2.6247	0.9172	0	2.1481	0	1.8907	1.3029
204.1064_3.3886	32.4724	36.246	36.3727	42.6686	23.98	18.6966	18.3891	33.167	33.065	32.6307	26.761	22.5143	39.9626	27.8317	21.9222	28.2234	41.4771	34.6491	78.3297	16.2915	89.027	78.7421	28.4964	38.7934	40.0277	57.0292	35.1974	29.022	41.9868	58.378	16.6249	26.8187	36.4857	29.1517	63.783	29.4922	54.1058	70.2045	16.953	28.9632	36.0949	24.4956	34.2671	66.2923	62.2664	15.4616	23.9951	22.0275	37.4308
204.1062_3.0475	5.1534	0	5.0352	5.0124	0	0.693	0	0	2.3271	0	0	0	9.1673	9.2115	0	9.9011	8.7391	6.3468	10.5488	0	13.1966	1.7567	0	6.3728	4.5614	6.4359	2.8011	0	1.5081	1.0901	0	0	1.7263	2.0145	2.753	0	9.491	0.9757	4.6467	4.2678	7.1892	5.994	6.4136	5.403	3.3308	1.3533	1.9464	0.6673	0.6686
204.1061_2.8901	0	1.7391	0	0	0.3698	14.233	1.3288	1.0576	0	1.3187	13.2126	17.5663	0	0	40.1445	0	0	16.1751	0	20.1959	0	0.6459	30.8142	0	0	1.307	0	0	5.718	0.4786	2.0739	2.5014	0	0	7.0748	1.8026	5.8211	0	0	0	0	0	0	0	0	0	1.2164	1.0843	0.9453
204.1059_2.8002	0	0	0	0	0	0	0	0	0	0	2.7338	3.6448	0	0	10.0821	0	0	3.5837	0	5.1644	0	0	6.8299	0	0	0	0	0	0	0	0	0	0	0	0	0	0	0	0	0	0	0	0	0	0	0	0	0	0
204.0879_1.8792	0	9.0123	21.3183	15.1359	11.246	9.4887	3.9545	6.0236	12.8236	6.8363	19.6078	10.4482	33.6488	16.1038	0	16.8836	14.5643	20.791	17.5473	13.5359	18.2981	4.1785	29.4166	16.7479	21.2281	15.9041	29.3118	3.7591	12.1706	5.7488	7.0916	21.0676	6.9042	9.7848	13.4071	17.1315	3.7801	8.2103	34.2965	12.2476	21.9998	19.1754	18.7761	18.751	5.4293	9.7353	4.4003	15.2255	12.4405
204.0871_1.9273	16.9977	9.0123	0	0.1486	0	0	3.9148	6.0236	12.8236	0	0	0	0	0	10.8152	0	0	0	0	0	0	0	0	0	0	15.9636	0	0	0	0	0	0	0	0	0	0	3.7801	0	0	0	0	0	0	0	0	0	0	0	0
203.1453_6.1726	0	0	0	0	0	0	0	1.0291	0.3105	0.6301	0	0	0	0	0	0	0	0	0	0	0	0.7899	0.6635	0	0	0.7444	0	0	0.6993	0.3131	0	0	0	0	0	1.8306	0	1.4946	0	0.4489	0	0	0	0.4918	0	0.6941	0	0	0
203.1401_1.9858	0	3.7348	0	0	0	0	0	0.0504	0	0	0	0	0	0	0	0	0	0	0	0	0	0	0	0	0	0	0	0	0	0	0	0.1365	0	0	0	0	0	0	0	2.6747	0	0	0	1.4997	0	0	1.4351	0	5.2007
203.14_1.8401	2.394	9.1231	7.7508	6.0028	7.5809	0	11.228	4.5959	0	4.5617	0	1.4166	2.1694	1.9054	0	1.7992	0	2.345	0	1.3388	2.6715	7.3703	1.6591	4.9392	5.7553	0	1.112	4.5402	2.5841	10.8718	1.2484	3.2586	8.521	7.1126	2.4147	2.3159	0	4.8108	1.6411	6.9064	5.1011	2.4335	4.8576	4.4547	6.0854	4.1805	8.9523	7.6206	11.9005
203.14_2.0779	2.1397	9.9258	10.552	0	11.0202	3.7287	33.3754	12.4805	5.0562	10.1396	0	0	0	0	0	0	0	0	0	0	0	17.1153	0	7.0687	8.3252	16.0885	0	10.5548	0	22.4229	0	0	20.5947	13.083	0	9.3257	1.8736	6.4317	0	10.9759	3.5323	0	4.8642	4.9671	7.5081	6.8406	42.9494	6.7624	14.9872
203.1396_1.373	28.8269	0.7822	0	10.395	0	8.811	3.3822	0	10.3715	3.9316	12.5447	12.9242	31.9291	5.0087	9.8806	0	3.5967	3.3	5.4125	22.2387	29.2798	0.2173	3.0758	10.0302	8.6316	26.0321	23.002	0	9.0575	2.4611	24.4887	39.2285	7.2055	11.5703	6.3544	35.5455	9.2955	5.4998	31.9156	33.0238	36.831	57.237	11.4265	14.8508	9.3483	28.2985	2.0242	7.7987	9.8074
203.139_1.4441	0	0	0	0.3285	0	0	0	0.0672	0	0.0521	0	0	0	0.1882	0	0	0.2421	0.3442	0	0	5.7836	0.1585	0	0	2.1231	0.2287	0	0.2426	1.0202	0.5341	0	0	0	0.2373	0.7103	0	0	0.9363	0	0	0	0	1.7466	0	0.7769	2.5254	0	0	0.1545
203.1377_1.2721	4.6675	0	0	0	0	0	0	0.1046	0	0.1049	1.2263	0	0	0	0	0	0	0	0	0	0	0.6119	0	0	0	0.7697	0	0	0	0	0	0	0	0	0	0	0	0	0	0	0	0	0	0	0	0	0	0	0
203.1289_4.3051	0.1638	0	0	0	0	0.2768	0.028	0.1268	0.3148	0.1261	0.2001	0.7883	0.0789	0.0839	0.1587	0	0.0305	0.0537	0.0303	0.1956	0.2979	0	0.1312	0.0584	0.1697	0.2411	0	0.0333	0.0717	0.0308	0.3182	0.3118	0	0	0.242	0.1217	0.3398	0	0.1741	0	0	0	0.2544	0.1784	0	0	0.101	0	0
203.1193_3.9552	0	1.5361	0	1.3023	1.0406	0.4284	0	0	0.7957	2.2249	1.4754	0	1.2809	8.1756	0	8.1277	1.2763	6.4342	4.7431	0.591	0.1635	1.4137	0.8467	0.3396	4.6001	1.5033	0.2693	2.8974	0	1.3713	0.4549	0.542	1.5302	13.1351	2.806	0.5697	5.7007	0.2448	4.393	0.4371	8.2482	11.3964	2.0847	0.9033	0.8627	0	0.7814	0.8927	1.3552
203.105_1.8369	1.0372	0	0	0	0	0.8621	0	0	1.178	1.0139	3.1444	1.0087	1.3582	0	0	0	1.4679	2.9388	0	0.4592	0	0.3417	5.3818	0.7612	3.3663	0	1.071	0.6529	0.3804	1.8496	0.6629	2.318	0.4951	2.6094	0.9199	5.899	0	1.9929	0.806	3.0198	5.122	0.2304	4.5823	1.5684	0	0	0	3.7031	0
479.1875_1.9373	1.3135	0.3965	2.5183	0.0944	2.8534	9.7397	5.0041	24.4006	10.6187	16.9646	14.6567	0	1.2983	6.7393	16.5331	17.0546	9.3687	11.4155	11.9538	5.5669	4.8235	12.6404	1.4831	3.7981	3.8073	9.3956	0.4783	2.4438	4.532	5.2759	3.2354	4.4427	6.1253	12.9912	2.3975	1.3629	17.6278	1.8241	3.2973	1.9129	6.3517	4.5539	2.6744	8.8015	2.2646	2.2157	6.8061	1.835	0
478.2912_6.1362	0	0	0	0	0	0	0	0	0	3.5024	0	0	0	0.8304	0	1.5576	1.2735	0	0	0	1.1127	0	0	0	1.389	0	0	0	0	0	0	1.9562	0	0	0	0	1.1017	0	0	1.1068	0	0	0	0	0	0	0	0	0
477.1828_2.5319	0.0816	0	0	0.1663	0.2802	0	0.0559	0	0	0.0344	0.1238	0	0	0	0	0	0.314	0.4121	0.0246	0	0.4049	0.1108	0.1321	0.1311	0	0.1985	0	0	0.2643	0.3643	0.3199	0	0.0837	0.1431	0.2028	1.2232	0	0.4454	0.0407	0	0.0126	0	0.1524	0	0.2423	0	1.1075	0	0.2876
476.3067_2.9582	1.0274	1.4607	0.8559	0.7534	1.4122	1.308	1.1718	1.0619	0.2974	1.1212	0.909	0.724	1.1099	1.0215	1.2968	1.1211	1.2521	0.5816	1.0546	0.811	1.5465	0.9822	1.3632	1.214	0.7757	1.3036	1.4518	0.7108	1.0669	0.9948	0.7494	0.6549	0.6495	0.759	1.3898	0.4697	1.1968	1.0651	0.8061	1.0045	0.8911	0.308	0.7343	0.5867	0.7064	0	0.8488	0.9528	0.8734
476.2804_5.8085	0	0	0	0	0	0	0	0	0	0	0	0	0	0	0	0	0	0	0	0	0	0	0	0	0	0	0	0	0	0	0.3511	0	0	0	0	0	0	0	0	0	0	0	0	0	0	0	0	0	0
206.0492_1.5598	2.7428	0	0	1.1804	0	3.9735	0	0	0	0	0	0	3.5708	0.3991	0	0	5.8226	7.222	3.5154	5.9428	0.5267	0	0	11.1498	0.41	4.8004	0	0	2.8308	0	0	0	0	0	0	0.196	0.337	1.6728	0	0.3879	0	1.6981	1.5593	2.3801	0	0	0	0	0.6727
206.0488_2.804	0	0	0	0	0	0	0	0	0	0	2.1075	1.1062	2.4163	4.138	0	6.354	3.8523	0	4.2085	1.6323	0	0	2.0031	0	1.2557	0	0	0	0.536	0	0.5795	0	0	0	0	0	2.1878	0	1.0201	0	0	2.6783	0.9153	2.7213	0	0	0	0	0
206.0485_1.6088	6.5326	0	0	0	0.1611	0	0	0	0	0	0	0	4.9906	0.3353	0	0	0.7152	3.322	0	0	2.0353	0	0	0	0	0	0	0	1.5701	0	2.3083	0	0	0	0.9	1.2936	0	0	0	0.8014	0	0	2.3877	0	0.2284	0.2093	0	0	0
205.1599_6.1119	0	0	2.487	0	0	0	0	0	0	0	1.3436	0	0	0	2.5193	0	0	0	0	0	2.6031	0	0	0	0	0	0.2021	0	0	0	0	0	0	0	3.4557	0	0	0	0	0	0	0	0	0	0	0	0	0	0
205.1237_5.3649	0	0	3.0583	0	1.3622	0	0	0	0	0	0.3739	0	0	0	0	0	0.136	0	0	0	0.7058	0	0	0	0	0	0	0	0	0	0	0	0	0	1.7957	1.1613	0	0	0	0.4385	0.1072	0	0	0	0	0	3.2436	0	0.3834
205.1198_1.839	0	0	0	0	0	0	0	4.2789	0	2.5348	0	0.7607	0	0	0	0	0	0	0	0	0	1.348	0	0	0	0	0.5723	4.3531	0.8603	3.5426	0.2752	0	1.1173	0	0	0	0	0	0	0	0	0.5713	0	0	0	0	0	0	0
205.1194_1.603	0	0	1.6142	0	0	0	0.3789	0	0.8264	1.4567	0	0	0	0	0	0	0	0	0	0	0	0	0	0	0	0	0	0	0.1477	0	0	0	0	0	1.2583	1.3222	0	0	0	0.9911	0	0	0.72	0	0	2.02	3.2975	0	4.5763
205.0985_2.2747	185.405	202.604	233.475	353.477	261.666	241.143	205.987	137.551	220.958	161.066	266.979	206.876	336	371.267	165.639	283.906	239.221	236.696	326.253	190.831	188.302	155.122	247.321	226.404	309.428	200.899	357.359	160.483	202.448	175.164	316.468	254.671	176.261	190.334	162.349	176.339	252.768	190.847	280.183	257.535	272.25	287.59	259.256	255.331	210.004	255.639	195.406	263.738	259.721
205.0976_2.3383	1.1624	0	1.3281	2.8089	1.8344	0	1.4485	0	2.4148	0	0	1.2537	0	0	0	3.0741	0	0	0	0	0	0	0	0	0	0	0	1.8767	0	0	1.9556	0	1.6859	2.8818	0	0	0	0	1.8313	0	0	0	2.0013	0	3.7647	0	0	0	1.6209
205.061_3.9924	0.7493	0	0	0	0	0.3187	0	0.59	0	0	0.8141	0.4652	0.5444	0.6507	3.0132	3.0956	2.0425	0.3665	0	1.7059	0	0	0.3357	0.2124	0	0	0	0	0	0	0.3767	0.4064	0	0	0	0	0.1909	0	1.5976	0	0	0	1.2824	0.1852	0	0	0	0	0
204.1247_1.8388	0	0	0	5.7368	0.1673	7.4843	0	0	0	1.2535	3.6431	6.838	2.5886	4.1681	3.2002	4.1618	2.7275	0	1.8904	3.2929	2.8963	1.2169	3.8889	2.361	2.5759	0	8.8058	1.6979	10.5665	3.7528	4.9004	2.8911	0	4.2341	7.4065	3.1199	1.5867	1.5133	6.9942	4.547	0	7.9013	4.5998	0	3.7499	5.5851	0	0	0
204.1243_1.0701	0	0	0	0	0.8014	2.2073	0	1.0309	0	0	0	1.5795	0	0	0	0	0	0.3257	1.0085	1.4145	0	0	2.0734	0	0	1.0132	0	0	2.8638	2.0429	0	0	0.0655	0	2.2369	0.9834	0	0	1.6485	0	0	0.435	0	0.0593	0	0	0	0	0
204.1243_1.2178	36.5942	47.0939	230.18	118.806	79.5044	320.109	39.3301	27.3032	84.1095	20.8484	54.3496	362.199	72.1896	102.15	79.2846	36.7271	42.5444	44.7973	78.1089	58.8475	93.0576	47.0812	120.641	71.902	77.2336	102.078	144.492	20.4097	528.872	130.706	109.891	55.7804	65.9734	97.3119	285.1	108.992	61.5331	32.3542	244.065	186.424	152.393	263.445	128.643	105.141	86.3097	142.31	40.5051	187.361	74.3255
482.1888_1.8227	0	4.4557	0	2.8729	0	0	0	0	0	0	0	0	4.9889	0	0	0	0	0	0	0	0	0	0	0	0	0	0	0	0	0	0.2519	14.032	10.1384	13.1656	4.0614	0	0	0.6587	6.1941	1.6011	7.0451	1.9877	4.2399	0	4.572	3.1233	0	4.2021	1.1717
481.2011_1.8405	4.5056	3.5108	7.3016	0	4.6449	20.2221	17.2946	62.265	33.5359	25.2418	32.5587	2.3143	2.9944	10.9283	45.4517	28.9491	15.1697	17.735	20.3506	15.4217	15.663	25.708	3.5158	10.4896	8.6249	25.8891	1.4744	4.4136	7.1939	21.3363	14.5001	23.3546	12.8554	24.5751	4.2254	5.571	29.8764	6.863	12.3332	7.2913	16.1953	11.8506	8.3415	25.6864	8.8318	13.4599	12.5866	7.8094	3.1294
481.1532_2.2464	1.3984	3.2803	2.9527	1.5219	1.7112	0	1.2827	1.7607	0	1.3714	0	1.3636	2.8861	0	0.8499	0	1.8454	1.7082	2.0581	0	1.3309	2.4987	0	1.2193	2.0652	0.908	0	2.2957	1.3339	2.5139	1.0353	1.6034	2.8349	1.7392	1.5973	1.5611	0.9501	0	1.9578	1.6174	2.2962	1.0453	1.6725	0	1.7243	1.3667	0	1.811	1.7998
480.8038_3.8122	0.5161	0.0464	1.0166	0.4918	0.7367	0	0.8553	0	0.0776	0.2913	0.4457	0	0.6207	0.7441	0.7343	0.5305	0.7326	0.4408	0.6221	0.7303	0.974	0.8833	0.6048	0.6354	0.2625	0	1.3927	0.3932	0.5109	0.6502	0.679	0.6956	0.2617	0.5987	0.7795	0.38	0.3264	0.8633	0.5307	0.4608	0.5093	0.0748	0.6351	0.5732	0.9484	0.7816	0	0.5501	0.5759
480.273_4.869	0.1313	0	0.6105	0.128	0	0	0	0.4576	0.7306	0.3445	0	0	0	0	0	0	0.0134	0	0.051	0	0	0	0	0.1396	0.2995	0.1848	0.1577	0.2134	0	0.46	1.5047	0	0.1821	0	0	1.5098	0	0.3607	0	0.3201	0.1537	0	0.0892	0.3002	0.4851	0.2595	0.1089	0.3083	1.0177
480.2727_5.226	0.4077	0	0.033	0	0	0	0	0	0	0.2054	0	0	0	0.2087	0.0367	0	0	0	0	0	0	0	0.0414	0	0.1116	0.1593	0	0	0	0	2.4225	1.8023	0	0	0	0	0	0.0123	0.2268	0.0622	0	0.7693	0.1303	0	0	0	0	0	0.35
480.2069_1.8737	0	0	0	0	0	0	0	0	0	0.7835	1.311	0.0802	0.3191	0	1.3619	0	1.2725	0.357	0	1.1241	0	0.5947	0	0.4387	0.3766	0	0.1962	0.2714	0.5591	0.9845	1.0058	0.4427	0.452	0.6207	0.1578	0.6387	0	0	1.076	0.3497	0.7673	1.2443	0.5423	1.3669	0.3073	0	0	0	0
480.172_2.079	0	0	0	0	0.2762	1.7123	1.8389	7.6984	2.5978	6.1278	2.3792	0.0327	1.3828	1.1602	2.534	3.4514	1.9765	3.8924	5.118	1.4207	1.8026	2.3734	0.5664	0.7585	1.2988	1.881	0.0864	1.0275	2.5793	0.5945	0.0736	1.4459	1.7753	3.6298	1.1351	0.4065	4.6579	0.2322	1.1281	0.7219	1.2836	0.7435	0.8354	1.1094	0.6528	0.06	1.026	0.467	0.0141
208.0679_1.8595	0	0	0	0	0	0.5917	0.0638	0	0	0	0.3487	0.376	0	1.0764	0	1.6337	0.8278	0	1.5629	0.5142	2.2619	0	1.6342	0.0852	0.2603	0	0	0.1008	0	0.1763	0.0531	0	0	0	0	0	1.5735	0.087	0	0.1267	0	0.3028	0	0	0	0.2061	0	0	0
207.1735_6.031	0	0	0	0	0	0	0	0.6294	0	1.2342	0	0	0	0.8517	0	0	1.373	0	0	0.3784	0	5.0321	0.6141	0	0	0	0	0	0	0	0	0	0	0	0	0	0	0	0	0	0	0	0	0	0	0	0	0	0
207.1392_6.1718	9.6982	0.657	2.8789	4.5474	6.4309	4.8219	4.1654	10.2142	11.144	9.6804	2.6985	2.0776	2.0339	1.5309	1.1927	1.0725	1.7402	0.6758	0.9588	0.3318	1.8917	11.6601	7.8938	5.6974	1.4613	7.3485	0	2.678	8.6435	2.8647	4.8285	1.8037	1.8401	0	3.246	22.7563	2.3624	14.1932	0.5624	5.2129	0.5544	0.2989	0.6495	5.1925	1.2608	6.5166	1.1518	0.7334	5.2622
207.033_5.6835	1.6919	2.5937	0	0	0.1988	0	0.1878	0.3543	0.3413	0.1631	1.0487	0	1.4995	2.6468	2.6907	1.5691	1.8297	1.9476	1.3952	1.808	0.4379	0.305	1.6015	0.517	0.5977	0.1613	0.7919	0.9746	0.3289	0.3437	1.8958	1.035	0.7423	2.1463	0	0.617	1.5983	0.2992	3.0493	0.4004	0.783	2.9752	2.0901	0.764	0.6357	0.3282	0.035	0.484	0.4388
207.0066_4.6994	0	0	3.4463	1.8755	1.4754	0.711	0	0	0	0	0	0	0	0.1515	0	0.4915	0	0	0	0	1.1036	0	0.0935	1.4793	0	0.1595	0	0.143	0	0	1.1041	0	0	1.666	0	1.1728	0	2.2531	0.2718	1.1709	0	0.0895	0	0.1497	1.212	1.1995	0	0.3117	0.7195
206.1399_1.8463	0	0	0	0	0	0	0	0	0	1.0995	1.6053	1.0748	2.0654	3.0782	2.1755	0	8.6638	3.3935	3.2728	2.4699	2.1751	1.4196	1.6422	2.8771	2.1315	0	0.9705	2.4062	0.829	1.5363	0.4337	1.295	1.5419	5.7362	0	0	0	0.2157	0	0	0	1.2572	0	0.5344	3.0724	0	0	0	0
206.1399_1.2524	0	0	0	0	0	0	0	0	0.8237	0	0	0	0	5.3123	6.521	1.0614	15.0072	0	0.2752	0	0	3.5531	3.5653	0	5.3858	0	0	0	0	0	0	0	0	2.4762	0	0	0	0	0	0	0	8.2686	1.5745	0	0	0	4.5493	0	0
206.1399_1.0547	2.1656	0	0	0.528	0	1.4907	0	0	0	0	0	0	2.2676	0.7868	1.1818	0	4.0008	0	2.0755	2.2502	3.385	0	0	2.7294	1.3978	0	0	5.0388	0	0	0	1.3438	2.4407	4.1893	0	0	0	0	0.8982	0	0	0	1.5065	0	0	0	0	0	0
206.1399_1.3268	0	0	0	0	0	0	0	0	0	4.5343	0	0	1.5148	5.197	0.9947	0	1.8879	6.8428	0.7844	0	2.6633	5.3905	0.4886	8.9383	0	0	0	0	3.0909	3.6842	0.2469	4.3279	3.437	0	0	0	0	0	67.7308	0	0	1.0278	0	0	36.678	0	2.7436	5.7157	0.2968
206.1398_1.4475	56.7622	52.7553	7.9193	50.6525	6.0101	82.0964	8.0578	0	6.2031	63.4314	12.8966	47.0199	80.1186	164.572	143.287	15.8585	521.204	176.578	210.397	157.211	77.8217	90.2993	98.983	188.391	150.59	16.5697	4.1521	128.394	48.4551	142.388	6.4965	50.2667	144.095	418.003	12.2723	1.5552	3.859	22.2219	34.0895	46.0798	11.6977	67.6736	113.173	34.7729	123.505	19.2751	81.5358	68.978	78.4849
206.1396_1.1476	0	0	0	0	0	0	0	0	0	0	0	0	5.0549	2.267	0	0	0	0	4.0769	0	0	0	0	4.3927	0	0	0	0	0	0	0	0	0	5.5922	0	0	0	0	0	0	0	0	0	0	0	0	0	0	0
206.103_1.9624	0	0	0	0	0	0.4023	0	0	0	0	0.295	0.2794	0	1.0184	0	0.3775	0.4518	0.8364	0.9344	0	0.5599	0	0.3296	0	0	0	0	0	0	0	0.3284	0	0	0	0	0	0	0	0	0	0	0	0	0	0	0	0	0	0
206.0493_1.8365	4.8854	0	0	0	0	0	0	0	0	0	0	0	4.0603	2.3295	1.4714	3.1761	1.3011	0	0	3.1238	0	0	5.3118	3.4513	0	0.7103	5.055	0	1.3618	0	1.7154	1.2939	0	0	3.3772	2.5695	0	0	1.5179	0	0	1.4935	1.8039	1.0246	0	0	0	0	0
489.3141_3.8195	0.5654	0.2634	0	0.6684	0.3473	1.2112	1.0797	0.4573	0.3666	0.5799	0.4565	0.4036	0.5211	0.5893	0.5375	0.6124	0.8579	0.3561	0.5516	0.7499	0.8993	0.1636	0.5591	0.7625	0.57	0.903	1.4047	0.5146	0.8077	0.2571	0.4676	0.4604	0.6028	0.9295	0.6662	0.3451	0.6181	0.7733	0.6477	0.6641	0	0.2086	0.5471	0.3726	0.2358	0.8531	0.4907	0.4963	0.8162
485.1448_1.9971	0.7748	0	0	0.8752	0.4494	1.4232	0	0	0	0.2272	1.6794	0.7649	3.3958	1.4618	1.3259	1.9449	1.3396	0	0.1663	0.8722	1.2143	0.4006	3.2228	0.2093	0.1285	0	0	0.4225	0.2909	0.0726	1.827	3.4165	0.0765	0.1225	1.0986	0.6142	0.6767	0.1806	1.7192	0.3127	0.4802	4.9426	0.6992	0.6763	0.4524	2.4689	0.0524	1.2063	0.8889
484.3034_5.8868	0.5918	0	2.3792	0	0.0919	0	0.0386	0	0.1945	0.2898	0.3931	0.3808	0.4479	1.3202	0	1.1882	1.0114	0	0.1101	0.2983	0.4297	0	0.8218	0	0.1792	0	0.066	0.2475	0.1716	0	3.0173	0.5778	0	0	0	0.0848	0	0.3847	1.1809	0.4048	0	1.1065	0.5497	0.8304	0.6785	0.6914	0.1759	1.408	0.3664
484.2779_2.0822	1.2217	0	0.3962	0.5245	0	3.8205	0.8965	0	1.2988	1.602	0.9984	1.5082	0.3925	0	1.4525	0.1254	0	0.3909	0	2.2371	0.1088	0	0	0	0.3393	0.7438	0	0	0	0.1425	1.8086	0.5643	0	0	0.4691	0.7371	1.4468	1.1531	0.1103	0.7581	1.2908	0	0.2104	1.1948	0	1.2643	1.4141	0.2812	0.315
482.2894_5.586	0.6571	0	0	0	0	0	0	0	0	0.1566	0	0	0.27	0	0	0	0	0	0	0	0	0	0	0.3513	0	0	0	0	0	0	0.7724	1.0307	0	0	0.0438	0.1346	0	0	0.5255	0.0691	0	0.1978	0	0.2758	0	0	0	0	0.1177
482.288_5.2197	0.7461	0	1.287	0.0391	0	0	0.1068	0	0.5906	0.7875	0.1408	0.0544	0.4746	0.1197	0	0	0	0	0.1138	0	0	0.8248	0	0.515	0.2433	0	0	0.2098	0	0.791	2.1007	0.2284	0.2648	0.1701	0	0.8678	0	0.1568	0.2101	0.3942	0	0.8782	0	0.4249	0	0	0.7659	0.1889	0.7428
482.266_6.2347	2.3759	0	3.4937	6.9179	1.6082	1.2484	1.3445	1.3819	3.51	1.1102	10.1666	6.2001	1.8958	8.7267	4.4521	16.3637	7.582	2.1719	5.3431	6.7046	4.4785	0	4.8283	2.0582	4.0093	0	0	1.5565	1.808	1.7511	9.8163	11.2842	2.8855	0.7554	1.4973	3.0321	3.1124	0	9.7096	4.3371	8.1082	17.7985	4.9902	3.5168	6.6558	11.08	0	5.3913	0
482.2165_3.8224	0	0.1168	0.344	0	0	1.018	0	1.4884	0.556	0.9847	0.7325	0.7449	0.4065	0.3337	0	0.9322	0.8699	0.8496	0	1.2228	0.7458	0.9157	0.9776	0	0.5791	0	0.1479	0.3766	0	0.3396	0.8514	0.4798	0.55	0.3464	1.2112	0.2655	0	0	0	0.3249	0.3296	0.9008	0.8135	0.2667	1.6549	0	0	0.6703	0
482.2145_3.7046	0	0	0.3566	0.7404	1.3752	0.8337	0.4405	0	0	0.7005	0.429	0	0	0.3347	0.6994	0.4414	0.6299	0	0.4227	0	0.4763	0	0.8447	0.5497	0.316	1.4029	0	0.2523	1.0118	0	0.2991	0	0.2147	0	0	0.3404	0.8057	1.3138	0.3575	0.1913	0	0	0.6594	0	1.6041	0.6511	3.6987	0	0.2016
210.0614_1.2719	0.6267	0	0	0	0.2514	13.4123	0	0	0	0	17.137	11.9257	5.2049	8.5415	12.0925	11.1161	10.3854	11.9868	0	13.1156	8.6345	0	13.7092	0.8621	0	0	10.7465	0	8.077	0	7.7522	7.4831	0	0	4.9682	2.9678	8.7905	0	9.0851	0	0	4.2399	3.3236	0.2321	0	2.4379	0	0	0
210.0609_1.1883	0	0	0	0	0	5.2709	0	0	0	0	4.4101	3.8661	0	2.3581	2.6363	3.9226	5.0796	2.9651	0	5.1245	0.5602	0	4.8621	0	0	0	3.7696	0	0.5896	0	3.0213	1.7336	0	0	2.9995	0.1994	4.79	0	2.3636	0.1053	0	0	0.2103	0	0	0	0	0	0
210.0596_2.8343	2.0471	0	0	1.114	0.2625	1.2087	0.2099	0.7071	1.4755	1.2905	1.8978	1.2918	3.6866	4.2118	1.6417	3.2854	4.9951	3.5038	5.4025	1.4871	5.9273	1.5037	3.4738	5.1183	2.2448	3.0257	2.6835	1.3152	1.6851	0.6752	0.2807	0.6923	1.2737	1.1826	1.3693	0.4773	4.2685	0.621	1.6262	1.4129	2.1241	1.4626	2.1656	2.2622	2.0384	1.0303	1.2846	0.5022	1.8377
209.1568_5.7007	0	0	0	0.6775	0	0	0	0	0	0	0	0	0	0	0	0	0	0	0	0	0	0	0	0	0	0	0	0	0	0	0	0	0	0	0	1.8976	0	1.387	0	0	0	0	0	0.6102	0	0	0	0	0.5931
209.1298_1.8343	0	0	0	0.0976	0	0	0	0	2.0378	1.6674	1.2674	0.9404	1.491	0	0	2.8124	0	0.8029	0	0	0	0.9712	1.01	2.131	1.6955	0	2.0872	1.7375	0.7371	1.3314	1.9307	3.2718	1.6629	2.4372	0.6737	0.7725	0	1.0841	1.8796	1.2693	1.3081	4.8423	1.2859	1.9067	0	2.0392	1.0435	2.0969	0
209.1158_4.213	0	0	0	0	0	0	0	1.7319	0	0	0	0	0	0	0	0	0	0	0	0	0	0	0	0	0	0.2245	0	0	0	0	0	0	0	0	0	1.8613	0	1.2421	0	0	0	0	0	0.4075	0	0	0	0	0
209.0952_1.9598	2.3531	0	0	0	0	0	0	0	0	0.8587	0	0	0.9132	0	0	0	0	0	0	0	0	0	0	0	0	0	0	0	0	0	1.253	0	0	0	0	0	0	0.673	0	0	2.2463	0.97	0	0	0	0	0	0	0
209.0428_1.9283	0	0	0	0	0	0.6051	0	0	0	0.3056	0.6396	0.4444	0.6885	0.956	0	1.655	1.2419	0.6485	1.1629	0.2717	1.3557	0	0.5223	0.3015	0.2379	0	0.2951	0	0.272	0.0871	0.2854	0.3057	0	0.1422	0.1984	0.1352	1.0347	0	0	0	0.6297	0	0	0.1223	0	0	0.1992	0	0.113
208.1706_4.9691	1.9042	5.527	2.7346	4.8449	5.1895	1.8172	2.568	2.8205	1.9972	2.2474	1.516	1.3496	1.9334	1.3182	1.7494	1.8468	1.6925	2.7632	2.9359	1.5653	2.2173	4.0718	1.8785	2.8605	2.1267	1.9324	5.378	3.1642	2.8023	2.5744	1.6257	2.422	4.619	3.1638	2.8757	1.8005	2.0101	3.1336	1.8845	1.1909	2.7808	1.7424	2.5332	2.0821	4.2497	3.8094	1.927	2.2235	4.6523
208.1537_1.8165	0	0.1257	0.1811	0.9258	0.1595	0	0	0	0	0	0	0	0	0	0	0	0	0	0	0	0	0	0	0	0	0	0	0	0	0	0	0	0	0	0	0	0	0.0174	0	0	0	0	0	0	0.0423	0	0	0	0
208.1332_1.9207	0	0.8323	0	0	0	0	0	2.0919	1.423	0	1.3343	0	0	0	1.4666	1.5477	1.3126	1.4923	1.4948	0	1.6736	1.4212	0	0	0	1.9079	0	0	0	0	0	0	0	0	1.8463	0	1.4215	0.587	1.3519	0	0	0	0	0	0	0	0.6847	0	0
208.0989_3.342	0	0	0.1561	0.0644	0	0.1907	0.1639	0	0	0.1943	0	0	0.0798	0	0	0.0936	0.1056	0.1784	0.4286	0	0.1934	0.7975	0.195	0.091	0.094	0	1.1552	0.4843	0.228	4.1186	0	0	0.5275	1.4108	0.3546	0	0	0.8029	0	0.2125	0.1378	0	0	0	0	0.0553	0.1995	0	0
208.0977_2.0004	0	0	0	0	0	0	0	0	4.0159	2.172	1.5974	0.4145	0.9291	0	0	0	0	0	0	0.4119	0	0	0	0	7.767	0	0	0.6108	0	0	0.5233	2.1423	0	0	0	0	0	0	0	1.4529	4.1602	1.5384	2.9363	4.7365	0.8686	0.8517	0	0.2769	2.197
494.3001_3.8673	0.696	0.2428	0.9563	0.9786	0.9183	0.6832	0.6724	0.9095	0.4597	0.6217	0.5379	0.4807	0.3262	0.4965	0.5127	0.3962	0.7178	0.5692	0.763	0.8946	1.0109	0.4492	0.5291	0.6087	0.474	0.9435	1.1823	0.5943	0.714	0.7704	0.4535	0.6982	0.7979	0.8582	0.8845	0.5443	0.5999	1.2814	0.6437	0.8466	0.8249	0.1617	0.9058	0.6297	0.8054	0.5966	0.5033	0.7802	0.9185
494.2156_2.8938	1.655	0	0.1214	0.09	0.0459	0	0	0	0.7978	0.3362	0	1.7871	0	0.0982	0	0	0	0	0	0.0367	0.1563	0	0	0	0	0.1258	0	0	0	0	0.1257	0.2202	0	0	0	0.0631	0.1883	0.2117	0.0678	0	0	0	0	0.0632	0	2.1532	0	0	0
493.1452_2.0341	0	0	0.0388	0	0.3052	0	0	0	0	0.3511	0	0.1182	0	0	0	0.0645	0	0.5566	0	0	0	0.6241	0.13	0.0958	0.8878	0	0.0605	0.7882	1.4671	0	0.1253	0.0735	0.858	0.3952	0.3959	0.022	0	0.8233	0.1561	0.1832	0.3895	0.851	0.0786	0.3386	0.0385	0.1952	0	0	0
492.3424_4.2578	0	0	0	1.6628	0	0	0	0.173	0.3382	1.3979	0	0	0.0092	0	0	0	0	0	0.0276	0	0	0	0	0	0	0.0739	0	0.0489	0.0627	0	0.7646	2.7776	0	0	0	0	0	0.2152	0	0	0	0.0621	0	0	0	0	0	0.0718	0.587
492.3086_6.3509	0	0	0	0	0	0	0	0	0	0	0	0	0	0	0	0	0	0	0	0	0	0.3287	0	0	0	0	0	0	1.0895	0	0	0	0	0	0	0	0	2.6668	0	0	0	0	0	0	0	0	0	0	0
492.3086_6.5134	0	0	0	0	0	0	5.6871	9.5451	3.6793	3.7256	0	1.798	0	0	1.5089	0.1075	0	0	0	0	2.3953	1.098	0.2252	0	2.3559	0.8985	0	2.2146	0.525	0.4904	5.8988	0.5609	1.7116	0	0	2.9091	0	2.3182	1.4813	2.326	0	0.3197	0	0	1.9736	0	0	0.4517	0
490.2552_6.5477	0	0	4.9704	5.037	6.5647	0	0	0	0	0	0	0	0	0	0	0	0	0	0	0	0	0	0	0	0	0	0	0	0	0	0	0	0	0	0.0355	0	0	0	0	0	0	0	0.0746	0	0	0	0.0102	0	0
490.222_4.1888	0	0	0	0	0.0443	0.1082	0	0	0	0	0.0776	0	0	0.2576	22.5811	2.7145	0.0353	0.8595	0.202	1.8334	0	0	0	0	0	0.1138	0	0	0	0.0195	0.098	0.0296	0	0	0	0	2.0288	0	0	0	0	0	0	0	0	0	0	0.0364	0
489.3565_5.061	0	0.0295	1.0646	0.0147	0.2208	0	0.0119	0	0	0.0101	0.1454	0	0	0	1.3049	0	0	0	0	0	0.2334	0	0.0148	0	0	0	0	0	0.0341	0	0	0	0	0	1.0029	0.1991	0.0169	0	0	0	0	0.0271	0	0.0088	0	0	1.2615	0.1023	0
212.0928_2.031	0	0	0	0	0	0	0	0	0	0	0	0	0	0	0	0	0	0	0	0	0	0	0	0	0	1.4238	0	0.8396	0	0	0	0	0.8761	0	0	0	0	0	0	1.6514	0	0.5663	0	0	0	0	2.501	0	0
212.0828_4.9617	13.3741	9.0104	1.4415	3.4392	2.3272	6.1189	13.3699	10.8723	14.8638	13.401	4.9792	4.36	12.5759	8.7585	3.8995	4.9595	4.7641	5.5261	7.6969	4.1484	5.3472	11.1673	3.3843	16.0526	16.8804	12.9136	7.9191	10.8497	15.9992	16.0855	9.0332	11.1711	15.4942	19.1653	13.224	13.3757	5.5593	16.3251	14.0527	16.7154	14.5889	12.5231	13.9694	11.2627	8.6868	8.277	11.545	14.2549	10.2944
211.1815_5.4151	0.1021	12.0069	7.5362	0	7.0223	6.0158	8.4156	6.3933	5.6902	5.5158	5.097	3.8717	5.1561	4.9169	4.8679	5.706	1.7675	6.8007	6.0614	4.177	5.766	6.1913	6.3487	6.6723	1.7514	5.8307	5.1559	5.5936	6.4201	9.7606	4.5585	5.8588	3.279	5.8257	7.1659	4.1531	6.5135	7.6109	3.9903	5.093	2.0607	1.9655	4.7468	4.8891	2.1315	5.4392	4.2962	6.8162	6.982
211.1697_5.5896	0	11.7969	0	8.1864	10.2488	4.61	3.7537	0	4.5997	2.9411	2.2809	4.0618	2.9029	4.6627	0	6.3191	5.0312	0.5001	6.1597	4.7172	7.4118	6.7662	0	3.6678	5.4388	2.0683	8.0522	7.4431	3.5745	3.5947	4.56	0	7.1576	6.8899	6.9458	5.0511	4.4759	7.9582	4.6958	0.8338	0	4.0572	3.7108	4.2114	1.4572	0	3.4219	5.7479	3.5393
211.145_3.2267	1.129	7.9197	2.6992	0.5041	2.5941	0	0	2.1256	1.3229	0	0	0	0	1.2324	0	2.4799	0	0	0	0	1.4749	1.948	0	1.0605	2.1112	1.665	0	2.7051	1.5897	1.1093	1.6397	0.9893	3.0131	1.8848	9.4499	0	0	1.3948	5.4709	1.5242	1.501	1.1864	2.5873	0.6895	2.3043	1.4683	2.0848	1.336	1.5454
211.1449_3.0634	0	0	0	0	0	1.5654	0	0	0	0	0	0	1.9481	0	0	0	0	3.5069	0	0	1.4534	1.2448	0	0	0	0	0	0	0	1.5803	1.7611	0	1.7804	0	10.3505	0	0	0.68	0	0	0	0	0	0	0	0	0	0	0
211.1448_1.9078	2.5021	3.7077	0	4.5108	0	0.4628	2.7894	0.3506	2.568	3.1387	0.788	0	0	1.1954	0	0.9457	0	0	0	1.8334	0	1.6502	0	0.8225	2.0968	3.0424	5.8283	0	0	2.1106	9.3649	12.9637	1.5406	5.9679	0	2.2259	0	3.1286	4.5998	2.8568	7.4584	20.084	2.4302	16.1569	3.7144	4.7768	2.8755	0	3.4915
211.1446_2.7056	0	0	0	0	1.5758	2.1876	0	0	0	0	0	0	0	0	0	0	0	2.7679	0	0	0	0.4432	0	0	0	0	0	0	1.1282	0	0	0	0.3037	0	2.1664	0.5354	0	0	0	0	0	0	0	0	0	0	0.5228	0	0
211.1444_2.2619	1.2597	0	0	0	0	2.8381	0	0	0	0	2.005	2.7901	0	0	0	1.216	0	4.1875	0	4.1515	0	0	4.0135	0	0	0	0	0	0	0	2.5316	1.9221	0	0	0	0	1.4473	0	1.8597	0	0	0	0	0	0	0	0	0	0
211.1339_5.0391	0	0	2.9723	0	0	0	0	0	0	0	0	0	0	0	0	0	0	0	0	0.0835	2.4799	0	0	1.2279	0.6508	0	0	0	0	0	1.7991	0	0	0	0	2.239	0	0	0	3.5581	0	1.1606	0	0	0	0	2.6639	0	0
211.1334_5.4453	0	0	4.3118	0	4.1291	0	0	0	0	0	1.6084	0	0	0	3.567	0	0	0	0	0	0	0	0	1.6532	0	0	0	0	0	0	0	0	0	0	3.3346	3.6577	0	0	0	0	0	0	0	0	3.3266	0	4.1434	0	2.8253
211.1241_3.6735	10.2284	25.801	7.7904	21.2479	9.1734	0	6.8374	4.0504	10.3832	13.1492	18.3045	0	6.4251	14.1525	2.2682	29.8987	6.3831	16.9932	28.1134	10.369	15.642	7.8649	0	29.6298	6.0155	8.2439	1.0956	3.1952	11.0293	2.8708	0	4.9588	6.9982	1.8754	6.2322	0	20.4972	15.9825	0	11.7955	24.2867	0	12.7154	14.0676	15.3282	6.7697	11.878	13.9542	20.6973
211.1089_2.4221	1.3079	0	0	1.9623	0.6349	0	1.3419	0	0	0.6427	1.3757	1.71	0	1.3327	1.3778	3.2252	0	0.4681	0	1.7099	0	0	1.7172	0.7366	0	0	1.4403	0	0.7376	0.9386	2.8673	1.3952	0.3482	0	1.4232	0.2951	0	0.1568	2.544	0.5239	0.463	1.4721	1.4919	1.3138	0	3.0619	0	1.6713	0.5144
211.0877_5.7052	53.1369	69.4742	62.4721	67.0129	153.532	43.1725	153.995	118.915	78.5211	117.881	17.9498	25.8384	63.7285	65.4984	17.1829	71.8701	37.4827	71.7175	111.532	17.4373	113.463	112.373	27.188	110.957	88.574	129.773	25.3642	93.3372	35.6915	177.155	23.6515	25.9991	185.88	113.393	102.746	101.181	78.3112	159.114	19.1844	118.996	79.6696	27.1714	79.1594	63.7036	46.413	20.8176	100.618	125.236	81.4866
211.0877_6.173	0	0	0	0	0	0	3.481	3.7801	0	1.9257	0	0	0	0	0	0	0	0	0	0	0	0	0	0	0	2.8956	0	4.6395	1.6703	4.193	0	0.2247	5.1855	0	0	0	0	1.4925	0	0	0	0	0	0	0	0.0932	0	0.5396	0
210.0769_1.8586	0	0	0	0	0	0	0	0	0	0.8166	0	0.2434	0.1556	0.4222	0	0.3933	0.3483	0	0	0.3164	0.2253	0.7003	0	0.3288	0.6041	0	0.1479	1.9801	0	0.2887	0.2691	0	0	0.4285	0.1426	0.063	0	0	0	0	0	0	0	0.6989	0	0	0	0	0
497.0821_2.5213	0.101	1.2505	0	0.1015	0	0.8011	1.5271	1.0002	0.9229	0.8796	1.5031	1.1298	0.3846	0.3172	0.7077	1.31	0.0323	0.226	0.0728	2.4282	0.2533	0.141	1.0447	0.0245	2.6874	0.1679	0.1137	1.1606	0.5227	0	1.3863	2.7241	2.1125	0.2147	0.4102	0	1.0298	0	2.5883	0.3258	0.098	0.0618	1.0988	0.0094	0	0	0.038	0.0146	0
496.2307_4.5121	3.1336	0.2598	1.9954	0	5.8923	9.6473	1.7487	0.8431	1.1926	0.7043	4.9744	10.3901	2.3044	4.197	5.8036	6.9219	4.8562	14.2168	1.0924	13.1641	5.1284	0.3375	8.7833	0.997	0.9346	1.3032	0.8066	0.4675	0	0	2.4245	3.064	1.0462	0.4242	19.4088	0.9729	5.0441	0	2.3374	1.1741	1.512	3.4372	5.7547	0.955	5.585	2.1876	0	4.3255	3.6682
496.2303_4.3816	0	0	0	4.6586	6.1485	0	0	0	0	0	0	0	0	0	0	0	0	0	0	0	0	0	0	0.7552	0	0	0	0	7.8472	0.0964	0	0	0	0	0	1.0105	0	0.8501	0	0	0	0	0	0	0	0	0	0	0
494.359_4.7068	0	0	0	0	0	0	0	0	0	0	3.1087	0	0	0.8067	0	0.5437	0	0	0	0	0.5401	0	7.0235	0	0	0	0.1136	0	0	0	0	0	0	0	0	0	0	0	0	0	0	0	0	0	0	0	0	0	0
494.3587_4.5288	4.5926	0.0871	2.6165	15.5137	1.146	3.757	0	1.7591	7.7024	1.3815	3.9618	4.1254	0	0.5427	0	0	0	0	0	0	0.166	0.1493	0.5275	0.9745	2.3458	4.6898	0.1375	0	4.7809	0	20.6798	41.5282	0.0817	0	3.6924	3.5508	0	1.2247	0	0	3.1155	0	4.377	1.8545	0	0	4.1808	0.2102	5.6885
494.3565_4.8169	2.2165	0.0661	0	0	0	0	0	0	0	0	0	0	0	0	1.2342	0	0	0	0	0	0	0	0	0	0	0.3941	0	0	0	0	0	0	0	0	0	0	1.6038	0	0	0	0	0	0	0	0	0	1.2716	0	0
213.1714_1.9076	0	0.4065	0	0	0	1.8165	0.2723	0.031	0	0	0.5336	1.5352	0.5255	3.1039	2.8257	3.5852	0.6634	4.9591	3.0703	3.815	0.7324	0	2.0306	0.8993	0.1751	0.2448	2.3006	0	1.6384	0	1.7275	0.3808	0.3658	1.1573	0	0	2.7678	0.0631	1.1886	0.1178	0.0964	2.7936	0	1.3282	0	0	0.5534	0	0
213.1505_5.4174	0	0	4.0624	0	0	0	0	0	0	0	1.4748	0	0	0	0	0	0	0	0	0	2.6957	0	0	0	0	0	0	0	0	0	0	0	0	0	3.0377	1.4873	0	0	0	0	0	0	0	0	0	0	0	0	0
213.1498_5.0577	0.6767	0	12.6673	1.6793	5.8663	1.1446	0	0	0	0	5.208	0	0	1.3494	12.598	0	0	0	0	1.0322	9.8194	0	1.3393	1.4629	0	1.4006	0	0.9686	2.6344	0	0	0	0	0	13.1728	4.2906	0.6972	0	0	2.3017	0	0.6744	0	0	2.4427	0	10.5567	0	2.2717
213.1494_6.2504	0	0	2.4775	0	0	0	0	0	0	0	1.0363	0	0	0	3.0757	0	0	0	0	0	1.814	0	0	0	0	0	0	0	0	0	0	0	0	0	0.946	1.0461	0	0	0	0	0	0	0	0	0	0	2.5557	0	0
213.1247_1.8967	2.1299	0	0	0	0	2.5087	3.9843	2.0412	0	2.9773	2.3583	1.3275	3.1223	6.3449	0	16.3217	4.0927	4.1116	1.4607	3.0461	1.1463	2.7402	2.2342	2.7965	0	1.203	0	7.1857	2.175	5.1425	1.7076	1.8983	1.5908	0	2.148	0	10.3208	0	0	1.2425	0	0	1.9253	2.3783	0	0	1.4115	0	0
213.1231_2.0946	0.7091	0	0	1.4999	0	0.2659	0	0	0	0	0	0.0312	0	1.7747	0	2.6406	0	0	0	0	0	0	0	0	0	0	0	0	0	0	0	0.8893	0	0	0	0	0	0	1.2757	0	0	0	0	0.919	0	0	0	0	0
213.1032_3.0782	7.0815	10.173	4.0192	9.2824	3.7077	5.0041	1.8826	0.982	5.4341	2.3326	7.2152	5.7931	6.8101	7.6389	5.0873	7.7983	10.0141	10.8925	8.2482	4.2535	7.5816	1.8818	5.8893	5.7785	7.2242	3.8429	0	0.9851	4.5617	1.4528	2.4469	4.058	2.3157	5.6065	9.4408	3.7706	7.9883	3.3753	7.1811	1.5882	9.0599	6.6035	6.4777	1.5804	6.5952	1.0536	5.5887	2.2991	5.651
213.076_1.8892	0	8.7856	0	0	0	1.1391	0	0.2563	0	0.1171	2.5813	0.066	1.5265	0.1155	1.7618	0	1.3382	0	0	0	3.1834	0	0	0	0	1.207	0	0	0	0	0	0	0	0	0	0	0	0	0	0	0	0.398	0	0	0.4812	0	0	0	0
213.0677_3.0544	1.5723	1.3808	0	0	0	2.1451	1.0029	1.1111	1.2323	1.1893	1.3908	1.4425	0.7966	2.3397	2.338	3.7308	3.0802	7.1947	2.6842	2.5265	1.6107	0	2.8516	0.8696	3.1319	0.5692	0	0	1.4127	0	0	0.9035	0	1.2417	2.3405	0	2.3811	0	0	0.8573	0	0	0	0	0	0	0.5868	0	0
213.0667_2.736	0.2881	2.229	0	0	0	2.0103	2.8564	2.7795	1.9109	2.1771	0.7666	1.4696	0.674	2.3415	1.5993	2.5349	2.0083	3.924	1.2553	1.8864	0	2.6227	2.3853	0.753	1.7013	0.7241	0	3.0968	0	0.3036	0.5762	0.4741	0	0.3637	1.7495	0.3862	3.216	0.5806	0	0.584	0.6826	0	0	0.8832	0	0	0.9547	0	0
212.1655_4.5097	1.4405	3.9094	2.8545	3.9921	4.9303	1.3679	2.2025	1.8742	1.5823	1.8355	1.6257	1.2117	1.7049	1.0588	1.4623	1.8814	1.4861	1.9082	1.6031	1.3668	2.2545	3.3992	2.0616	2.2385	1.961	2.0249	4.3072	1.0991	2.8622	2.2768	1.7172	1.3909	2.4458	2.6119	2.1459	1.5983	1.5286	2.1049	1.5481	1.3803	1.9139	1.2513	1.9396	2.0997	3.038	2.9628	1.1664	2.045	3.4685
212.1401_1.8325	5.0241	4.7847	3.7764	8.1164	3.4199	2.2651	3.4454	1.2829	4.4344	3.9646	13.6474	5.9226	0.5409	12.0066	0	25.1791	8.1322	3.6626	3.1048	5.8746	8.4071	3.6489	4.2343	0	3.7879	7.3057	19.5241	1.5536	2.4673	3.7763	16.9027	23.0287	2.0849	11.5251	1.9421	5.2741	6.0785	6.1831	10.3674	5.0731	9.5908	30.026	5.9862	18.3353	8.866	10.817	3.9765	4.4171	5.9333
212.1048_1.828	0	0	0	3.3989	0.1885	0	0	0	0	0	0	0	0	0	0	0	0	0	0	0	0	0	0	0	0	0	0	0	0.379	0	0	0	0.6817	0.6402	0.596	0.3086	0	0.5177	0.1903	0.564	0.2785	0	0.7065	0.4159	1.4631	0.607	0	0.6974	0.3109
212.0941_2.1077	0	0	0	0	0	0	0	0	0	0	0	0	0	0	0	0	0	0	0	0	0	0	0	0	0	0	0	0	0	0	0	0	0	0	0	0	0	0	0	0	0	0	0	0	0	0	0	0	0
500.3934_1.8532	0	0	0	0	0	0.1298	0	0	0	0.0202	0.1917	0.1622	0	0.0312	0	0.0166	0.7336	0.1353	0.1314	0.0169	1.1184	0	0	0	0	0	0	0	0	0	0.0081	0	0	0	0	0	0	0	0	0	0	0	0	0	0	0	0	0	0
498.2654_2.0264	0	0	0	0	0	0	0	0.1234	0.2678	0.2193	0.0644	0	0.1767	0	0	0.1379	0.0639	0	0	0	0.0548	0	0	0.2486	0.4876	0	0	0.145	0.085	0.3363	0	0	0	0.1198	0	0	0	0.2974	0.0487	0.4129	0	0	0.2947	0.1339	0	0	0.1973	0	0
498.2436_2.3515	0	0	0	0.1742	0	0	0	0	0	0	0	0	0.0296	0	0	0.0344	0	0	0	0	0	0	0	0	0	0	0	0	0	0	0	0	0	0	0	0	0	0	0	0	0	0	0	0	0	0	0	0.0353	0
497.272_1.9742	0	0	0.0881	0.5168	0	0	0	0	0	0	0	0	0	0	0	0	0	0	0	0.0696	0	0	0	0	0	0.0098	0	0.0941	0	0	1.6354	0	0	0	0.1942	0	0	0	0.4385	0	0	0.4007	0.1835	0.0247	0	0.2899	0	0.1726	0.136
497.2403_1.9084	0	0	0.4099	2.5484	0.9985	0	0	0	0	0	0.0253	0.0116	0	0	0.0337	0	0.6787	0.8609	0	0.05	0.0163	0.097	0.1888	0.4045	0.503	0	0	0.4296	0.015	0.4377	2.0549	0	0	0.2679	0.2687	0.0106	0.3063	1.0508	0.3671	0.0296	0.2816	0.2895	0.3145	0	0.9701	0.7729	1.7718	1.1054	0
497.1982_1.8502	0	0	0	0	0	0	0	1.3722	0	1.3291	1.0548	0.0458	0.2041	0.4078	0	1.1791	0.5123	0.7996	0.773	0.3273	0.6925	1.3923	0.1537	0.6744	0.315	1.0711	0	0	0	0	0	0	0	0.954	0	0.218	1.4393	0	0	0	0.2393	0	0	0.1592	0	0	0	0	0
217.0985_2.6194	2.6745	0	2.8709	4.4247	3.2216	2.4685	0	0	0.5375	5.0714	2.9062	2.5933	1.9064	2.8073	4.3152	3.5358	2.2171	3.4722	0	2.074	2.405	0	2.0723	0	1.6517	1.8266	0	1.0767	0	1.9137	1.3288	1.6538	1.4219	2.0929	2.1621	0.4243	2.2976	1.4763	2.2621	1.819	1.7245	0.7598	2.1257	1.4309	0	2.1643	1.3424	2.2519	2.1936
217.0849_2.0156	0	0	0	0	0	1.1695	0	1.8846	0	0.4887	0.9337	0.6792	0.4137	0.3826	0	0.5986	0.4835	1.7149	0	0.4463	0.9636	0.5159	0.6844	0	0	0	0	0.2119	1.0336	0	0	0.7575	0	0.4904	0.7029	0	1.5554	0.2662	0	0	0	0.1068	0.6267	0.1872	0.5432	0	0	0	0
216.6268_1.7997	0	0	0.2554	0.9668	0.2129	0	0	0	0	0	0	0.1293	0	0	0	0	0	0	0	0	0	0	0	0	0	0	0	0	0	0	0	0	0	0	0	0	0	0	0	0	0	0	0	0	0	0	0	0	0
216.1946_4.6326	0.5399	2.2456	0	0	0	0.6983	1.0067	0.9121	0.5773	0.8729	0.6232	0.4332	0.863	0.4563	0.2886	0.2339	0.5379	0.9076	0.5212	0.6567	0.8945	0.9291	0.8676	0.7938	0.7932	0.4277	2.0864	1.1258	0.9683	0.9457	0.5667	0.3466	0.928	0.6505	0.8806	0.7101	0.5886	0.8176	0.3843	0.5705	1.0805	0.6635	0.6642	0.6923	1.1456	1.1803	0.4822	0.7032	1.0994
216.1608_3.1681	0	0	0	0	0	0.0867	0	0	0	0	0.0792	1.0281	0.1006	0.1145	0.0474	0	0.1849	0.3098	0	0	0.3183	0	0.3921	0	0	0	0	0	0	0	0.1079	3.277	0	0	0	0	0.2041	0	0	0	0	0	0	1.3263	0	0	0	0	0.0612
215.1808_5.7132	0.4207	0	0	0.3484	0	0.3316	0.3597	1.6568	1.2448	0	0	0.0635	0	0	0	0	0.0938	0	0	0	0	1.8407	0.4219	0	0	0	0	0.3859	0	0	0	0	0	0	0	1.6155	0	1.4976	0	0.3758	0	0	0	0.4626	0	0.457	0	0	0.278
215.1404_1.9325	1.8893	1.1137	3.5091	0.357	0.5162	2.5588	8.3258	5.145	3.7964	0	0	0	0.3993	0	0	0.941	0	2.1009	1.6014	0.231	1.2367	0	0	3.3786	0.8041	3.558	0	0	0	5.0221	2.8258	0	3.8366	2.4181	0	0.7244	1.2658	3.3939	0.296	0	0	0	0	0	0	3.2648	15.3202	0.8195	0
215.1401_1.8573	2.8486	11.2404	12.7977	4.4663	10.5494	4.7566	9.8731	5.9451	5.8552	3.3921	0	3.0254	0	0.265	0.0112	0	0	0.3532	3.664	2.8484	4.5847	5.7568	2.3245	3.2189	4.3881	4.2363	0.7603	3.9422	4.6565	13.498	6.5101	3.9812	10.2192	6.3781	5.2577	4.0342	2.3461	7.2196	2.83	5.4783	3.8276	2.9489	5.1081	4.8509	5.9149	9.4758	26.9151	7.5062	11.6724
215.1389_2.0229	0	0	0.1049	0	0	0	0	0	0.6875	0	0	0	0	0	0	0	0	0	0.2293	0	0	0	0	0.6746	0	0	0	0	0	0	0.1808	0	0	0	0	0	0	0	0	0	0	0	0	0	0.4367	0	1.5683	0	0.3852
215.1105_3.4642	2.9725	0	0	0	0	0	0	0.1627	1.3766	0.495	0.9861	0.4043	0.8944	0.2163	0.2039	0	0	0	0	0.1096	0.0415	0	0	0.4136	1.049	0.458	0.033	0	0.1969	0	0.6356	1.6126	0	0	0.1431	0.23	0.0627	0.2984	1.2834	0.2202	0	0.5845	2.0077	1.2778	0.0641	0.0615	0	0.0406	0
215.1041_2.2389	0	0.35	1.122	0.273	1.2412	0	0	0	0	0	0	0	0	0	0	0	0	0	0	0	0	0	0	0	0	0	0	0	0	0	0	0	0.1627	0	0	0.1323	0	0.2042	0	0	0	0	0.3291	0	0.3092	0.844	0.923	0.4451	1.2029
215.1036_2.7047	0.2167	0	0	0	0.6477	0.4176	0.6118	0	0.087	0.2785	0	0	0	0.1667	0	0	0	0	0	0	0	0	0	0	0	0.4911	0	0	0	0	0.1264	0	0	0.263	0	0	0	0.1153	0	0.6032	0.1131	0.2982	0	0.227	0	0.5746	1.2176	0	0.6312
215.1035_2.029	2.0572	0	0	0	0	0	0	0	0	0	0	0	0	1.2465	1.1076	0	0	0	0	0	0	0	0	1.0539	0	0	0	0	0	0	4.5565	2.5707	0	0	1.3224	0	0	0	2.4509	0	0	1.3931	1.3497	0	0	2.8407	0	0	0.9389
215.0186_1.1893	1.0836	0	0	0	1.2485	0	0	0	0	0	0.6264	0.4378	1.5051	0.6345	2.8489	0	3.1966	0	0	2.1612	0	0	0.7309	0	0	0	3.9569	0	1.049	0	0.2624	1.9342	0	0	0	0	0	0.1225	0.3753	0	0	0	0	0	0	0.2604	0	0	0
215.0177_1.2692	1.2739	0.3864	0	2.202	3.5351	6.1366	0	0	0	0	5.3951	1.7597	5.2402	4.7458	3.8998	6.7692	5.137	4.4825	1.6901	5.005	5.3663	0	5.3294	3.3747	0	0.7775	8.1781	0	6.9705	0	3.2321	4.7952	0	0	0	0	6.3619	0.5911	5.6027	0	0	3.4045	3.7345	0.479	0	2.1129	0	0	0
502.8136_3.8682	0.2994	0	0.976	0.2471	0.5621	0.8312	0.7572	0.5046	0.39	0.4635	0.259	0.2799	0.4015	0.4071	0.5634	0.7084	0.78	0.1432	0.5987	0.4707	1.1565	0.2734	0.4568	0.655	0.1988	0.4727	0.7879	0.4434	0.7952	0.4849	0.4462	0.3603	0.8007	0.7852	0.6762	0.4944	0.3218	0.97	0.6693	0.5014	0	0.0894	0.6565	0.5606	0.446	0.4142	0.4135	0.4208	0.6447
218.1382_1.9255	0.833	0	0	0	0	0	0	0	0	0	0	0	0	0	0.6529	0	0	0	0	0	0	0	0	0	0	0	0	0	0	0	0	0	0	0	0	0	10.7759	0	0	0	0	0	0	0	0	0	0	0	0
218.1219_3.4888	0	2.489	0	0	0	2.067	0.4995	0	0	0.3234	1.7571	1.9296	0.4087	0.417	5.071	0.9849	0.6262	1.3869	0.2417	2.1065	0.7974	1.019	2.9526	0	0	0.2781	0	0.2593	1.5837	0	0.6204	0.9726	0.4892	0.3173	4.0836	1.1412	0.7878	0	0	0	0	0	0	0.1829	0.5799	0.2805	0	0.3633	0.5469
218.1218_3.9972	5.5161	4.3716	3.6764	7.3482	2.532	3.4116	1.2486	1.6101	2.2515	2.9113	3.8677	3.6145	5.099	6.3288	3.7632	6.7479	9.6684	9.2372	13.2219	4.422	10.7845	6.7611	7.3038	4.5416	0	2.9749	1.6619	2.0849	5.6889	5.9935	1.5899	2.5852	2.5366	4.5228	13.3888	1.8999	7.7584	6.1277	1.8749	1.5861	2.2672	2.8047	2.4022	4.3007	3.4371	0.9397	2.5939	1.5955	2.5234
218.1145_1.8116	0	0	0.3091	0.5752	0	0	0	0	0	0	0	0	0	0	0	0	0	0	0	0.7886	0	0	0	0	0	0	0	0	0	0	0	0	0	0	0	0	0	0	0	0	0.1417	0	0	0	0	0.6025	0	0.2926	0
218.093_1.9307	6.1708	0	0	0	0	0	0	0	0	0.4252	0	0.3031	0.5931	2.0334	0	2.9357	0.6602	0	0	1.6645	0.5851	0	0	0.5157	0.7445	0	0.6346	0.3174	0.3519	0	0.657	3.6787	0	0	0.3938	0.3933	0	0	0.7185	0.6919	0.1956	3.5967	0.7846	0.6481	0.8184	7.3392	0	0	3.2005
217.1959_6.1712	4.4237	0.3317	1.2903	2.0404	2.8044	1.9042	1.6516	4.0728	4.9565	3.9775	0.7942	0.9836	0.9467	0.6803	0	0	0.6905	0.0815	0.2958	0	0.787	4.6636	3.0744	2.1011	0.7473	2.716	0	1.3164	3.4884	1.2025	2.0385	0.9278	0.8192	0	1.3142	10.063	0	5.9306	0.164	2.1981	0.2466	0	0.1638	2.0045	0.4533	3.2413	0	0.3617	1.9485
217.1557_1.9024	4.3164	7.6551	14.9712	2.7631	16.0797	4.4181	24.0244	8.9064	7.0409	8.6842	1.0071	1.4506	1.2571	1.4859	0.1551	2.3291	1.8112	2.4353	2.2054	1.3045	2.8376	12.764	2.1291	8.2335	10.3174	16.0987	0	5.7648	4.2444	11.4846	1.2618	1.6483	12.5499	7.745	3.0831	10.3361	2.7056	9.9425	0	12.9187	7.1794	2.444	6.0105	7.071	7.8125	5.6613	34.8579	8.6893	19.8382
217.1557_2.2468	0	0	0	2.6486	1.2728	0	0	0	0.8903	1.4209	0	0	0	0	0	0	0	0	0	0	0	0	0	0	0	0.9583	0	0	0	0	0	0	0	0	0	0	0	2.1947	0	0	0	0	0	0	0	0	1.2403	1.697	1.4358
217.1554_2.3622	0	2.2713	0	0	0	0	0	0	0	0	0	0	0	0	0	0	0	0	0	0	0	0.5575	0	0	0	0	0	0	0	0	0	0	0	0.1488	0	0	0	0	0	0	0	0	0	0	0	0	0	0	0
217.1553_2.5633	1.9943	0.3746	0	3.0278	0.6878	0.6945	1.3315	1.8063	2.1085	1.427	1.9935	0.917	0.813	1.8346	0	2.0819	1.4534	0.3386	0.5532	0.74	0	0.8572	0.8423	1.8037	1.9063	0	0.2073	1.0707	0	0.8888	2.4499	1.8683	0.8332	2.5268	0.3623	0	0.7545	0.4758	1.1302	0.8386	0	2.37	0	4.3214	1.9569	3.0906	0	2.7347	1.4803
217.1535_2.1172	0	0	0	0	0	0	0	0	0	0	0	0	0.6326	0	0	0	0	0	0	0	0	0	0.9557	0	0	0	0	0	0	0	0	0	0	0	0	0	0.6137	0	0	0	0	0	0	0	0	0	0.7334	0	0
217.1304_1.2122	0.4375	0.835	0	0	0	0	0	0	1.3781	1.5153	0	0	4.1499	0	0	0	0	0	4.2512	0	0	0	0	0.8378	2.3816	1.1802	0	1.2463	0	13.3598	0	0	1.4129	18.2508	0	0	0	3.8533	0	0.1532	0.7068	0.1312	0	0	0	0	2.568	0	0
217.1203_1.8567	0	0	0	0	0	2.3851	0	0	0	0	2.2078	0	0.5074	0	0	2.9042	0	0	0	4.5931	1.3942	0	0	0.2235	0.7422	0	0	0	0	0	2.3281	4.0148	0	0	0	0	0	0	1.5465	0	0	0	0	0	0	0	1.5189	0.7685	2.2261
217.1059_1.9985	3.5519	5.7588	2.9163	3.1954	11.0645	3.0524	3.2742	2.8153	1.8222	2.6344	2.9669	2.1256	2.9706	2.3351	3.0406	3.263	2.4341	3.9649	4.1512	4.8835	3.3042	2.7265	3.0709	3.2683	4.0067	3.3388	5.459	3.9346	5.8293	3.4393	2.5792	1.6255	4.344	3.8848	3.1888	2.8898	1.3757	3.0368	1.909	3.2473	2.8612	1.7396	2.4272	1.3191	5.2614	3.0677	2.7252	7.0011	5.0075
508.3344_4.3003	0	0	1.3618	1.1524	0.1658	1.7689	0	0.6559	1.6967	0	1.2695	1.4732	0.1045	0	0	0.2179	0	0.2131	0.056	0.9043	0	0	0	0	0	0	0	0	0	0	0	1.1548	0	0.1179	0	0.2863	0.1401	0	0	0.5112	0	0	0.4614	0.2497	0	0.7194	0.3997	0.4231	0
508.202_2.0123	0	0	0	0.1636	0	0.6006	0	1.9913	0.7538	1.2202	0.3056	0.0725	0.6598	0.1653	0	0.2118	0	0.5581	0.8069	0.523	0.4311	0.721	0.0513	1.2558	0.222	0	0	0.8687	0.5061	1.9882	0.7665	0.4818	0.6047	1.5513	0.4202	1.8911	1.1037	0.4567	0.7815	0.3942	1.1789	0.524	0.2025	2.2405	0.5274	0.2845	4.5827	1.0558	1.791
507.3687_5.0602	0	0	5.4325	0.1149	0.9533	0.0719	0.0567	0.0097	0.0319	0	1.8543	0.0925	0	0	6.6576	0	0.0776	0.0407	0	0	3.4718	0	0.16	0.1126	0	0.1385	0	0	0.3959	0	0.0902	0	0	0	5.3384	1.0927	0.035	0.2472	0	0.1619	0	0	0	0	0.0551	0.0236	4.8547	0	0
507.2964_5.766	0	0	1.0193	1.7807	1.2241	0.5639	0.2238	0	0	0.6422	0	0.8765	1.2048	0	0	0.3592	0.7791	1.1896	0	0	1.7815	2.2431	1.2238	1.3561	1.0049	0	0	0.6594	0.7249	1.8665	0.954	0.9531	0	1.361	1.7222	0.7129	0.6175	0.5862	0.7564	0.4281	1.0886	1.0833	1.5473	1.5684	2.2191	0.6698	0.6431	0.7506	0
507.2191_1.8354	0	0	6.9377	0	0	1.8529	3.8146	3.007	1.9587	2.5201	0	0	0	0	0.6666	0	0	0	0	0	1.1484	6.0602	0	6.0462	1.134	6.1667	0.1158	1.5571	0	18.5492	3.9938	0.5549	2.4791	11.1064	0	5.2719	0	4.522	0	2.8676	6.1828	3.5458	2.7296	10.4046	11.7394	3.7587	13.6237	4.2534	4.0111
506.29_5.7467	0.6353	0	0.1406	0.0831	0	0	0	0.1341	0	0	0	0	0	0.1408	0	0	0	0	0	0	0	0	0	0.2073	0.1193	0.2372	0	0.4057	0	0.3584	2.2492	0.2805	0	0	0	0.8008	0	0.1004	0.0529	0.1397	0	0.2869	0	0.5	0	0	0	0	0.3543
506.1368_1.8487	0	0	0	0	0	0.8096	0	0	0	0.042	0.3199	0.5203	0.1444	0.1715	0.9825	0.1587	0.4598	0.9337	0.1204	0.6329	0.5986	0.0185	0	0.3881	0	0	0	0	1.0629	0	0	0	0	0	0	0.0433	0	0	0.2507	0	0	0	0	0	0.1256	0.0481	0	0	0
220.1549_1.8665	1.8057	0	0	0	0.2646	2.571	1.6291	0	0	7.1393	0.245	0.2833	1.8505	6.5797	6.1872	0.159	26.2549	10.6926	7.333	2.5762	8.1813	6.4184	1.182	17.2769	5.5318	0	0.8232	22.8333	1.3534	13.0737	0.7117	0.8681	8.0224	17.0814	0.5566	0.3265	0	2.0081	3.7271	7.1633	0.354	2.3821	3.8429	1.4411	4.0393	0.7687	4.4238	0	3.4458
220.1194_2.0305	27.5453	32.0425	17.8469	59.7327	28.6154	27.2608	19.9061	18.3779	19.2311	32.5024	34.0009	27.9335	52.4194	62.1683	46.4881	101.461	20.927	68.1322	27.8934	46.3087	20.0246	30.7484	32.4525	11.4229	85.2727	27.0891	21.9331	61.4444	114.302	27.8973	25.9761	35.8585	76.1087	50.4854	31.4929	14.2177	22.1756	42.3575	23.1719	20.4149	35.7135	88.8169	27.085	46.8551	11.5883	27.3497	13.1617	31.3523	19.3702
220.1191_2.1093	27.566	0	0	0	0.8698	0	0	0	0	0	1.1101	1.2433	1.047	1.5297	1.3063	1.5668	0	2.1592	1.6339	0	0	0	1.2473	0	0	0	0	0.1156	2.009	0	0	0	0	0	3.0916	0	1.5794	0	0.6575	0	0	0	0	0	0.4205	0	0	0	0
220.0881_2.7448	0.4251	0	0	0.1346	0	1.6496	0	0	0	0.0707	0	0	0	0.1245	1.0022	0	0.2275	0	0.297	0	1.0779	0	0	0	0	0.5388	0	0	1.8269	0.503	0	0.2236	0	0	0.2071	0	0.9002	0	0.2146	0.2278	0	0	0	0	0.2218	1.5241	0.912	0	0.1988
220.0666_1.8382	0	0	0	0	0	0	0	0	0	0.1364	0	0	0	0	0	0	0	0	0	2.1126	0	0.4087	2.9535	1.6409	0	0	0.5622	0.3239	0.128	0	0.6634	0.6466	0.4612	0	0	0	0	0.1463	0	0	0	0.7291	0	0	0	0	0	0	0
219.1741_5.0028	1.0685	1.6491	0.7941	0.698	0	0	0	1.0765	0	0	0	0	0.6435	1.9454	0	1.5928	0.451	0	0.6999	0	0	0	0	0	0	0	0	0	0	0	0	0	0.4489	0	0	0	0	0	1.3677	0	0.6518	1.8243	0.8071	0.4817	0	0.3647	0	0	0
219.1345_1.9989	3.0654	12.3522	14.6874	4.0205	17.6045	3.0288	44.6453	31.1072	16.6343	23.8192	0	0	0	0	0	1.5012	0	0	0	0	0	17.4453	0	12.9597	16.8175	18.8281	4.3819	27.3996	4.2326	32.7673	7.2248	0	18.5356	17.5995	0.0909	12.7823	0	11.0801	0	19.2795	10.7289	4.3935	12.0907	10.7478	13.0337	18.8955	39.2029	21.2352	21.3588
219.1345_1.8217	0	0	0	0	3.138	0.0601	1.4483	1.6073	0	3.1129	0	0	0	0	0	1.5296	0	0	0	0	2.1669	0	0	0	0	0	0	0	1.0938	0	0	0	0	0	0	3.6762	0	0	0	0	0	0	0	0	0	0	5.61	0	5.3457
219.1344_2.0861	0	0	0.1029	0.1297	0	0.2862	6.9292	31.1307	0	0	0	0	0	0	0.0776	0	0	0	0	0	0	0	0	0	0	0	0	27.6295	0.1733	0	0	0.0725	0	0	0.1901	0	0	0.0475	0	0	0.0911	0.0191	0.8033	0	0	0.1413	0	0	0
219.1339_1.0846	0.5352	0	0	0	3.2507	0	3.2027	1.7313	0	0.9232	0	0	0	0	0	0	0	0	0	0	0	0	0	1.5188	0	2.3856	0	0	0	0	0	0	1.2406	0	0	0.7003	0	0	0	0	0	0	0	0	0	0	3.0258	0	0
219.0961_5.9083	4.2783	9.9065	5.7149	0	0	5.3613	7.4993	5.6853	4.6179	4.5817	4.7477	3.2598	4.4059	3.8836	3.7727	4.7784	3.5928	6.0846	4.9401	3.8352	6.0076	3.2549	4.6487	4.9652	3.2501	5.6787	12.9067	4.7424	5.1755	5.9578	3.3063	4.1607	5.6688	5.0749	5.6036	2.6419	5.5497	5.4885	3.5903	3.043	3.7329	2.3797	3.1188	3.3466	5.0302	2.9534	4.4283	5.4751	5.9076
218.1397_1.8411	3.405	34.4651	45.8923	17.0996	13.4615	16.4675	24.9736	9.2127	18.9688	8.639	9.3778	28.3196	13.5105	11.4506	14.2737	17.3873	8.2044	5.8401	9.0164	45.5394	8.7822	20.5678	18.3789	18.082	18.3217	24.8545	16.2376	34.5935	34.3132	9.2437	22.397	11.0408	38.4817	16.9289	20.257	11.2208	10.7759	10.4139	74.1776	44.9811	47.0974	81.8941	55.1842	21.2889	17.4168	65.5209	4.8173	56.3719	9.0131
513.2282_1.8477	1.1668	0	0	0	0	3.4221	3.0678	10.5543	5.9686	4.3617	4.8424	0.2359	0.4963	1.693	10.3467	4.3062	2.5059	2.2217	2.6979	2.0774	2.3772	3.5191	0	1.4469	1.2167	5.5594	0.2273	0	1.1276	2.8898	1.7342	3.3786	1.9292	3.2129	0	0.6322	6.1295	0	1.6596	0	2.203	1.8753	0	3.9334	0	2.2206	2.6731	0	0
513.0969_1.8968	0	0	0	0	0	0	0	0	0	0.4313	0.4887	0	0.9664	0.5214	0	0	0.0586	0.5603	0	0	0	0.2157	0.5967	0.1055	1.1137	0	0.2455	0.1017	0.0481	0	0.6449	1.2061	0.3708	0.0427	0.3846	0.0718	0	0.0902	0.846	0.1809	0.1608	0.6788	0.8048	0.12	0.1525	0.3407	0	0.0915	0.0165
511.3281_3.8697	0.3702	0.1195	0.8317	0.4788	0.9611	0.6293	0.5723	0.6716	0.3279	0.5343	0.5368	0.3307	0.5146	0.8373	0.5544	0.6047	0.6673	0.3165	1.0156	0.3465	0.7893	0.6147	0.5155	0.6878	0.413	1.0573	0.9893	0.588	0.4725	0.9269	0.8069	0.1244	0.6231	0.8015	1.0605	0.7908	0.4585	0.8891	0.6922	0.6947	0.6957	0.1628	0.4621	0.7702	0.1782	0.5142	0.5685	0.3962	0.6647
511.2134_1.9126	0	0	0	0	0	0	0	0	0	0	0	0	0	0	0	0	0	0	0	0	0	0	0	0	0	0	0	0.0326	0	0	0	0	0.0548	0	0	0	0	0	0	0	0	0	0	0	0	0	0	0.1615	0
510.3188_6.2736	1.0284	0.1004	2.2648	0	0.2495	0.751	0	0	0.3861	0	1.2551	0.8157	1.3545	5.2089	0	5.2073	2.5648	0.508	0.4656	1.0323	0.6402	0.2072	1.8203	0.5116	0.7133	0.3658	0	0.5914	0	0.1887	5.0046	1.219	0.079	0.1797	0.1128	0	1.526	0.1281	2.3168	0.7079	0.2874	2.8065	1.6727	1.6422	0.9531	0.9919	0.1716	1.5206	0.9502
510.2527_3.8633	0.0597	0	0.1119	0.177	0.0984	0.2543	0	0	0.0315	0	0.3048	1.179	0.1459	0.0667	0.3774	0.0656	0	0.457	0	0.8996	0.6384	0	0.7204	0.0629	0.0108	0	0.0275	0.0235	0.2832	0	0.1843	0.1944	0.0502	0	0.1683	0.063	0.0935	0	0.1621	0.0266	0.1001	0.1948	0	0	0	0.069	0.0209	0	0.1596
510.2213_6.5184	0	0.0773	0.7441	0.1748	0.3512	0.1158	0	0.155	0.1255	0.0518	0	0	0.0394	0.1021	0	0	0.3451	0	0.0921	0	0.0343	0.0603	0	0.0687	0	0	0	0	0.0969	0	0.9593	0.4089	0.0302	0	0.0195	0	0	0	0	0.2662	0	0	0.0916	0.0859	1.0055	0.4293	0	0.512	0
508.7756_2.5281	0	0	1.6182	0.3975	2.2628	0.1582	2.6328	2.0535	0.9542	0	0.065	0.0232	0.1468	0	0	0.0292	0.0414	0	0	0	0	0	0.0445	0.1407	0	1.9998	0	1.5007	0.1491	0.2614	0.0925	0.0612	0.2842	0.1437	0.0869	1.8474	0.0837	0.9988	0	0.1124	0	0.0225	0.0517	0.0309	0	0	1.1109	1.3944	0
223.1092_2.0657	0	0	2.1977	0	1.4686	0	3.5103	1.5565	0.8625	1.5088	0	0	0	0	0	0	0	0	0	0	0	2.307	0	0	1.5536	0	0	1.4403	0	2.7015	0	0	2.8534	1.9111	0	1.4457	0	0	0	1.5996	1.4171	0	0	1.4626	1.7745	1.7312	3.1309	1.5874	2.3695
223.1091_2.2522	6.3606	5.1172	9.8502	3.8613	15.1914	5.5056	11.2966	6.8982	7.3466	6.7331	0	1.6642	2.275	1.939	6.9346	4.7005	2.6759	4.6298	2.509	3.0797	2.9999	10.0856	0	10.0455	8.8394	10.5464	0	4.7103	4.932	7.433	2.6062	3.2264	7.1779	4.4882	3.6078	9.3571	2.233	13.2426	0	9.6759	5.7433	3.6207	4.6746	6.787	8.5232	9.6354	22.8559	7.1786	13.9311
223.0956_4.1108	15.369	0	4.4836	6.2847	4.3253	4.474	1.6934	8.2048	10.3373	10.009	5.4767	7.0175	5.0265	2.7731	2.9895	0.253	0.8152	1.0519	0.5843	4.7909	4.5878	3.0029	3.085	4.8393	3.9133	12.8334	0	1.0896	4.2057	0	3.5142	4.4758	1.2575	0	2.5602	13.742	5.8887	20.3379	2.9156	5.1571	3.8855	3.5373	3.6142	8.5519	0	8.1477	9.2954	1.3049	9.9568
223.0651_5.6799	15.9855	26.1618	3.8	5.3781	8.4773	6.5566	4.0132	10.6866	3.1615	4.1901	14.9343	8.0941	15.8285	29.0207	26.3113	14.1218	17.4403	21.3499	12.8024	21.5033	3.8114	3.8593	16.4005	5.802	6.8742	0	6.3898	10.7978	2.9381	4.8541	20.2451	8.7407	6.4998	20.8213	2.7227	4.0697	15.8986	2.6335	33.9223	4.1004	8.7184	33.0457	18.8333	7.9942	5.927	5.3109	1.5538	3.7814	4.9445
222.1345_2.1462	4.7768	1.0367	1.7	2.6054	0	17.8656	0	0	0.9402	0.3128	1.7177	13.7854	9.4104	1.029	2.2507	3.6106	8.3983	3.0096	0.8733	12.1735	0	0	5.597	3.6611	9.7177	0.8145	1.6751	0	1.8743	0	1.8972	7.3217	0	0.8829	0	0.4365	0	0.6835	4.69	0	0.9616	4.7763	2.3767	13.0732	0	1.3003	0.0977	4.9272	0.1497
222.0802_1.8824	0	0.2347	0	0	0	0.4691	0	0	0.2985	0	0.2919	0	0	1.5144	0.5461	5.3027	0.5157	0.7883	1.821	0	0	0	0.6015	0	0	0	0	0	0	0	0	0	0	0	0	0	1.7393	0	0	0	0	0	0	0	0	0	0	0	0
221.1556_6.1074	0	0	0	0	0	0	0	0	0	0	0	0.9877	0	0	0	0	0	2.0267	0	0	0	0	1.3325	0	0	0	0	0	2.3824	0	0	0	0	0	4.1792	0	0	0	0	0	0	0	0	0	0	0	0	0	1.8243
221.1554_5.7056	0	0	0	0	0	0	0	0	0	0	0	0	0	0	0	0	0	0	0	0	1.907	0	0	0	0	0	0	0	0	0	0	0	0	0	4.0774	1.2194	0	0	0	0	0	0	0	0	0	0	0	0	0
221.1546_6.1709	4.8766	0.2626	0	4.0774	6.3357	3.7222	1.9416	4.2825	5.1148	4.2459	0	2.2397	0	0	0	0	0	0	0	0	0	6.2353	5.199	2.9016	0	3.4366	0	1.4962	6.4264	0	2.3307	0	0	0	1.7146	10.2883	0	7.0912	0	2.8725	0	0	0	2.3023	0	3.3871	0	0	4.4615
221.1545_5.9923	0	0	0	0	0	0	0	0	0	0	0	0	0	0	5.6392	0	0	0	0	0	6.7214	0	0	0	0	0.0552	0	0	0	0	0	0	0	0	12.7166	0	0	0	0	0	0	0	0	0	0	0	0	0	0
221.1202_5.1478	0	0	0	0	0.5671	0	0	0	0	0	0	0	0	0	0	0	0	0	0	0	0	0	0	0	0	0	0	0	0	0	0	0.2992	0	0	1.0272	0	0	0	0	0	0	0	0	0	0	0	0	0	0
221.0963_1.5284	10.9085	10.1978	4.4702	4.6935	0	0	4.6453	0	0	1.3171	15.5792	0	10.2275	12.2414	0	14.0426	4.7948	0	16.5406	3.3794	0	0	11.7275	6.7342	4.0367	4.6724	6.0212	0.6242	4.1195	0	0	16.1898	5.3385	10.6084	1.4665	2.1613	30.9802	0	8.8506	12.1165	7.158	8.5685	5.5948	1.8411	17.3256	11.4627	3.7449	6.0541	5.1966
221.096_1.4307	0.8607	0	0	0	0	0	0.1995	0	0	0	2.6578	0	0	2.114	0.1385	1.2744	0	0	0	1.6411	0	0	2.1777	0.3882	0	0	2.1895	0	0	0.0936	0	0	0	0	0	0	0	0	0	0	0	1.5434	1.1593	1.4739	0	0.1945	0.6541	0	0
221.0946_1.8315	0	0	1.5617	2.1483	2.3451	0	0	0	0	0	0	0	0	0	0	0	0	0	0	0	0	0	0	0	0.152	0	0	0	0	0	0	0	0	0	0	0	0	0	0	0	0	0	0	0	0	1.7473	0	1.5688	2.2206
221.0805_3.5255	0	0.246	0	0	0	0	0.1328	0	0	0	0.12	0	0.0446	0	0.402	0.9018	0.0699	1.4044	0.2228	0.2526	0.0437	0.137	0.2308	0	0	0	0.0651	0	0.0721	0	0	0	0	0	0	0	1.6521	0	0.2076	0	0	0	0.0683	0	0	0.0849	0.0606	0	0
514.389_6.2928	4.5859	0	0	0	0	0	0	0	0	0	0	0	0	0.222	0	0	0	0	0	0	0	0	0.106	0	0	0	0	0	0	0	0	0	0	0	0	0	0.2262	0	0	0	0	0	0	0	0	0	2.831	0	0
514.3889_6.4912	0	0	0	0	0	0	0	0	0	0	0	0	0	0	0	0	0.229	1.2655	0	0	0	0	0	0	0	0	0	0	0	0	0	0	0	0	0	0	0	0	0	0	0	0	0	0	0	0	0	0	0
514.3877_6.1594	0.3019	0	0	0	0	0	0	0	0	0	0	0	0	0	0	0	0	0	0	3.2311	0	0	0	0	0	0	0	0	0	0	0	0	0	0	0	0	0.1866	0	0	0	0	0	0	0	0	0	3.937	0	0
514.3873_6.5729	3.3885	0.9879	0	0	0	0	0	0	0	10.6672	0	0	0	0	0	0	0	0.8411	0	0	0	0	0	0	0	2.9965	0	0	0	0	0	2.994	0	0	0	0	0	0	0	0.1757	0	0	0	0	0	0	4.6611	0	0
514.2152_1.851	0	0	0	0	0	0	2.6617	10.5237	0	4.3877	2.4935	0.2817	0.8019	0	0	2.7115	0.6442	2.5767	2.5962	1.681	1.6556	3.0615	0.061	0.6927	1.3192	0	0	0.7388	1.447	0.4294	0.5054	2.6089	1.4679	2.1013	0	0.4348	0	0	0.7888	0.5224	1.6719	0.7012	1.0451	0.9181	0.1798	0	0	0.2404	0
513.279_6.2949	0	0	0	0	0	0	0	0	0	0	0	0	0	0	0	0	0	0	0	0	0	0	0	0	0	0	0	0	0	0	0	0	0	0	0	0	0	0	0	0	0	0	0	0	0	0	0	0	0
225.1247_2.2095	0	0	0	0	0	0	0	0	0	0	0	0	0	0	0	0	0	0	0	0	0	0	0	0	0	0	0	0	0	0	0	0	0	0	0	0	0	0	0	0	0	0	0	0	0	0	0	0	0
225.11_4.3054	0.3826	0	0	0.249	0	0.8412	0	0.2235	0.2897	0.2113	0.2144	1.065	0.1053	0	0	0	0	0	0	0.1758	0.5247	0	0.1704	0.25	0.3328	0.4033	0	0	0.2592	0	0.4043	0.6172	0.134	0	0.2324	0.2574	0.5098	0	0.1821	0.1547	0	0	0.3327	0.0826	0	0	0.2971	0	0
225.1033_6.5267	0	0	0.1539	0.1998	0.1624	0	0.1147	3.2202	0	3.9686	0	0	1.6096	1.8087	0.0598	3.9822	0	3.8652	5.1832	0	0.4428	6.1943	0	1.6864	0	0.0981	0	5.7411	0	6.1109	0.0958	0.1098	5.0925	3.3582	0.2138	0.3401	5.918	4.2694	0	0.5068	0	0.0689	0.9443	0	0	0	4.3133	0.3076	0.3085
225.0894_1.8906	0	0	0	0	0	0	0	0	0	0	0	0	0	0	0	0	0	0	0	0	0	0	0	0	0	0	0	0	0	0	0	0	0	0	0	0	0	0	0	0	0	1.0361	0	0	0	1.2715	0	0	0.9971
225.0892_2.4337	0	0	0	0	0	0	0	0.3187	0.1901	1.0924	0	0	0	0	0	0	0	0	0.2021	0.3386	0	0.5954	0	0.4531	0.5202	0	0	3.2475	0.2433	0.2157	0	0	0.1384	1.6191	0.0749	0	1.3188	1.6565	0	0	0	0	0	0.0796	0	0	2.0007	0	0
224.6817_4.5391	0	0	0	1.7728	0.5883	0.5019	0	0	0.3972	0.7276	0	0	0.0743	0	0	0	0	0	0	0	0	0	0	0	0	0	0	0.0382	0.3187	0	4.0965	9.0549	0	0.0311	0	0	0	0	0	0	0	0.0826	0.3583	0	0	0	0	0	0.5897
224.1291_1.8286	4.1165	10.5344	4.3317	5.4537	4.5583	3.4529	3.9263	3.684	3.1902	4.1891	4.6016	2.4459	3.7817	0	3.9555	3.4983	1.6527	1.901	3.1106	2.2196	5.1717	2.8171	4.2923	2.5485	4.1452	4.8812	15.104	4.4509	4.2932	5.6212	3.0413	2.0577	4.2731	4.6891	4.7155	3.3967	3.1134	4.012	2.961	4.1517	4.3366	0	4.277	3.3948	7.401	4.915	2.1308	4.4919	5.1572
224.0968_2.7115	0	0	0.3657	0.4844	2.0116	0	0	0	0	0	0.4406	0.4618	0.4843	0.5931	0.2786	0.8558	0.7377	1.1843	0	0.1502	1.5003	0	0.5823	0.5513	0.057	0	0	0	0.1699	0	0.2538	0	0.1288	0	1.088	0	0.9232	0	0.436	0.2775	0.4897	0	0	0	1.0459	0.2421	0	0.6629	0.5578
224.092_1.9645	0	0	0	0	0.0392	0	0	0	0	0.1144	0	0	0	0	0	0	0	0	0.1104	0	0	0.2896	1.4696	0	0.1388	0	0	0.2956	0	0.7383	0	0.2399	0.3185	0.7275	0	0	0	0	0.6876	0.2758	0.3011	0.3417	0	0	0	0.3853	0	0	0
224.0744_3.0566	1.4568	1.3808	1.3409	1.1131	0.3567	2.0094	2.0608	1.6623	0.84	0.7412	1.4767	1.4289	1.46	1.6814	0.6965	1.8086	2.5649	1.2599	2.3815	1.1457	1.3853	1.0134	1.733	2.3096	1.4784	0.8909	1.2668	1.4468	0.9779	1.1279	1.5175	0.9199	1.6514	2.1079	1.0209	0.7157	1.4286	0.5007	1.1612	1.9026	1.3829	1.0598	1.4378	1.7416	0.512	1.1672	1.0835	0.2832	0.8855
223.1683_6.108	0	0	5.7879	0	1.6626	0	0	0	0	0	3.3654	0	0	0	6.7644	0	0	0	0	0	7.1827	0	0	0	0	0	0	0	0	0	0	0	0	0	9.5131	0.4995	0	0	0	0	0	0	0	0	0	0	0	0	0
223.167_6.3369	0	0	0	0	0	0	0	2.6308	1.1798	0	0	0	0	0	0	0	0	0	0	0	0.1222	0	0	0	0	0	0	1.3772	0.9711	0	1.2384	0	0	0	0	0	0	0	0	0	0	0	0	0.7955	0.7419	0	0	0	1.0727
223.1339_5.3701	0	0	21.4191	1.1164	7.5622	0.2342	0	0	0.2088	0.4213	3.8486	0	0	0	8.4078	0	0.599	0	0.1693	0.5907	6.3576	0	0.9369	1.6956	0.5129	0	1.0983	0	0.5529	0	0.9761	0	0	0	8.0268	7.8917	0	1.9564	0.3733	3.0514	0.5656	0.8661	0	0	1.1972	0.3696	23.2718	1.1137	2.0394
518.3232_5.6628	0	0	0	0	2.5912	0	0	0	0	0	0	0.2644	0	0	0	0	0.0969	0	0.214	0.0469	0	0	0	0	0	0	0	0	0	0	0	0	0	0	0	0	0	0	0	0	0	0.5892	0	0	0	0	3.9946	0	0
518.3218_5.775	0	0	0.5521	0	0	0	1.0434	2.5845	2.3133	1.3005	0	0	0.1953	0	1.2556	0	0.0685	0	0	0	0.8464	0.1609	0	0.1694	0.5756	0	0	1.0913	0	0	0.1372	0.8655	0.6061	0	0	0	0	0	0.2132	3.8127	1.0635	0	0	0.5481	0.8594	0	0	0	0.4311
518.2883_5.7104	5.3885	0	1.9012	7.9597	7.3488	0	0	0	0	0	4.0861	8.1215	4.4482	4.858	0	0	0	0	0	8.6962	0	0	7.8723	2.0321	0	2.9388	0	0	7.2762	0	5.3668	4.5674	0	0	0	0	4.6508	0	0	0	2.343	3.4762	3.6072	5.2976	0	0	3.3253	0	3.0084
518.2881_5.8352	30.6527	2.8302	12.9432	43.2487	28.3856	43.2989	17.8269	6.2244	19.3196	8.8669	26.148	55.9351	32.7378	35.639	32.1464	11.3384	28.4335	27.9779	8.9194	46.067	27.0121	3.7162	57.7457	7.7385	20.9986	10.9774	0	4.456	20.9352	0	25.5586	34.7812	0	7.2039	38.2057	0	32.1126	3.9249	29.2916	17.3308	17.9161	39.4141	18.3247	17.0449	6.277	20.3028	13.1033	14.8381	12.8023
516.3144_3.9191	0.4714	0	0.8426	0.0712	0	0.3664	0.6637	0.9196	0.3849	0.6042	0.2989	0.4521	0.8543	0.6527	0.6095	0.983	0.9338	0.1791	0.6139	0.5891	0.8663	0.5289	0.5007	0.7387	0.5158	0.983	1.1794	0.5993	0.8531	1.2255	0.4501	0	0.8956	0.6454	1.0367	0.5672	0.3134	1.1121	0	0.6176	0.5983	0	0.8938	0	0.5096	0	0.3868	0.206	0.7159
516.2406_2.1808	0.704	0	0.1108	0.0702	0	0.9615	1.4417	1.3076	1.9604	0.6664	0.6675	0.7056	2.5473	0.6567	0.4166	1.0595	0.4688	0.3793	0.2874	0.9416	0.6479	0.4691	0.1259	0.9828	1.0436	1.2357	0.8451	0.9265	0.4064	0.7254	1.321	1.3708	0.3205	0.146	0.3462	0	0	0.4616	0.283	1.2466	0.9189	0.9441	0	0.9827	0.2921	0	0.212	0	0
227.1553_3.1451	0	1.6233	0.5401	1.496	0.7672	0.8097	0	0	0.1127	0	0.9862	1.0363	0	1.404	1.2708	0.9374	0	1.5255	0.2894	1.5489	0	0	2.2287	1.0038	0	0	1.4611	0	0.1763	0	0.7867	0.8122	0.1475	0	1.2361	0	0.4741	0	0.7677	0.1881	0.4171	12.1161	0	1.4093	0	0	0.2158	0	0.6397
227.1406_1.8447	0	0	2.4093	2.8194	2.4139	0.1347	0	0	0	3.3797	0	0	0.4109	0	0	0	0	4.7241	0	2.5846	0.3801	0	3.735	2.9156	2.345	0	1.8466	1.6155	4.6754	4.2416	2.8206	0.82	0.2662	3.0611	3.2501	2.5903	0	0	0	0	1.4885	1.7084	2.4251	1.5554	0	3.47	0	3.3236	2.3527
227.1187_2.9739	7.8897	0	2.3335	6.704	5.1652	0.1828	0.4225	0	4.9297	0.5766	4.5426	0.896	1.0651	8.6964	0	7.1784	12.0146	9.9638	0	1.6974	0.7699	0.3082	9.7356	0.4069	7.4109	2.9944	1.9272	0	0	0	6.8036	7.3535	0.6658	2.5303	10.6987	1.8635	7.9945	3.597	3.6239	6.8155	1.7112	7.926	7.1637	0	8.3702	5.8735	4.1245	8.3989	5.8513
227.1048_2.4292	0	0	0.1242	0.5267	0	0	0	0	0.0764	0	0	0.1514	0.3134	0	0	0	0	0	0	0	0	0	0	0	0	0	0	0	0.1451	0	1.1534	0	0.2173	0.3218	0	0	0	0	0.504	0	0.2529	0.468	0.7225	0.731	0.1789	0.8436	0	0.5141	0
227.1044_2.0137	0	1.1241	0	1.4262	0	0	0	0.9789	0	0	0	0	0.9951	0	0	3.1607	0	0	0	2.2612	0	0	0	1.2441	0	0	1.6618	0	0.9943	0.2846	1.451	0	1.1263	0	2.5019	0	0	0	2.3034	0	0	0	1.3617	0	0	0	0	0	0
227.0868_1.918	0	0	0	0	0	5.1011	0	0	0.2085	0	3.5122	2.5214	0.4043	1.4272	2.6945	1.8309	2.3636	5.2491	0	2.2899	7.2941	0.2025	7.3075	0.6589	0.1212	0.0586	0	0.4581	0.7471	0.3964	0	1.2549	0	0.3558	2.4589	0.7795	1.5558	0	0	0	0	0	0.6578	0	0.1639	1.4576	0.0862	0.2083	0.0851
227.0859_2.1468	0	0	0	0	0	4.6081	0	0.1511	0	0.1929	3.8332	2.7157	0.5091	1.0449	2.8285	1.7916	2.0754	4.7299	0	2.3024	5.3149	0.1202	6.1916	0.1572	0	0	0	0	0.4399	0	0.7408	1.0624	0	0	2.1053	0.3044	1.2105	0	0.3305	0	0.467	1.1082	0	0.1236	0.2817	0.8685	0	0.2288	0
226.1814_4.9699	13.4687	39.4995	24.5776	35.2973	46.6154	15.0032	21.8548	18.9648	16.5055	14.6695	12.7607	10.783	13.7504	11.7166	14.1897	14.5034	14.0655	21.0612	21.3924	13.8523	18.7567	29.6495	16.9328	21.2918	16.8572	15.7017	41.5435	27.5428	23.2704	22.2457	15.1908	14.3933	25.0728	21.9275	19.2917	13.8231	15.4597	21.2869	15.359	12.8715	20.0001	15.6108	18.9772	17.4305	30.217	27.3578	11.5687	21.654	31.2463
226.1559_1.8301	17.2328	18.3847	14.7616	26.677	25.2893	14.5692	14.3596	10.9883	18.0146	22.9178	21.8768	12.525	19.5098	27.0338	11.1512	44.4529	24.671	14.3708	17.9815	8.667	17.5344	12.023	10.2959	27.3987	19.2506	14.1869	36.0627	12.8993	12.8697	15.6538	27.3072	34.6284	13.8319	27.1289	11.3736	10.7004	16.1024	16.2503	23.9011	15.8641	24.056	68.1073	19.7768	31.0707	26.4688	29.6113	16.4955	20.0669	14.3691
226.1388_1.8975	0	1.4759	0	0	0	0.281	0	1.799	0.6439	0	0	0	0	0.7781	0	0.1912	1.0328	0	2.1379	0.341	1.3281	0	1.7304	0	0	0	0	0	0.6862	0	0	0	0	0	0	0	0	0	0.0859	0	0	0	0	0	0	0	0.7682	0	0
226.0699_1.8969	1.2697	0	0.0849	0	0	0	0.5025	0	0.087	0.235	1.3477	0.604	1.8392	1.0572	0	0	0.9397	1.3122	1.3287	1.3045	1.4322	0.2459	1.7117	1.7927	1.0377	1.4276	4.0388	0.674	1.0801	0.648	0	1.2119	0.389	0	1.4336	1.3639	0	0	2.1481	0.1379	1.3078	0.9917	1.1568	0.3394	0	0	0	0	0
225.1972_5.7926	6.2806	27.482	19.087	5.8285	18.2326	16.1169	20.2272	19.8321	12.519	13.2367	13.1371	9.931	14.2376	10.6895	9.8922	14.6683	5.2096	17.2241	13.1102	10.5529	16.3057	14.3975	13.4154	12.7469	4.2175	14.3903	18.1589	13.8847	14.3974	18.459	12.8781	11.8279	8.6571	14.094	18.9035	9.3729	15.2476	19.7348	10.6964	11.4634	5.4096	6.7705	11.1437	9.7631	6.5756	10.8017	10.9252	20.1926	18.4523
225.1602_2.0264	0.5918	0.5083	0	2.3188	0	0	0	1.2198	0.596	0	0	0	0	0	0	0	0	0	0	0	0	0	0	0.3696	0.832	0	0.6193	0.7736	0	0.9192	3.9768	3.4602	0	0.8772	0	0	0	0	2.3739	0	0	7.6786	0	2.8886	0	0	0.4158	0.2275	2.9704
225.1601_2.0931	0	0	0.0739	0	0	0	0	0	0	0	0.6992	0.6116	0	0.3131	0.9195	1.5641	0	0	0.2898	0	0	0	0	0.4881	0	0	3.122	0	0	0	1.5858	1.0147	0	0.7615	0.7659	0	0	0	0.5777	0.3954	1.5587	17.8001	2.5263	6.0588	0	0.6522	0.2648	0.4129	0.3204
225.1389_4.0055	0	12.3763	0	0	0	0	3.9961	2.1265	0	8.3782	8.193	0.4252	0.0851	0	0	0	0	0	0	1.6512	0	5.0666	0	16.7123	0	0	0	0	0	0	0	0	0	0	0	0	0	0	0	0	2.6394	0	0	0	0	0	0	0	0
225.1253_3.363	0	0	0	0	0	0	0	0	0	0	0	0.9128	0	0	0	0	0	0	0	1.3306	1.2178	0	0	0	0	0	0	0	0	0	0	0	0	0	0	0	0	0	0	0	0	0	0	0	0	0	0	0	0
520.3323_3.0638	0.6298	1.1287	1.0472	0.8134	1.0212	0.7051	0.8652	0.676	0.4649	0.6699	0.7899	0.5043	0.4615	0.5913	0.8375	0.9252	1.2431	0.1901	0.6098	0.8535	0.915	0.3063	0.6022	0.8312	0.1844	0.9818	0.9046	0.7195	0.8042	0.7854	0.709	0.6065	0.6647	0.7532	1.1474	0.4755	0.5614	1.1022	0.8873	1.1247	0.6243	0.2372	0.7443	0.5653	0.9504	0.7089	0.6064	0.6932	0.8954
520.2679_6.5638	0	0	0	0	0	0	9.2566	9.7161	0	0	0	0	0	0	0	0	0	0	0	0	0	0	0	0	0	0	0	0	0	0	0	0	0	0	0	0	0	3.5595	0	0	0	0	0	0	0	0	1.8679	2.2867	0
229.1006_5.1067	2.1491	0	0.3804	0	0	1.0507	0	0.8447	1.1105	0.4651	1.1915	1.3799	1.2948	1.2039	0	1.3685	1.1999	1.2605	1.6709	0	1.325	0	1.9356	0.9828	1.0203	2.042	0	0.3086	0	0	0.8611	1.2573	0.5633	0.2097	0	0	2.6166	0	0.6225	0.3929	1.3024	0	0.8891	0	0.7446	0	0.5767	0.866	1.0361
229.0973_2.6997	2.2743	7.3696	0	1.4933	0	0.9574	1.1002	0	1.7077	1.4702	0	0	1.2976	0.5045	0	1.7224	1.0256	2.1106	0.5708	0	0.665	0.2887	0	1.2054	0	0	0.1911	0	0.8341	0	0	1.7061	1.0332	1.0913	1.7732	1.4536	1.3675	1.2346	1.0029	0.769	1.7052	1.1049	1.6884	0.2939	1.5992	0.487	1.5111	1.6245	1.8959
229.0657_2.6755	1.466	0	0.4929	0	0	0.6617	0.2128	0	0.6917	1.0192	0.8332	1.0787	1.6343	1.1725	0.7379	2.3684	1.2316	1.0697	1.829	0.8284	0.9242	0	1.8	0.5369	1.5456	1.7198	1.4321	0.3853	0.5625	0.0791	0.2918	0	0.653	0.5212	0.1106	0.144	1.7422	0.204	1.0065	1.9842	2.8605	2.1619	0.5829	2.4799	0.0969	0	0.1839	0.7756	0
229.0365_1.8876	0	0	0.1428	0.8052	0.5332	0	0	0	0.0089	0	0	0	0	0	0	0	0.0173	0	0	0.073	0	0	0	0	0	0	0	0	2.8437	0.0308	0.0493	0	0	0	0	0	0	0.2008	0	0	0	0	0	0	0	0.5476	0	0.1414	0.1989
228.1962_5.5984	18.716	44.761	27.9568	7.0295	44.3056	20.2309	25.8447	22.0621	21.8922	21.6424	18.411	18.4048	24.638	21.1171	11.095	25.2933	9.9993	25.6825	24.117	11.8952	25.76	29.8076	26.0314	28.8909	22.4914	20.3816	51.0072	35.6574	23.5569	34.4285	21.1002	18.506	31.0643	28.051	21.2219	22.1337	19.3912	32.4392	22.3261	25.0927	26.4796	9.3596	25.5029	18.6583	38.1845	25.9539	14.9362	27.6655	34.3805
228.1958_5.5127	0	0	5.2162	0	0	0	0	0	0	0	2.3033	2.2738	1.9461	0	0	0	0	0	0	2.3773	0	0	0	0	4.0262	0	0	2.9997	0	0	0	0	0	5.0561	3.4747	1.3921	0	0	3.5516	0	2.5682	2.6284	0	2.6071	8.2077	2.1962	0	3.1797	0
228.1711_1.9067	13.7068	19.8387	5.8349	29.649	0	0.5605	14.4141	5.8552	11.8068	16.8282	0	0	0	4.3219	0.369	3.494	1.0714	0	0.1753	7.1973	0	9.488	0	0	11.8997	15.6818	30.0128	3.1252	0	9.5838	43.1942	57.156	9.7984	28.3044	0	9.4345	3.0096	13.2537	22.2411	12.1548	36.6942	88.3506	14.0926	66.9891	11.2355	18.4294	11.7509	11.3997	18.0068
228.171_2.1006	0	0	0	4.1269	0.5056	0	1.2848	0	0	1.8472	0	0	0	0	0	0	0	0	0	0	0	0.8987	0	0	0	1.4847	6.6318	0	0	1.335	6.6308	10.2854	1.0621	5.1395	0.2617	1.2123	0	1.4128	3.9351	1.8245	7.2539	16.8964	0	12.7987	0	2.1906	1.1854	1.0306	2.9233
228.1483_1.6888	0	0	0	0.4979	0	0	0	0	0	0	0	0	0.1345	0	0	0	0	0	0	0	0	0	0	3.1178	0.4913	0	0	0	0	0	0	0.5919	0	0.5976	0	0	0	0	0.6518	0	1.8291	0.7005	0.0981	0.9197	0	0	0	0	0.1681
228.1461_1.6097	0.2503	0	0	0	0	0	3.9052	1.6427	0.3558	3.0321	0.0277	0	6.4186	0.0493	0	0	0	0.0742	0	0.6558	0	0	0	8.1223	0	0	2.3821	0	0	4.1965	5.1808	7.7434	3.165	5.2221	0.0521	1.437	0.0207	3.0893	3.0213	0	16.2821	8.341	0	33.2062	0	1.4119	3.4076	0	0
228.1363_2.0228	0	0	0.4534	0	1.3456	0	0	0.911	0	0	0	0	0	0	0	0	0	0	0	0	0	0	0	0	0	0	0	0	0	0	0	0	0	0	0	0	0	0	0	0	0	0	0	0	0	0	1.179	0	0
227.5754_2.1305	1.0023	3.7228	0.2637	1.6104	0.5139	0	4.9586	3.6273	2.4172	1.1668	0.3259	1.0697	0	0	0	0.2803	0	0.7405	0	0.2863	0	1.68	0.3977	0	2.9211	0	1.286	1.6689	0.3944	1.8755	4.3064	0.9139	2.2686	1.1466	1.0865	0.3972	0	1.3773	0.5214	0.6101	0.3199	0.1844	1.5265	0.2995	1.0531	0.5653	0.6378	0.3939	0.1966
227.1595_6.4546	0.4054	2.4272	0	0	0	1.5555	1.2118	1.4594	1.2635	0.8257	1.1501	1.0395	1.4952	0.9641	1.0761	0	0.3828	1.6146	1.2103	0.6516	0	1.1233	0.8539	0.3893	0	0.1922	0	0.8005	1.5744	1.5591	1.3369	1.4606	0.3118	0	1.9855	0.7254	1.0223	1.4445	1.1515	0	0	0.2142	0	0.3843	0	0	0.9069	0	0.4344
524.2619_3.8683	0.8734	0.0675	0.5883	1.2228	0	1.0016	0.8945	1.5425	1.2014	1.8044	1.9435	2.0875	0.908	0.7343	1.3003	0.7141	1.5698	1.1975	0.7412	2.3876	1.754	0.5708	1.9551	0.6589	0.9989	0	0.069	0.7282	0	0.3066	1.1548	1.4074	1.0057	0.5617	1.3568	0.2321	1.3585	0	0.9374	1.0247	0.8653	1.3275	1.2895	0.5707	1.1578	0	0	0.9698	0.9157
523.146_3.9598	3.55	0.0636	0	0.1694	0	0.0289	0.2296	0	0.0869	17.7166	1.7122	0.2243	0.5593	0.0188	1.0664	0.0138	0.0115	0.0772	0	0.0977	0.2132	0.0256	0	0.0364	0.06	0.7206	0.2263	0	0.0273	0.0835	0.1925	0	0.0409	0	0.0675	0.024	0.7238	0.0123	0.0265	0.1738	0.1083	0.2305	0.0206	0.0484	0.059	0.2738	0.1369	0.0756	0.1611
522.3007_4.8268	0	0	2.5426	0	0	0	0	0	0	0	0	0	0	0.1475	0	0	0	0	0	0	0	0	0	0	0	0	0.1137	0	0	0	0	0	0	0	0	2.6099	0	0	0	0	0	0	0	0	0	0	0	0	0
230.0964_4.5035	0.4956	0	0	2.3919	0	1.7833	0	0	0	0	0	0	0	0	0	0	0	0	0	0	0.7722	0	0	0	0	0	0	0	0	0	3.5119	0.8199	0	0	0	0	0	0	0	0.6502	0	0	0	0	0	0	0.0277	0	0
230.0962_4.7187	4.5711	0	0	3.7259	0.3499	7.3921	0	0	0	0	1.4782	7.1574	0	0	1.9161	0	0	4.811	0	4.0543	0.1386	0	0	0	0	0	0	0	0	0	0	0	0	0	4.6056	2.1178	0	0	0	2.3585	0	1.9197	0	0	1.6396	0	1.0439	3.4447	0
230.0958_3.8119	5.3362	0	0	0	0.8737	0	0	0	0	0	0	0.0758	0	0	0	0	0	0	0	0	0	0	0	0	0	1.5759	0	0	0	0	0	0	0	0	0	0	0	0	0	0	0	0.1218	0.1452	0	0.5525	0	0	0	0
230.0292_4.468	0.0868	4.103	3.1166	0.3851	0.372	3.0848	3.1898	4.3463	2.3208	2.4457	1.4679	1.4831	0.2451	0.3738	1.3644	0	0.4622	1.1378	0.955	1.145	3.8502	1.5326	1.2966	1.6173	0.6161	2.3607	0.3308	2.5576	2.518	2.7022	0.8117	1.1352	2.5055	2.7246	3.8292	1.1363	2.4809	2.5299	0.2739	0.8131	1.0485	0	1.2807	0.0398	4.6041	1.7326	2.8194	3.4297	3.9051
229.5941_2.253	1.2299	0	0.2745	0.1725	0.0558	0.1217	0.3346	0.8761	1.5242	0.2119	1.6217	0.3771	0	0.0542	0.1307	0.0711	0.0471	0	0.0269	0.4307	0	0.0418	0.4166	0	0	0.9325	0	0	0.0592	0	0.1338	2.341	0.0357	0.0462	0	0.7832	0.0783	0	0	0.7589	0	0.0657	0.7315	0	0	0.288	0	0	0.9254
229.1597_5.7059	0.8978	0	0.2337	0.6579	0.5635	0.3989	0.3225	1.4518	0.8572	1.4794	0	0	0	0	0	0	0	0	0.0312	0	0	1.4788	0.4676	0.5998	0.1451	0.2236	0	0.689	0.6289	0	0.4815	0	0	0	0.2508	2.3698	0	1.3224	0	0.4221	0	0	0	0.3279	0.1095	0.8506	0	0.2875	0.7959
229.1555_2.2207	4.5049	28.8238	38.0078	9.1783	21.2862	15.733	42.6357	21.4246	12.2376	8.2582	5.3442	6.4221	5.0546	5.4453	4.6524	5.9653	6.5777	11.3287	9.068	7.6059	12.9099	6.1276	6.0434	9.1678	11.657	15.3598	2.9356	14.0622	7.307	42.4906	13.3045	9.6149	36.5995	17.662	6.3007	11.8976	9.3232	12.1169	4.9013	18.8836	6.2565	4.8562	12.6064	10.5693	17.4169	28.3784	102.262	26.9937	42.7842
229.1554_2.1175	0	6.8474	3.1956	1.8274	4.6531	3.3918	7.5538	1.326	0	0	0.4065	0.4416	0	0.2916	0.8329	0	0.9315	0	0.6295	0.455	0	0	0	0	1.7012	2.2226	0	1.002	0.8688	7.751	0	1.4598	3.8655	3.457	2.1548	0	1.2323	4.6383	0	3.1866	0.2884	0	0.7056	0	4.5251	6.0156	15.7748	3.4049	7.8169
229.1546_2.5687	0	0	0	0	0	0	0	0	0	1.4807	0	0	0	0	0	0	0	0	0	0	0	0	0	0	1.1655	0.4186	0	1.1567	0	1.2194	0	0	0	1.1746	0	0	0	0	0	0.8756	0	0	0	0	0	0	0	0	0
229.1267_5.1184	0	1.7864	0.7882	0	0	0	0	0	0	0.191	0	0.2642	0	1.2928	0.5912	0.2412	1.0687	0	4.0903	0	0	7.8285	1.2088	0.8609	0.1258	0	0.4486	0.2572	1.1995	7.8017	0	0	0.1615	4.2799	4.5221	0	0.4369	5.6472	0	0	0.2819	0.5009	0	0.5034	0.9877	0	0	0	0
229.1199_2.1304	0	0	0	0	0	3.9591	2.9313	0.917	0	0	0	0	0	2.224	0	0	2.8238	3.4289	0	0	0	0.7016	0	0	1.2996	0	0	1.0268	0	0.9443	0	0	1.096	0	1.011	4.5467	2.3627	0	0	0.6635	0	0	1.0023	0.7857	0	0	2.9336	0	0
229.1199_2.0256	0	0	5.9038	0	5.3677	3.2485	7.9926	4.4544	0	0	0	0	0	0	0	0	0	0.355	0	0	0	0	0	4.426	0	0	0	4.4326	0	4.0341	0	0	1.4306	0	1.2331	2.9229	0	0	0	3.8681	0	0	0	0	0	4.5965	7.293	4.0966	0
229.1193_2.4231	1.4888	0	0	0	0	1.4172	0	0	0	0	1.7136	1.9155	1.0969	1.696	1.9257	3.7447	1.2541	1.4091	0	1.9475	0	0	2.0894	0	0.5559	0	1.3736	0	0	0	4.4925	1.9529	0	0	1.9306	0	0	0	3.2676	0	0	2.5239	1.9061	1.7061	0.2897	4.0033	0	1.4682	0
229.1187_3.1736	0	0	0	0	0	0	1.4461	0.644	0	0.1703	0.1094	0	0	0	0	0	0	0	0	0	0	0	0	0	0	0	0	0	0	0	0	0	0	0	0	0	0	0	0	0	0.3682	0	0	0	0	0	0	0.8308	0
532.3032_5.28	0	0	0	0	0	0	0.0854	0	0	0	0.8586	2.6594	0.461	0	0	0.3529	0.9649	0.7222	0	0	0	0	0	0	0.6216	0.141	0	0	0	0	0	0	0	0	0.3786	0	0.3792	0	0	0	0	0.775	0	0	0	0	0	0	0
528.8052_3.0547	0	0	0	0	0	0	0.0379	0	0	0	0	0	0	0	1.8461	0	0	3.7415	0	0	0	0	0	0	0	0	0	0	0	0	0	0	0	0	0	0	1.801	0	0	0	0	0	0	0	0	0.0341	0.0265	0	0
527.1815_2.1358	0	0.0643	0	0.3159	0.0607	0.2328	0	0.763	0	0.0802	0.0747	0	0	0	0.0531	0.0701	0.1117	0.2755	0	0	0	1.6807	0.0452	0.0381	0.1155	0	0	1.774	0.1176	0.6754	0.3984	0.0896	0.0939	0.7374	0.087	0.0153	0	0.082	0.0169	0.0737	0.0682	0.0132	0.0635	0.0094	0.0449	0.0371	0.0225	0.1248	0.0141
524.828_3.9142	0.4288	0.1166	0.6119	0.2055	0.6775	0.5627	0.5966	0.5604	0.1038	0.3061	0.7124	0	0.597	0.5712	0.4282	0.6646	0.6337	0.0649	0.6429	0.5899	0.5629	0.2559	0.536	0.2201	0.4407	0.9632	1.3109	0.4952	0.6081	0.5784	0.5058	0.5679	0.7058	0.5808	0.8621	0.4302	0.3994	0.5239	0.4247	0.3449	0.316	0.0469	0.5743	0.306	0.4499	0.436	0.4778	0.621	0.5383
524.3156_5.0415	3.3652	0.0506	0	0	0	0	0	0	0	0	0	0	0.5431	0	0	0	0	0	0	0	0	0	0	0	0	0	0	0	0	0	9.4854	11.4738	0	0	0	0	0	0	0	0	0	0	0	0	0	0	0	0	0
524.3147_5.2171	0	0	0	0	0	0	0	0	0	0	0	0	0	0	0	0	0	0	0	0	0	0	0	0	0	0	0	0	0	0	2.7267	3.2787	0	0	0	0	0	0	0	0	0	0	0	0	0	0	0	0	0
524.3135_4.8739	0	0	0	0	9.8989	2.231	0	2.749	0	0	0	2.0334	0	0	0	0	0	0	0	1.3906	0	0	0	0.1372	0	0	0	0	0.5375	0	12.4002	12.3733	0	0	1.2033	2.1957	0	0	0	0	0	0	0	0	0	0	0	0	1.6561
524.2625_3.7411	0	0	0	0	2.1312	0.9491	0	0	0	0	0	0	0	0	0	0	0	0	0.8937	0	0	0.4736	0	0	0	1.1022	0	0	0	0	0	0	0	0	0	0	0	2.3282	0	0	0	0	0	0	0	0	2.3912	0	0
231.171_2.129	0	0	0	0	17.7236	0	0	4.9995	0	0	0	1.1828	0	1.3468	0.9799	0	0	0	0	0	0	8.4461	0	3.5289	8.9262	0	0	0	0	0	0	0	10.0975	0	0	10.4937	0	8.3003	0	9.7892	0	2.8222	4.8033	0	0	10.292	52.2764	0	19.4795
231.1707_2.9643	1.6491	0	0.6057	0.4242	0	0	3.7421	5.1257	0	0	0.0707	0	0	0	0.1907	0.5772	0	0	0.2958	0	0	0	0	0.2596	1.0883	0.5569	0	0.1957	0	0	0.2025	0.2221	0	0	0	0	0.6839	0	0	0	0	0	0	0.4196	0	0	0	0	0
231.1594_3.4908	0	0	0	0.4986	1.4343	0	0	0	0	0	0	0	0	0	0	0	0	0	0	0	0.3219	0	0	0.1463	0	0	0	0	0	0	0	0	0	0	0	0	0	0.1978	0	0.0903	0	0	0	0	0.7242	0	0	0	0
231.1344_1.9558	2.8	0	0	0	0	2.4508	0	0	1.6293	0	2.4446	2.0236	10.0658	2.5695	3.2835	6.16	1.5515	1.4199	5.2512	3.513	0	0	3.4752	2.002	1.0793	0	5.3838	1.8915	3.0517	2.6217	3.6606	4.2451	1.2954	5.3076	1.2385	2.9767	6.3066	2.2255	6.4428	2.1257	2.8424	4.027	4.4864	4.0511	1.0792	3.2099	1.2197	0	2.9352
230.175_3.2211	0	0	0	0	0	0.1048	0	2.7984	1.3975	1.1255	0.4774	0.4389	0.1174	0	0	0.1075	0	0.4084	0	0	0	0.3141	0	0.0998	0.2405	0	0	0	0	0.8121	0	0.7472	0.1477	0.4884	0.1115	1.3438	0.2643	0.8	0.3507	0.6346	0.256	0.3593	0	0.9536	0.1012	0	0	0.2109	0
230.1549_1.8738	0	0	0	0	0	0.5372	0.4836	0.2397	0.6947	0	0	0	0	0	0.2588	0.9967	1.0641	0	0.9221	0	0	0	0	0	0	0.8574	0	0	0	0	0	0	0	0	0	0	0.5915	0	0	0	0	0	0	0	0	0	0.2641	0	0
230.1394_2.0174	2.9911	0	5.3798	5.8579	0	0.269	0	0	1.8581	0	0	0.3394	1.977	0	0	0	0	0	0	1.9678	0	2.6954	0	2.8739	2.7978	4.2815	0	1.2157	0	0	3.2959	2.6469	2.9595	1.3721	0.8358	2.4282	1.4374	0.7663	12.1911	4.6157	3.8213	5.7789	5.7064	0	4.1025	3.137	1.9311	7.7774	2.7691
230.1191_3.0553	0.2948	0	0	0	0	0	0	0	0.3713	0.2419	0	0	0	0.1793	0	0	0	0	0	0	0	0	0	0	0.1858	0	0	0	0	0	0	0.2328	0	0	0	0	0	0.0646	0.1961	0	0	0.1367	0.26	0	0	0	0	0	0
230.1128_1.8232	0	0	0	0	0.524	0	0	0	0	0	0	1.1044	0.8594	0.9294	5.2626	2.481	0	1.2055	0	2.9978	0	0	0	0	0	0	2.4597	0	0	0	0.9918	1.4665	0	2.626	0	0	0	0	1.6672	1.3854	1.8055	1.9981	0	1.2694	1.1104	1.5011	0	0.6563	0
230.0986_2.2559	7.031	0	0	0	0	0	0	7.5273	1.3744	0.3376	4.7513	0	0	0	0	0	0	0	0	0.3658	0.759	0	0	0	0	1.3131	0	0	0	0	0	4.7864	0	0	0	2.1647	0.4899	0	0	3.0708	2.3519	0	3.5723	2.5497	0	3.9305	0	0	0
230.0971_2.5906	0	0	0	0	0.3312	0.2687	0	0	1.9176	0	1.8898	0.8406	0	0	0.1794	0	0	0	0	0	0	0	0	0	0	0.4566	0	0	0	0	0	0	0	0	0	0.6495	0	0	0	0	0	0	0	0	0.1217	0	0	0	0
230.097_4.8834	0	0	0	1.7144	0	0	0	0	0	0	0	2.025	0	0	0	0	0	0	0	0	1.3757	0	0	0	0	0	0	0	0	0	2.7771	0	0	0	0	1.6555	0	0	0	0.2194	0.9318	0	0	0	0	0.1351	0	0	2.684
230.0971_6.2602	3.0855	0	0	5.2631	1.0398	0	3.614	5.3657	3.6284	0	1.3594	3.4542	2.8959	0	0	0	0.4584	0	0	0.8159	0	0.8126	0	0	0	0	0	0	0	4.5134	4.4419	8.0913	2.0292	0.2788	0	0	1.9944	0	5.6068	4.8794	1.7049	5.1503	0	0	0	0	0	0	1.0121
230.0967_1.8691	9.4515	0	3.0244	1.5507	2.6484	4.0685	9.1159	12.8056	6.3037	0.3436	4.7212	4.5782	2.1151	0	5.6757	0	0	0	0	7.1044	0	0.4799	8.2717	0	0.2629	0.1378	0	0	0	6.5071	2.3133	3.6251	5.0645	3.8878	0.14	0.2382	0	0	1.0095	4.2197	0.5103	0	0	0.6485	0.3894	2.9862	0	6.0856	0
536.2979_5.0382	0	0	0	0	0	0	1.2541	0	1.9149	1.0473	0.7694	0	0.9298	0.3622	0.7158	0	0.3026	0.7132	0.1906	1.2282	0.8175	0	1.7401	0	2.2503	0.5447	0	0.9471	0	0	0.5634	0.4292	0.4561	0.6105	1.9556	0	0.6075	0	0.6831	0.6229	1.3027	0.8138	0.4637	0.2461	0.2335	0	0	0	0.3155
536.1848_1.8835	0.5633	0.0979	0	0	0	0	0.3193	0.2245	0.4991	0	0	0	0	0	0	0.0313	0	0	0	0	0	0	0	0	0	0.2604	0	0	0	0	0	0	0	0	0	0	0	0	0	0	0	0	0.0405	0	0	0	0.3213	0	0
534.3191_5.7747	0	0	0	0.3322	0	0	0	0	0	0	0	0	0	0	0	0	0	0	0	0	0	0	0	0	0.712	0	0	0	0	0	0	0	0	0	0	0	0	1.3553	0	0	0	0	0	0	2.601	0	5.6128	0	0
534.3184_5.3769	0	0	0	0	2.101	0	0	0	0	0	0	0	0	0	0	0	0	0	0	0	0	0	0	0	0	0	0	0	0	0	0	0	0	0.3571	0	0	0	0	0	0	0	0	0	0	0	0	3.311	0	0
534.318_5.9636	0	0	0	0	0	0	0	0	0	5.8591	0	0	0	0	0	0	0	0	0	0	0	0	0	0.4479	1.6016	0	0	0	0	0	0	0	0	0	0	0	0	0	0	0	0	0	0	0	1.8327	0	1.2239	0	0
534.3196_5.8844	0	0	0	0	0	0	0	5.6865	0	3.2194	0	0	0	0	0	0	0	0	0	0	0	0	0	0	0	0	0	0	0	0	0	0.6076	0	0	0	0	0	1.4855	0	0	0	0	0	0	0	0	4.8404	0	0
534.2823_5.4578	0	0.0309	0	0	0	1.1025	0.3892	0.6299	0.3535	0.5709	0.8464	1.0492	0.7116	0.3655	0	0.5078	0	1.1054	0	1.2805	1.1613	0	1.249	0	0.4913	0	0	0	0	0	0	0.8405	0	0	1.4694	0	0	0	0	0.4999	0.3888	0.7857	0.6063	0	0.2484	0	0	0	0
534.282_5.2045	0	0	0	0	0	0	0	0	0	0	0.9558	1.8852	0	0	0	0	0	0	0	1.2365	0	0	1.8178	0	0.7901	0	0	0.1815	0	0	0	0	0	0	0	0	0	0	0	0.7981	0	0.6542	0	0	0	0	0	0	0
533.3407_3.9093	0	0	1.0249	0.8648	1.089	0.6225	0	0	0.2472	0.4889	0	0	0	0.1769	0.7869	0.9311	0.8333	0.4547	0	0.5886	1.1844	0.7104	0.7062	0.8209	0.3174	0	1.0887	0.5627	0.2552	0.6915	0.6108	0.7037	1.0303	0.3286	0.6885	0.6799	0.4013	0.6815	0.6277	0	0.6519	0.2595	0	0.5804	0.3676	0.5017	0.3892	0.6938	0.6196
233.1213_3.4613	13.2928	0.2145	0	0.3493	0	0.4182	0	1.3848	7.1841	1.9024	4.5449	2.3238	4.6579	0	0.4977	0	0.1139	0.2318	0	0	0	0	0.403	2.2312	4.8456	2.4162	0.2897	0	0.8715	0	3.2073	7.2137	0.3602	0	0	0.7774	0.132	1.5453	5.4958	1.0911	0.1756	3.7964	8.883	6.3945	0	0.4578	0	0.0907	0.514
233.1152_1.8426	0	0	0	0	0.295	0	0	0	0	0	0.926	1.4921	0.766	0	0	0	1.3635	1.4258	0	0.8012	0	0.4415	1.3286	0	1.1127	0	2.3001	0.8704	0.7331	1.0201	1.161	0	0	0.3919	1.1992	0.9319	1.3896	0.2047	0	1.1229	0	0.75	0	1.3281	0	0	0	0	0
233.114_1.3634	2.4545	7.4623	0.7291	2.8164	0	1.1432	6.4599	4.323	3.859	3.3406	2.4883	0	0.4231	1.0489	0	0	2.2627	1.6587	2.9038	0	0	4.0287	1.6079	3.0633	5.8837	2.6101	0	0	1.3755	0	2.8805	7.2288	0	0	0	0	3.6329	0	5.0762	3.5494	0.4382	2.7632	1.7775	0.4098	0	4.1243	0	1.1288	0
233.1116_5.3765	8.6221	18.6489	16.2402	8.1863	13.7373	13.6493	18.4865	15.6337	11.5479	10.5234	9.5944	7.3995	12.2506	10.7938	6.9686	10.9726	8.4022	11.6443	12.7487	8.9725	13.7243	10.6686	10.8547	12.2932	7.2045	11.267	25.6921	12.8099	12.7754	17.8202	7.8073	10.4392	10.6971	11.4138	15.5222	8.1139	11.4276	14.3519	9.5267	8.4408	3.1581	3.1558	9.8792	8.6416	10.4374	9.4446	10.1604	12.3673	15.7729
233.0956_2.4744	0	0	0.2651	0	0	0	0	1.0274	0	0	0.3806	0	0.9625	0.6971	0	0	0	0	0	0	0.3332	0	0	0.3359	0.9494	0.3762	0.2151	0	0	0	0	0	0	0	0	0	0.8605	0	0.7387	0.3506	0	1.0822	0	0.3629	0	0	0	0.0458	0
233.0798_1.9992	0	0	0	0	0	0.1056	0.1835	0.1578	0	0	0	0.3782	0	0	0	0	0	0	0	0.5527	0	0.7733	0.4162	0	1.8284	0	0.2824	1.3393	0.6075	1.0027	0.4057	0.5053	1.4298	1.1947	0.2569	0.3911	0	0	0.4643	1.5281	0.7607	0.6416	0.7329	0.4849	1.3719	1.0262	0	3.195	0.994
232.1553_2.1424	164.265	196.424	764.639	290.94	133.187	247.09	235.138	104.242	172.296	66.9204	216.261	196.56	166.889	100.876	389.964	100.007	217.35	247.319	105.324	1142.5	206.648	135.1	424.55	244.363	223.099	336.81	163.853	139.269	250.482	75.6289	216.249	224.161	317.401	84.5692	283.482	334.884	152.484	176.683	684.561	385.709	446.425	318.13	504.514	162.028	500.517	320.214	94.932	582.358	320.381
232.1375_4.5673	8.0942	4.7429	1.8646	3.9423	1.9227	5.8944	0	3.284	2.6236	8.0922	6.9557	6.1468	11.8548	9.2532	6.7254	16.0856	15.5766	20.621	18.1243	5.1714	13.9974	11.3428	11.3567	7.5753	4.5149	7.2256	6.6744	1.8375	4.7015	7.9752	0.7882	0	5.0203	8.5685	11.3558	1.9198	11.5632	6.7766	3.6323	2.0086	0.9832	6.1564	4.255	1.6514	0	0.4561	5.4588	1.8337	2.3826
232.1373_3.4608	8.228	0	0	0	0	0.4445	0.0991	0	4.0086	1.3963	2.6797	1.5886	2.3037	0.2211	0.3422	0	0	0	0	0.1153	0.2586	0	0.3758	1.1444	2.7194	1.6544	0	0	0	0	1.7343	4.8469	0.1644	0	0.2662	0.4313	0.1148	1.1257	3.2243	0	0	2.6329	5.9502	3.6479	0	0.2163	0	0	0.2355
232.137_4.285	8.324	0	0.167	0.7724	0	0	0	0.1805	0.2844	0	0.4839	0.3013	2.0065	0	0	0	0	0	0.2576	0.1054	0	0.1291	0.1032	0.2346	0.667	2.6885	0.0514	0	0	0	0	0.1216	0	0.0302	0	0	0.5578	0.4601	0.506	0.4847	0.5133	1.2465	0.2791	2.4201	0	0	0.2595	0	0.1833
232.1283_1.8347	0	0	0	0	0	0	0	0	0	0.9216	0	0	0	0	0	0	0	0	0	0	0	0	0	0	0	0	0	1.4514	0	0	0	0	0	0	0	1.0659	0	0	0.7766	0	0	0	0	0	0	0	0	2.7512	0
232.1176_1.937	0	0	0	0	0	0	0	0	0	0	0	0	0	0	0	0	0	0	0	0	0	0	0	0	0	0	0	0	0	0	0	1.1129	0	1.091	0	0	0	0	0	0	0	0	0	1.5618	0	0	0	0.045	0
231.2102_6.1828	0.6645	0.1321	0	0	0.5479	0.6016	0.689	1.2996	1.6337	1.4373	0.1981	0.2307	0.1398	0.2456	0.2207	0.1267	0.2653	0.1385	0.09	0	0.2216	1.4146	1.127	0.5788	0	0	0	0.1758	1.2588	0.4534	0.6499	0.1366	0.2765	0	0.5801	2.9915	0.2243	2.3713	0.0434	0.6461	0	0	0.1016	0.6983	0.2027	0.6812	0.2377	0	0
231.1753_6.1708	2.328	0	0.7672	0.7556	1.6871	1.3965	0.8985	2.7176	2.565	2.2342	0.6404	0	0.4193	0.0859	0	0	0	0	0.2812	0	0	2.7494	1.8478	1.2352	0.1295	2.0061	0.1559	0.7176	1.9966	1.0598	1.1599	0.3558	0.5727	0	0.893	5.6835	0	3.8519	0	1.0304	0	0	0	0.2822	0.2064	1.7141	0.2905	0	1.5415
231.1712_2.2406	0	0	0	0	15.4511	0	27.9403	15.1532	5.8475	8.4546	0	0	0	0	0	0	0	0	0	0	0	11.2985	0	8.4128	8.2513	12.4066	0	7.215	0	0	0	0	15.4765	0	0	0	0	7.7867	0	20.5601	0	0	0	0	0	0	27.5047	0	18.4004
231.1711_2.3736	5.8463	0	0	0	0	6.1895	57.0952	19.5617	16.0744	14.8359	0	0	1.617	1.5617	1.1517	0	2.0665	0	0	0	0	31.0711	0	0	24.6075	32.4525	0	14.0143	0	0	0	0	32.8232	20.3067	0	0	2.5697	0	0	25.8603	10.8528	3.2289	0	0	13.0397	0	65.9103	0	24.4102
538.35_6.0623	0	0	0	0	0	0	0	0	0	4.3468	0	0	0	0	0	0	0	0	0	0	0	0	0	0	0	0	0.3173	0	0	0	0	0	0	0	0	0	0.8717	0	0	0	0	0	0	0	0	0	0	0	0
538.3498_6.1581	1.608	0	0	0	0	0	0	2.5574	1.8386	13.427	2.2701	1.681	2.8043	1.9493	0	1.6622	1.9695	2.9239	0	1.189	0	0	3.8825	2.0559	4.5573	1.6576	0	8.3797	0.5499	1.5089	1.3593	5.8314	6.0948	3.8597	0	0	2.7049	0	2.8756	4.2736	3.6446	2.4039	2.1652	0.5486	0.27	0	0	0	0
538.3275_3.9579	0.1717	0	0.7812	0.4277	1.1489	0.5534	0.6963	0.7744	0.1867	0.4376	0.6881	0.4848	0.4563	0.7117	0.5774	0.5198	0.5844	0.3264	0.4427	0.4523	0.7931	0.6458	0.2759	0.7656	0.4754	0.7251	1.307	0.3019	0.4429	0.6149	0.7461	0.7129	0.9094	0.6601	0.712	0.7251	0.5228	0.913	0.7684	0.7295	0.7321	0.043	0.5568	0.4508	0.2951	0.4832	0.4574	0.8019	0.8561
538.2775_4.5446	6.2387	0.5374	5.5633	13.0956	0	16.4858	4.0868	2.6129	4.7267	2.7951	14.5362	27.1972	6.8943	11.4098	9.1829	13.0318	12.5283	22.9255	4.9758	32.5583	19.1298	1.606	17.079	3.9117	3.2222	3.9884	1.3628	2.1261	0	0.6078	7.2703	11.0547	4.0901	2.6762	22.6715	3.8204	10.7047	0	8.2128	4.7294	10.4301	10.1936	19.3235	3.9995	13.2052	4.9025	1.6994	16.4192	8.9594
538.2771_4.4178	0	0	0	0	0	7.5425	0	0	0	0	0	0	0	0	0	0	0	0	0	0	0	0	0	0	0	0	0	0	9.3045	0	0	0	0	0	0	0	0	6.5744	0	0	0	0	0	0	0	0	0	0	0
537.3257_5.4741	0	0	0.4278	14.5354	0	0	0	0	0	0	0	0	0	0	0	0	0	0	0	0	0	0	0	0	0	0	0	0	0	0	0	0	0	0.2046	0	0	0	0	0	0	0	0	0	0	0	0	0	0	0
536.3355_6.2615	0	0	0	0	0	0	0	0	4.9174	0	0	0	0	0	0	0	0	0	0	1.963	5.4499	0	0	0	0	0	0	0	0	0	0	0	0	0	0	0	0	0	0	0	0	0	0	0	0	0	0	0	0
536.335_6.0042	0	0	0	0	0	0	0	0	0	0	0	0	0	0	0	0	0	0	0	0	0	0	0	0	0	0	0	0	0	0	0	0	0	0	0	0	0	0	0	0	0	0	0	0	0	0	0	0	0
536.3347_5.7616	0	0	0	0	0	0	0	18.9135	0	3.1629	2.9658	0	0	0	4.9873	0	0	0	0	1.2004	0	0	0	0.5393	10.1715	0	2.6267	0	0	0	0	11.3305	2.845	0	0	0	0	5.7549	0	24.68	0	0	2.8086	0	0	0	0	0	0
536.3346_6.1167	0	0	0	0	0	0	0	0	0	0	0	0	0	0	2.3247	0	0	0	0.0809	0	0	0.3949	0	0	0	0	0	0	0	0	0	0	0	0	0	0	0	0	0	0	0	0	0	0	0	0	0	0	0
536.3345_5.6572	0	0	0	0	0	0	0	0	0	0	0	0	0	0.8246	0	0	0	0	0	0	0	0.2466	0	0	1.883	0	0	0	0	0	0	0.5094	0	0	0	0	0	2.827	0	1.1628	0	0	0	0	0	0	9.4902	0	0
536.334_5.8711	0	0	0	0	0	0	0	4.1755	4.5401	0	0	0	0	0	0	0	0	0	0	0	0	0	0	0	2.4748	0	0	0	0	0	1.244	2.4334	0	0	0	0	0	0	0	6.2895	3.3678	0	0	0	0	0	0	0	0
536.3338_6.3522	0.7501	0	0.2095	0	0	0	0	0	0	0	4.7809	0	0	0	0	0	0.2565	0	0	0.7514	2.948	4.8119	0	0	0	0	0	0	0	0	0	0	5.9711	5.2243	0	0	0	0	0	0	3.8472	0	0	0	0	0	0	0	0
536.3335_6.536	0	0	0.9195	0	0	0	0.4682	0	0	0	0	0	0	1.2193	0	0	0	0	0	0	0	0	0	0	0	0	0	0	0	0	4.9768	0	0	0	0	0	2.2486	0	0	0	0	0	0	1.0278	0.9924	3.4536	0	1.1356	0
536.2996_4.706	0.296	0.1922	0	0	0	0.604	1.0302	1.0213	1.5623	0.9903	0.7278	0.9715	0.6105	0.1358	0.5135	0.0895	0.6022	0.7706	0.2604	1.2595	0.2967	0.6844	1.7819	0.1413	1.9449	0.357	0	0.6464	0.2411	0	0.5134	1.0212	0.6695	0.3187	1.5689	0.081	0.4815	0.0558	0.3398	0.7238	1.334	0.6209	0.5207	0.333	0.273	0.2069	0	0.1047	0.1765
235.1693_6.1657	0	0	0	0	0	0	0	1.458	1.9349	0	0	1.3373	1.0625	0	0	0	0	0	0	0.6735	0	0	2.6051	1.0021	0	0	0	0	1.9754	1.2595	0	0	0	0	0	2.1435	0	0	0.358	0.8858	0	0.1038	0	0	0	0	0	0	0
235.1199_1.8293	1.2635	3.3554	2.6866	0	3.0285	0	1.8793	0	1.5347	1.1134	1.4628	0.8677	1.3706	1.3301	1.5871	1.6501	0	0.8644	0.8671	1.2765	1.5049	1.5365	1.2764	1.3629	1.2244	0	2.0411	1.2455	1.382	1.6904	1.2032	1.2001	2.022	1.5899	2.3843	1.2446	1.0941	0	1.7431	0.8931	2.0318	1.0959	1.7653	1.1527	3.8059	1.9029	0	4.1494	0
235.1109_1.9346	0.9677	0	0	0	0	0.7541	0	0	0	0	0	1.3936	0	0	0	0	0	0	0	0	0	0	0	0	0.7172	0	0	0.4424	0.6418	0	0	0	0	0.195	0	0	0	0	0	0	0	0.8588	0	0.8119	0	0	0	0	0
235.0979_3.5245	0.1359	1.5368	0	0	0	2.8936	0.7238	1.0139	2.3788	1.7111	2.3336	2.3034	1.0429	0	2.8481	4.0392	2.9297	5.1458	3.4958	0.9595	0	0.9735	3.9499	0	3.1686	0.2285	0.2806	0	0.9059	1.7946	2.0553	2.4192	2.7851	2.495	3.9143	2.5632	3.3861	2.2958	2.5951	2.9313	3.3493	2.7576	3.4841	2.4914	1.1949	2.9113	2.6062	3.4732	3.9231
234.1334_2.2404	0	2.0411	0	0	0	0.317	1.3554	0.8773	1.1239	1.0316	0.5652	0	0	0	0	0	0	0	0.8731	0	0	0.8339	0.5261	0.5071	0.4018	0	0	0.399	0	0	0	0	1.0842	0	0.4514	0	0	0	0	0	0	0	0	0.9844	0	0	0	0	0
234.1328_1.8819	0	0	0	0	0	0	0	0	0.4315	0	0.2689	0.5685	0	0	0.7661	0	0	0	0	0	0	0	0	0.6166	0.4323	0.4139	0.2879	0	0	0	0.2401	0	0	0	0	0	0	0.0963	0.5974	0	0	0	0	0	0	0	0	0	0
234.1161_3.2493	0	0	0	0	0	1.3021	0	0	2.1815	0	2.0444	1.1514	3.6008	2.7384	0.9296	3.3243	2.0633	0.9475	3.7128	0	2.3146	0	0	0	0	1.8172	7.2511	0.4283	0	0	0	0	0	0	0	0	0	0	3.2839	0	0	0	0	1.4383	0	0	0	0.6622	0
233.1503_2.0746	9.0527	8.1136	17.9358	0	40.1906	5.7922	65.7887	22.6626	15.9956	25.2085	3.0723	1.8215	0.8251	0	0	0	3.9924	4.8016	0	0	0	10.2864	0	9.2084	18.2706	26.4119	0	0	9.0107	26.5076	0	0	0	26.9037	0	7.1969	5.9032	17.268	0	9.5517	0	0	0	15.4074	14.1971	0	64.689	0	0
233.1503_2.3166	0	0	0	0	0	0	21.0374	15.2138	0	12.835	0	0	0	0	0	0	0	0	0	0	0	3.5208	0	0	0	0	0	9.7331	0	11.3524	0	0	0	0	0	0.7298	0	0	0	4.7007	0	0	2.6277	0	0	0	1.2579	0	0
233.15_1.988	0	0	0	6.9505	0	1.8588	0	11.5001	4.289	3.4167	3.0723	3.3519	2.0303	0	0.5344	0	3.9924	1.3237	0.1655	2.2136	0	0	1.0703	3.5239	0	0.0317	0	0	0.3289	2.3304	4.6489	0	0	0	0.46	0.5888	0.3473	0	3.1945	0	1.2188	5.3161	1.6987	3.256	8.5933	9.4182	0	2.9423	0
233.1498_1.8268	0	2.409	2.2153	0	0	0	3.9682	0	1.163	0	0	0	0	0	0	0	0	0	0	0	0	2.5281	0	0	0	0	0	0	0	0	0	0	2.6477	0	0.6374	1.7084	0	1.9735	0	1.386	1.2916	0	0	0.8579	2.2012	2.6865	4.1756	2.1996	3.1531
238.1054_2.2456	1.9996	0	0	0	0	0	0	0	0	0	0	0	0	0	0	0	0	0	0	0	0	0	0	0	0	0.2791	0	0	0	0	0	0.8876	0.2056	0	0	0.378	0	0	0	0	0	0	0	0.7537	0	0	0	0	0
237.67_4.2549	1.1017	0.0365	0	0	0	0	0	0	0	0	0	0	0	0	0	0	0	0	0	0	0	0	0	0	0	0.065	0	0	0	0	0.4239	3.6608	0	0	0	0	0	0	0	0	0.2719	0	0.2842	0	0	0.0564	0	0	0.1701
237.1594_2.3422	0	0.3466	0	0	0	0.3023	0.4263	0.3642	1.8981	0.2465	0	0	0	0	0	0	0	0	0	0	0	0	0	0.2426	1.2846	0.1449	0	0	0.1019	0.7731	0	0	0.2787	0.1336	0	0.0988	0	0.1321	0	0.9733	0.5612	0	0	0	0	0	0	0	0.3136
237.1245_2.0569	0	2.1999	1.9871	0.6364	1.7196	0	2.3993	0	0	0.9936	0	0	0	0	0.1968	0	0	0	0	0	0	0.54	0	0.4372	0	1.0742	0	1.4804	0.5641	4.091	0	0	2.3873	2.0887	0	1.1519	0	0.6023	0	1.1107	0	0	0.7207	0.7994	0.7467	1.0999	2.92	1.26	1.7309
237.1242_2.3078	0.4899	3.5032	2.9684	0	3.2967	1.2008	9.3089	3.7419	0.8921	2.1052	0	0	0.3779	0.5049	0	0	0.2229	0	0	0	0.8867	5.5573	0	0.9124	2.1029	3.9628	0.2581	2.8135	0	6.7219	0	0	5.1947	3.8479	0.652	2.1926	0.6558	1.9467	0	2.993	0.7904	0	1.5143	1.1236	1.9615	0.9177	11.1008	2.0966	3.7547
237.088_1.8424	0	2.9111	0	0	0	0	2.3626	1.9694	0	1.1103	0.4837	0	0.6021	0	0	0	0	0.4963	0	0.6715	0	0.8473	0.6026	1.0628	1.4532	0	2.4178	2.6599	0.7533	2.0309	0.9402	0.9611	0.8906	1.5428	0	0.5753	0	0.1465	0	0.9002	1.0737	1.1813	0.9906	1.0016	0	2.0813	0	0	1.7718
237.0361_3.5295	0.4001	0	0.0753	0.1015	2.5029	0.682	1.8948	0	1.0703	0.6812	0.0505	0	0	0	1.0296	0	0	0.0755	0	0	0	0.1167	0	0	0.4588	0.1557	0	0.1468	0.0637	0	0.9239	1.1704	0.6144	0.0365	0.0781	0	0.4624	0	0.2252	0.0364	0	0	0	0	0.2551	2.0511	0.0107	0.4066	0.1014
236.1508_1.6123	0	0	0	0	0.0393	2.132	0.0461	0	0	0	0	0	1.0219	0.8965	0	0	10.5436	0	0	0.2458	0	0	0	0	0	0	0	0.0352	0	0.0728	0	0	0	0	0	0	0	0	0	0	0	0	0	0	0	0	0	0	0
236.1487_1.8536	0	0	0	0	0	1.7658	0	0	0	0	0.6953	1.4251	2.0853	2.5001	0	0	9.4081	2.7028	5.5428	2.2412	1.7627	0.141	0	1.1977	1.3169	0	0.2064	0	0.7387	0.3632	0	1.6228	0.2951	2.1609	0	0	0	0.0979	3.4818	0	0.2517	1.396	0	0	0	0	0	0	0
236.1421_5.1826	1.4112	2.8568	0	0.2916	0	0.6918	1.1503	0.7876	0	1.0351	1.3834	1.8362	0	1.4913	1.9135	1.5195	1.9709	1.7661	1.6945	1.3982	0.777	0.5405	1.5435	1.0551	0.7951	0	0.3834	1.1444	1.1154	1.6006	1.3631	1.4455	1.7399	2.6183	0.7501	1.2702	1.4184	0.4648	2.611	1.4527	2.3553	0.9804	1.3864	1.0711	1.2925	1.7278	0.7867	1.5407	1.4712
236.1144_2.3353	0.1836	0	0	0	0	1.1308	0	0	0.1653	0	0	3.0591	0.1706	0	0	0	0	0	0.0575	0	0	0	0	0	0	0.082	0	0	0	0	0	0.296	0	0	0	0.0999	0	0	0	0	0	0	0	0	0	0	0.1561	0	0
549.133_1.8151	0	0	0.3114	1.6107	1.0271	0	0	0	0	0	0	0	0	0	0	0	0	0	0	0	0	0	0	0	0	0	0	0	0	0	0	0	0	0	0.2035	0	0	0	0.0299	0	0.1316	0	1.1401	0	1.5357	1.0584	0	0.8866	0.3827
239.1802_4.718	0	0.282	2.2322	0	0	0	0	0	0	0	2.1326	0	0	0	0	0	0	0	0	0	2.0636	0	1.2952	0	0	0	0	0	0	0	0	0	0	0	0	2.0439	0	0	0	0.9004	0	0	0	0	0	0	4.5812	0.2518	0
239.1801_5.7069	4.7888	0.4557	1.6907	2.9426	3.5768	1.6602	2.8344	5.9385	4.2027	6.3697	0.2666	0	0	0	0	0.3304	0	0	0.1985	0	0.601	6.2401	2.1042	2.8071	0.9517	1.782	0	4.04	2.8423	1.1051	2.6955	0	0.9144	0	1.0797	13.2664	0.4832	6.8183	0	2.523	0	0	0.4161	1.5259	0.7495	4.1808	0	0.698	4.4871
239.1764_3.6341	0	0	0	0	2.4564	0	0	1.6474	0.4252	0.6491	0.841	2.3825	0.0961	0.0552	0	0.2696	1.0548	7.5222	0	2.5892	3.174	0	1.8075	0.2969	0	0	0.033	0	0	0.4939	0.1585	0.2654	0.1801	0	5.8449	1.2728	0	0	0.4626	0	0	0	0.3691	0.0972	0.2908	0	0	1.7773	0.8892
239.1498_2.1765	3.7835	11.8976	7.837	6.4124	26.5764	3.8466	5.6543	5.1126	2.7674	5.4986	4.2715	5.6031	8.0568	3.5268	5.6904	3.6075	5.6167	6.1709	4.8802	13.4696	6.8584	4.0847	9.6975	7.5738	11.6991	3.612	9.7587	10.0539	9.9166	8.0997	5.1727	2.7906	8.2988	7.0387	4.6111	4.4471	3.8327	5.2331	5.5028	3.9294	7.2748	6.2364	5.8631	4.1583	10.4556	10.6005	4.7452	12.2689	5.8681
239.1046_2.7092	0	0	0	0	0	0	0	0.0744	0	0	0	0	0	0	0	0	0	0	0.1471	0	0	0	0.1364	0.2639	0.1282	0	0	1.9229	0	0	0	0	0	0.9996	0.1827	0	0	1.8723	0	0	0.0525	0	0.0743	0	0	0	0	0	0
239.1039_1.8363	1.341	2.4659	3.0227	2.8174	6.943	1.9189	2.7373	1.2354	1.3764	1.5578	0.9932	1.3322	0.8458	0	1.0383	1.3055	1.0993	2.0787	1.0329	4.0982	1.3326	2.992	1.2657	3.0217	2.9365	1.4679	0	1.2073	1.9034	2.8471	1.3003	0	2.6309	1.8661	1.7185	3.5698	0	4.7356	0	2.7865	1.588	0.8031	1.9202	1.8167	3.3847	4.2155	4.1624	2.9721	6.8458
239.0316_5.9034	1.3558	3.5503	0.8495	0	2.1288	1.9883	2.5506	1.9078	1.5078	1.3725	1.5254	1.1959	1.6218	1.4161	1.1229	1.4262	1.2438	1.7061	1.5769	1.6051	1.9492	1.1854	1.5385	1.5063	0.9888	2.0348	3.3479	1.7485	1.8439	2.4099	0.9697	0.6297	0	1.9171	1.9328	0.61	1.8728	2.0682	0	0.4247	1.1549	1.0929	1.0583	1.0484	0	0.8607	1.5466	0.836	1.9536
238.6802_4.6282	5.5739	0	0	0	0	0	0	0	0	0	0	2.4132	0	0	0	2.2697	2.0131	5.7076	0	0.211	0	0	0	0	0	0	0	0	0.0489	0	0	0	0	0	0	0	0	0	0	0	0	0	0	0	0	0	0	0	0
238.679_4.5353	0	0.0745	0	21.104	0	1.7065	0	2.0671	9.8256	6.1019	0	4.7361	1.4017	0	0	0	0	5.6519	0	1.0931	0	0	0	0	2.575	10.0112	0	0	5.2279	0	21.7662	45.9848	0.5507	0	4.1938	4.171	0.8114	2.8935	0.4936	0	3.0733	1.7343	5.4512	2.0848	0	0.497	6.4851	0	5.8683
238.6783_4.8249	7.2806	0	0	0	0	3.2195	0	0	0	0	0	0	0	0	2.5687	0	0	0	0	0	0	0	0	0	0	1.2152	0	0	0	0	0	4.2178	0	0	0	0	2.9387	0	0	0	0	0	0	0	0	0	3.0154	0	0
238.6771_4.8866	0	0	0	0	0	0.6264	0	0.4519	0.3762	1.1995	0	1.2966	1.0125	0	0	0	0	0	0	0	0	0	0	0	0	0	0	0	0	0	0	2.7691	0	0	0	2.0148	0	0	0	0	0	0.3296	0.5154	0	0	0	0	0.1945	0
238.1105_1.8532	0	0	0	0	0	0	0	0	0	0.7718	0	0	0.2212	0.4679	0	0	0.7798	0.3978	0.6381	0	0	0	0	1.8156	0.2111	0	0	1.186	0	0	0	0	0	0	0	0.0549	0	0.1969	0	0	0	0	0	0	0	0	0.8085	0	0
555.2538_2.9726	0	0	0.0165	0.0312	0	0	0.0639	0.3845	0.1374	0.029	0	0	0	0.019	0	0	0	0.0208	0	0	0	0.0915	0	0.0223	0	0.0576	0	0.1662	0	2.5298	0.2025	0	0.0833	0.4509	0	0.3127	0	0.3027	0	0.0253	0.035	0	0	0	0.1269	0	0.9581	0.0562	0
554.3441_6.3298	0	0	0	0	0	0	0.2254	0	0	10.1504	0	0	0	0	0	0.419	0	0	0	0	0	0	0	0	0	0	0	0	0	0	0	0	0	0	0	0	0	0	0	0	0	0	0.4298	0	0	0	0	0	0
552.3301_6.0142	0	0	0	0	0	0	0	0	0	0	0	0	0.6813	0	0	0	0	0	0	0	0	0	0	0	3.1697	0	0	0	0	0	0	0	0	0	0	0	0	0	0	0	0	0	0	1.6185	0	0	0	0	0
552.3297_5.9517	0	0	0	0	0	0	0	0	0	0	0	0	0	0	0	0	0	0	0	0	0	0	0	0	4.4474	0	0	0	0	0	0	0	0	0	0	0	0	0	0	0	0	0	0	2.2628	0	0	0	0	0
551.1955_1.8297	0	0	0	0	0	0	0	0.9381	0	0	0	0	0	0	0	0	0	0	0	0	0	0.577	0	0	0	0	0.0403	0.983	0	0.5906	0.0326	0	0	0	0.0162	0.3994	0	2.1415	0	0.4504	0	0	0.232	0	0.5256	0.0954	2.8919	0	0
550.316_5.4845	0	0	0	1.1778	0	0	1.0303	0	0	0	0	0	0	0	0	0	0	0	0	0	0	0	0	0.1492	0	0	0	0	1.0209	0	0	0	0	0.6038	0	0	0	0	0	0	0	0	0	0	0	0	1.9782	0	0
550.1201_1.8275	2.185	0	0	3.0663	2.8547	0.9656	0	0	1.2687	0	0	0	0	0	0	0	0	1.0352	0	0.1534	0	0	0.628	0	0	1.43	0	0.3932	0.8696	0	0.3267	0.1163	0.1415	0	1.0749	0.8448	0	0.5615	0.0482	1.5229	1.3067	0.2074	4.0376	0.759	6.4717	1.7721	0	2.5633	1.771
242.15_1.9328	0.1548	0	0	0	0	0	0	0	0	0	0	0	0	1.5047	0	1.7963	0	0.7515	0	1.1737	0	0	0	0	0	0	2.5574	0	0	0	3.9319	0	0	0	0	0	0	0	2.0516	0	0	0.7497	4.5332	0	0	0	0	0	3.4429
242.1497_2.0492	1.3703	0	4.1403	0	4.2343	0	1.1084	0	0	1.7733	0	0	0	0	0	0	0	0	0	0.4816	0	0	0	3.6029	3.8614	4.2824	0	1.341	1.8388	4.2872	0	0.8425	3.8756	0	0	0	0	2.3744	0	0	0	0	0	0	2.0243	0	8.2217	2.3858	0
242.1014_2.0399	0	0	0	0	0	1.1241	0	0	0	0.8983	1.0149	0.8109	1.6622	2.638	1.9155	4.8161	0	2.1312	1.5721	1.7939	0.9809	2.0075	0.9499	0.5684	2.1004	0	1.5058	2.2833	4.0226	0.5469	0.6101	1.0764	2.1199	1.471	1.1842	0.4829	0	2.2365	0.6488	0.5468	1.4488	1.8476	0.786	1.5712	0.3579	1.3747	0	1.2871	0
241.1959_6.1697	9.3769	0	3.2093	4.6819	7.2917	5.1309	3.7574	10.7738	12.3758	9.4857	2.5904	2.4069	1.8037	1.8038	1.0576	1.23	1.8788	0.304	0.2265	0.0888	2.1585	12.0069	8.451	6.2742	2.0257	8.4149	0	3.105	9.5528	3.37	5.1122	2.1986	1.926	0	3.9817	22.8397	2.7562	15.7387	0	5.35	0.5216	0	0.7835	5.6516	1.1812	6.8411	1.1272	0.5847	6.0395
241.155_1.8351	12.076	3.6715	4.5595	9.6095	4.9395	3.8375	4.7902	4.9109	7.8141	10.6469	10.1622	7.0096	10.1858	6.4212	5.0161	6.7836	12.1107	8.4536	12.0698	8.2461	3.8954	2.4533	11.5078	8.4555	7.5676	22.029	14.2944	4.2733	6.4814	12.1216	10.6371	12.0699	3.8536	12.5196	5.4235	5.34	6.9134	5.9738	17.3917	4.1585	13.3782	21.3574	15.398	7.2761	19.7523	13.6513	3.8226	14.4727	16.888
241.1345_3.2955	6.1578	1.674	0.9154	3.3503	3.6364	0.2143	0.8047	0.1177	5.2627	0.5006	3.3575	0	2.5627	7.4164	0	9.8119	7.8573	6.7238	8.8783	0.5429	0.3664	0.3242	6.5454	0	5.2057	2.8942	0	0	0	0	0	5.5559	0.7699	3.8951	5.323	0	8.2019	4.4128	2.9447	5.7273	0	5.0294	1.794	7.2283	6.5743	4.1663	3.9631	7.744	1.6557
241.1182_2.1778	0	0	0	0	0	1.5097	0	0	0	0	1.5358	2.1621	0	0	7.877	3.5041	1.2986	0.8591	0	4.3947	0.6442	0	2.8657	0	0	0	0	0	0.458	0	0	0	0	0	0	0	0	0	0	0	0	0	0	0	0	0	0	0	0
241.1022_1.969	0	0	0	0	0	0.1732	0	0	0	0	0.4971	0.402	0.8023	3.0488	0	3.7383	4.2897	1.2467	1.0388	0.4759	0	0	0.6274	1.3379	0.1478	0.125	0	0.2389	0	0	0	0	0	0	0	0	1.9705	0	0	0	0	0	0.1698	0.7523	0	0	0	0	0
241.096_2.6055	0.6283	0	0.2402	0	0.437	0	0	0	0	0	0	0	0	0	1.2724	0	0	0	0	0	0	0	0	0	0	0	0	0	0	0	0	0	0	0	0	0	0.7313	0	0	0	0	0	0	0	0	0	0	0	0.6037
241.0151_2.1783	0	0	0	0	0	0	0.1415	0.1547	1.1211	0.1104	0.3685	0.1044	0	0	0	0.0457	0	0.0289	0	0.1037	0	0	0.0294	0	0.0512	0	0	0.0632	0.0406	0.2495	0.5714	0.4071	0.3053	0.0595	0	0	0	0	0	0.1467	0.0337	0.0512	0.0982	0	0	0	0.1855	0	0
240.1815_1.9976	0	0.1489	0	1.0262	0	0.105	0	0	0	0.5242	0	0	0.6448	0	0	0	0	0.9147	1.0518	1.0473	0	0	0.7279	0	1.2206	0	1.3123	1.457	1.6726	0.8692	0.7801	0.5599	1.2774	1.13	0.7985	0.8623	0	0.8233	0.6962	0.8569	0.9287	1.4737	0.919	0.7095	1.3867	1.225	0	2.07	1.8272
240.1503_3.7644	0	0	0	0	0	0	0.2581	0	0.484	0	0.086	0	0	0	0	0.2484	0	0	0	0	0	0	0	0	0	0	4.1717	0.5715	1.1176	0.08	0.239	1.7461	89.4494	0.25	0	0	0	0	0.221	0	0	0	0	0	0	0	0	0	0
240.1364_1.84	0	0	0	0.1931	0	0	0	0	1.6388	0	0.7384	0.2797	0.6981	0	0	0	0	0.2251	0	0.1405	0	0	0.5952	0.4021	0.5397	0	0.7354	0.431	0	0.2224	1.3833	1.6804	0.398	1.3593	0	0.4026	0	0	1.0795	0	0	1.5051	1.1426	0.8181	0	0	0	0	0
556.2809_6.1308	0.3296	0.8745	0.4335	0.5919	0	0.3169	0.6411	0.5151	0.4405	0.2246	0	0.1741	0	0.3027	0.2041	0.4867	0	0.3939	0.2853	0.2784	0.3579	0.3424	0.6499	0.4038	0.3225	0.4328	0	0.5561	0.1776	0.497	0.2787	0.4555	0.6248	0.4812	0.028	0.1298	0.2846	0.6263	0.3598	0.3884	0.3373	0.4196	0.3453	0.3095	0.4015	0.5384	0.1499	0.6247	1.0617
556.278_5.1149	0	0.263	0.3192	0.8453	0.6173	0.2949	0.3673	0	0.203	0.3876	0.3164	0	0.2164	0.348	0.1537	0.4017	0.2214	0.3562	0.381	0.1582	0.3381	0.4637	0.2601	0.5689	0.2611	0.1862	1.1321	0.4411	0.42	0.3308	0.4407	0.3461	0.6016	0.4264	0.4849	0.3365	0.3788	0.4012	0.2151	0.34	0.4944	0.2852	0.3147	0.431	0.6625	0.4563	0.1352	0.404	0.9393
556.2775_3.5908	0.1868	0.9995	0.7591	0.8088	1.001	0.3421	0.5273	0.3682	0.42	0.1489	0.4642	0.3492	0.3917	0.3608	0.1287	0	0.3485	0.3895	0.457	0.1697	0.6025	0.3145	0.3895	0.631	0.6434	0.203	0.9777	0.5525	0.1395	0.5979	0.4193	0.02	0.5766	0.3371	0.6955	0.3424	0.3289	0.4799	0.2687	0.4659	0.44	0.2814	0.3509	0.2858	0.7322	0.2778	0.0885	0.955	0.5241
556.2764_1.0473	0.1634	0.9378	0.7765	1.1107	2.2234	0.5517	0.5302	0.7009	0.3981	0.3206	0.4361	0.2207	0.4129	0.2339	0.5778	0.3437	0.7614	0.6222	0.3705	0.3116	0.4565	0.6291	0.2771	0.7959	0.545	0.206	1.3165	0.7299	0.7012	0.7677	0.4846	0.1876	0.8555	0.3261	1.0802	0.5601	0.8778	1.0196	0.6043	0.3101	0.5764	0.3767	0.5715	0.3815	1.0475	0.3642	0.499	1.0802	0.6888
556.2763_1.5557	0.2372	0.7301	0.8285	0.6483	1.812	0.4587	0.5024	0.599	0.1866	0.4425	0.3195	0.2325	0.5731	0.273	0.4794	0.5167	0.6118	0.5913	0.467	0.6888	0.7134	1.1225	0.4473	0.7295	0.2732	1.0586	1.139	0.98	0.5894	0.9048	0.8602	0.3972	0.9257	0.8083	0.45	0.7017	0.3997	0.8393	0.795	0.3503	0.6844	0.5995	0.5639	0.3257	0.8429	0.5625	0	1.1274	0.5939
556.276_2.5727	0.196	0.828	0.49	0.5716	0.0541	0.211	0.4222	0.3257	0.4412	0.3075	0.1407	0.1049	0.2632	0.2065	0.1213	0.1972	0.2147	0.2855	0.225	0.1992	0.3067	0.524	0.3025	0.4823	0.271	0.2116	0.655	0.6708	0.4602	1.0338	0.3109	0.1347	0.6961	0.6561	0.4872	0.3709	0.1337	0.4861	0.54	0.2769	0.3659	0.2645	0.2006	0.3077	0.5714	0.0846	0.2876	0.59	0.6492
556.2754_3.0812	0.2521	0.9472	0.2947	0.3612	0.731	0.3796	0.4697	0.4828	0.3826	0.3773	0.2609	0.2371	0.3301	0.2897	0.3993	0.2473	0.1422	0.2221	0.568	0.0869	0	0.5834	0.245	0.3637	0.383	0.3919	0.9253	0.4546	0.4156	0.4866	0.2297	0.0548	0.3996	0.3123	0.2771	0	0.2638	0.6217	0.6244	0.3343	0.2008	0.3083	0.3189	0.2433	1.4116	0.4871	0.2535	0.6807	0.3726
556.157_1.8601	0	0	0.0373	0.033	0	1.5308	0	0.0959	0	0	0	1.1972	0.0303	0	0	0	0	1.0568	0	1.8965	0	0.0899	0.4732	0.0886	0.0703	0	0.2182	0	1.8574	0	0.7698	0.2713	0	0.0151	1.5559	0.0784	0	0.2929	0	0	0.042	0.2569	0.1405	0.1471	0.0192	0.238	0	0.0624	0.0848
243.1816_2.2308	0	0	0	0	0	3.347	0	0	0	0	0	0	0	0	2.4282	0	0	0	0	0	0	0	0	0.1749	0	1.4824	0	0	0	0	0	0	0	0	0	0	2.4915	0	0	0	0	0	0	0	0	0	0	0	0
243.1709_1.9899	0	0	0	0	0	0	0	0	0	0	0	0.6885	0.8407	0.4913	0	0	0	0.8256	2.9863	3.21	0.5998	0	0	0	0.3531	3.1289	0	0	0.167	0	1.4805	0	0	0	1.1092	1.0067	0	0	1.4059	0.189	0	0	1.3293	0	0	0	1.2212	1.7976	3.0003
243.1501_2.3615	1.7565	4.8274	0.5343	2.8847	1.3725	2.2251	0	0	0	0	3.1453	2.6631	1.5259	2.2683	3.3497	4.1603	1.993	2.4828	0.1105	3.1864	0.2727	0	4.0804	0.4321	0	0.8767	0.101	0.4415	1.4732	0	2.7165	1.6737	0.5902	2.5195	2.5246	0.7427	2.653	0.3939	1.6119	0.6255	0.707	26.485	1.5521	2.7966	0	1.5845	0.3719	1.0937	1.247
243.1351_1.9708	0.5974	0	0	0.291	1.4617	0	0	0	0.0517	0	0.1669	0	0	0	0.7847	1.6432	0	0	0.3431	0	0	0	0	0	0	0	0	0	0	0	0	1.0366	0	0	0	0	0	0	0	0	0	0	0	0	0	0	0	0.8158	0
243.1351_2.873	0	2.3443	0	0	1.0998	0.7639	1.4565	0.5793	0.5742	0.6129	0.2605	0.2906	0	0.2317	0.2631	0.5351	0.7136	1.0892	0.4487	0.396	0.5613	0.6797	0	0.9534	0.8175	0	0.5978	0.9204	0.5791	0.6644	0	0	1.1302	0	0	1.3062	0.2953	1.1845	1.0869	1.1103	0.6386	0.6722	0.8575	0.8697	0.6905	1.0724	1.5477	0.8069	1.5603
243.1348_2.1266	5.3622	5.9042	12.9077	3.4267	16.5574	10.7937	32.0498	8.7471	11.7251	8.5037	2.4362	3.4485	3.0961	0	1.8895	5.1332	3.8617	7.6737	2.7631	0	3.483	7.8418	3.5278	9.1414	16.256	11.1669	0	6.4438	7.0545	13.8225	3.5749	4.2241	10.0713	11.3118	4.1902	12.1314	3.4802	7.7801	0	19.1432	7.3184	6.0411	5.0516	9.2211	6.0639	20.215	36.5206	9.7439	29.8106
243.1347_2.0478	3.9722	0	0	3.0121	10.9499	5.8931	0	0	0	0	1.1825	1.3896	0	0	1.0271	1.498	0	3.1529	1.4454	0	2.5659	0	0	5.8864	5.0798	9.0851	0	0	4.7186	5.7044	1.997	0	0	4.1774	0	7.5466	2.6656	4.8538	0	7.1982	4.8743	0	4.0124	4.8722	0	6.983	12.1013	6.2693	12.1885
243.1344_1.8661	0	0	0	0	0	1.9326	0	0	0	0	0	2.7678	0	3.0264	0	4.6626	1.1565	0	1.5171	4.4937	0	0	0	0	0	0	0	0	0.4142	0	0	3.9759	0	0	0	0.0851	0	0	0	0	0	0	0	3.0294	0	0	0	0	0
243.0885_3.7384	11.9957	29.8607	14.0809	18.003	17.9098	13.5342	8.9381	11.5429	10.6763	8.3745	13.478	9.8285	10.9431	10.8351	12.4574	14.0702	11.796	16.666	14.8032	12.2297	14.1966	7.877	14.6989	8.225	9.296	9.2052	7.0529	8.8948	7.1923	8.3751	8.5734	11.3605	10.067	9.4176	12.0979	6.2393	13.9873	5.612	8.9815	9.6585	9.4596	8.3081	9.708	9.5063	13.0487	12.6611	7.9672	9.5008	10.6241
242.1878_2.1838	0	0	0	2.157	0	0	0	0	0	1.3059	0	0	0	0	0	0	0	0	0	0	0	0	0	0.168	0	0	0	0	0	0	1.755	0	0	3.3389	0	0	0	0	0	1.3942	0	0	0	2.4683	1.733	2.1186	0.9844	0	0
242.1864_2.027	28.7718	33.8003	4.1501	49.3974	2.3041	0	35.5587	22.526	35.0727	41.7252	0	0	26.8385	0	0	0	0	0	0	2.3039	0	23.405	0	34.8995	45.218	17.4227	24.9614	20.6078	0	24.118	46.6968	61.0075	34.9919	45.9143	0	18.1509	0	28.0812	38.8986	26.9205	29.8578	107.787	39.5128	57.3447	37.1491	56.0696	24.43	39.6967	42.9425
242.1762_4.6688	0	0	0	0	0	0.9713	0	0	0	0	0	0.4192	0	0	0.101	0	0	1.083	0	0.4094	0.2227	0	0.3149	0	0	0	0	0	0.5273	0	0	0	0	0	2.1552	0	0	0.0133	0	0	0	0	0.0481	0	0	0	0.0266	0	0.0589
242.1755_3.2626	0.1146	0.1476	0	0	0	0.7161	0.5406	6.1519	0.5415	1.6673	0.4768	0.538	0	0.0467	0.4524	0.1297	0.112	0.6547	0	0	0.9878	1.2602	0.315	0	0	0.5669	0	1.1396	0.5485	1.6764	0.2279	0.4414	0.9465	0.2033	0.7244	0.9121	0.5431	1.3845	0	0	0	0	0.2537	0	0.2869	0.2018	0.5077	0	0
560.3346_5.8557	34.8344	6.2013	19.0617	64.9458	32.398	78.5705	27.834	21.6323	52.6334	23.2893	77.5	96.4007	58.7581	64.4493	37.5385	47.7293	62.1591	48.7021	23.6626	145.001	65.2203	12.6945	88.8189	26.0096	71.205	22.2034	5.2007	14.9211	23.7701	10.4294	65.3387	90.2031	24.8898	20.9119	41.6745	11.4714	39.4773	27.2595	70.5481	55.2326	61.8907	87.912	65.6442	40.6152	40.2356	38.1728	15.3571	49.8596	29.6109
560.3346_5.9229	35.4632	0	0	0	0	0	27.834	9.7293	0	0	29.5908	0	25.9575	22.6519	37.4945	0	0	0	0	0	0	0	32.0652	0	0	21.9807	9.0846	0	0	0	0	0	0	0	17.1816	11.4714	38.8016	0	0	0	0	0	0	0	0	0	4.5812	0	0
560.334_5.7474	5.4334	0	0	8.6257	14.999	7.5455	3.2156	0	0	0	0	7.2455	0	0	0	0	0	6.2505	0	6.2869	5.9455	1.2132	7.3816	0	3.5276	0	0	0	5.0336	1.5803	4.8443	0	2.8072	0	0	1.9781	0	9.282	0	0	0	5.857	4.1281	0	0	5.0031	2.306	4.1046	0
559.1812_1.8423	0.7139	0	0	0	0	0	0	0	0	0.1096	0	0.5911	1.4227	0.6611	0	0.9846	0.4611	0.4441	0.7185	0.3865	0	0.0678	1.0949	0.723	0.5753	0	0.3532	0.2347	0.2141	0.0502	0.5031	0.575	0.4357	0	0.2957	0	0	0	0	0.9258	0	0	0	0	0	0	0	0.0551	0
245.1494_2.0884	0	0	0	0	0	0	0	0	0	0	0	0	0	0	0.18	0	0	0	0	0	0	0	0	0	0	0	0	0	0	0	0	0	0	0	0	0	0	0	0	0	0	0	0	0	0	0	0	0	0
245.1291_2.978	0	0	0	0	0.6091	2.5712	0	0.3867	0	0	0.6191	1.0459	0	0.2935	0.5399	0	0.6031	1.7443	0.0918	0.7367	0.7291	0.4723	0.659	0.355	0	0	0	0	1.2964	0	0.2238	0.2787	0	0.1245	1.4959	0.6686	0	0	0	0	0	0	0.1502	0	0	0.3083	0	0.1922	0.1517
245.1288_3.4469	0	0	0.8364	0.3536	0.4668	0.5388	1.4201	0.5201	0	0	0	0.435	0.6154	0	0	0.8924	0.4755	1.0958	0	0	0.5447	0	0.2137	0.5137	0.3318	0.2096	0.6283	0.9101	0.6087	0.7256	0.5725	0.4781	0.8476	0.6335	3.2422	0	0	0.5761	1.4732	0.4459	0.6602	0.3644	0.7245	0.2615	0.7349	0.2675	0.2338	0.4053	0.395
245.0825_6.4474	0	0	0	0	0	0	0	0	0	0	0	0	0	0	0	0	0	0	0	0	0	2.4383	0	0	0	0	0	0	0	1.0264	0	0	0	0	0.7275	0	0	0	0	0	0	0	0	0	0	0	0	0	0
245.0799_1.8372	1.8894	5.5185	0	0	0	0	0	0	0	0	0	0	0	0	0	0	0	0	0	0	0	0	0	1.0113	1.1025	1.3687	4.314	2.2003	0	0	0.6821	0	3.0191	1.9613	2.6192	0.8034	0	0	0	1.1815	1.4616	0	0	0.7795	5.9274	1.07	0	0	0
245.0423_2.2618	0.6615	0	0	0	0	0	0	0.0304	0	0.0297	0.8877	0.6434	0.7298	0.979	0	1.2029	1.1161	0.6658	1.1717	0.4619	1.8803	0	1.5254	0.3804	0	0.2636	0	0	0.1797	0.0615	0.3679	0.4715	0.0985	0	0.2185	0.1131	1.0245	0	0.4995	0.4829	0.06	0.6371	0.1472	0.3814	0	0.2377	0	0.0757	0.0681
244.1918_4.9661	2.0115	7.0038	4.5106	6.5396	7.7531	2.7149	3.4718	2.7261	2.9663	3.2503	1.8907	1.8234	2.6585	2.565	2.0319	2.4636	2.614	3.5887	6.0743	2.4085	3.5837	8.2613	3.2321	3.1186	3.1443	2.2506	7.7307	5.661	3.9763	7.5174	3.4545	2.6761	5.0991	15.8406	5.163	2.0379	2.3071	7.1473	3.4832	1.9637	4.5666	2.8288	4.8935	4.8572	6.1584	4.552	1.9097	4.7563	6.0782
244.1917_5.5495	0.3081	0	0	0	0	0	0	0.101	0	0.4121	0.0656	0	0.3328	0	0	0	0	0	0	0	0	0	0	0	0.4056	0.5936	0	0	0.0804	0	0	0.2907	0	0	0	0	0	0.2162	0.0912	0.0429	0	0	0	0.3255	0	0	0.5239	0	0
244.1554_4.2411	0	0	0	0	0	0	1.2139	0	4.1142	2.6787	0	0	0	0	0	0	0.7525	0	0	0	0	0	0	0	0	0	0	0	0	0	0	0.7485	0	4.4269	0	0	0	0	0	0	0	0	4.9327	0	2.939	0	0	4.4077	0
244.1554_2.4366	1.1449	0	3.501	1.6062	0	0	0	1.6614	1.671	0	0	0	0	0	0	0	0	0	0	0	0	1.8891	0	0	0	2.6036	0	0	0	0.4695	2.276	0.9478	1.6242	1.7806	0.6592	0	0	1.3633	2.8075	2.2177	3.989	3.2815	3.5258	0	3.2923	1.1662	1.6466	3.7881	2.4252
244.1552_3.573	0.3564	0.5207	0.3064	0	1.2246	1.1272	1.6162	2.1786	4.2395	2.032	0.6597	1.0289	0.2236	0.2586	0.655	0.4772	0.6646	1.376	0.6342	0.8711	1.4607	1.013	1.1503	0.2426	0.8065	0.6221	0	1.1057	0.4915	0.6367	1.0164	0.6116	2.4427	4.0485	1.269	0.577	0.7233	0.3416	0.4704	1.0894	0.9722	0.1255	1.3628	0.6214	2.5652	0.6495	0.8849	3.0303	0.7535
244.1551_4.112	0.5141	0.7201	0	0	0	0	2.9342	0	5.6294	5.8194	1.1158	1.6176	0.8879	0.5513	0.3855	0.8333	0	0	0	1.4087	0	0	0	0	1.7718	1.2148	0.116	0	0	0	0	2.1878	0	5.3025	0	0	1.2286	0	1.1726	0	0	0	2.6796	0	2.9545	0	0	4.7694	0.641
244.1381_4.8588	0.9096	1.4388	0.2836	0	0	0	0	0.123	0.4421	0	0.5936	0.302	1.9025	0.3693	0	0	0.5172	0	4.0664	0.4363	1.9536	1.384	0	0.292	0.968	0.6592	1.8306	0	0	3.3148	0	0.4759	0.8425	1.026	1.8758	0.2747	0.5228	2.5534	0.6623	0.721	1.9053	0.9324	0.6113	4.3515	0	0.4001	0	0.5142	0
244.0936_1.2219	0	2.4313	0.2119	0	0.9276	0.701	2.7242	3.922	2.0809	0	0	0	0	0	0	0	0	0	0	0	0	0	0	0	2.2368	0.357	0	0	0	2.2626	0	0	0	0	0	0.7661	0	0	0	1.7597	0	0	0	0	0	0	2.6088	0	0
572.1526_1.8503	0	0.0211	0	0.0538	0.0246	0	0	0	0	0.0917	0	0	0	0	0	0	0	0	0	0	0	0.0778	0.1516	0	0.0088	0	0	0.0166	1.3004	0	0.451	0.0129	0	0	0.6959	0.0798	0	0.2186	0.0387	0.0174	0	0.1107	0	0.0882	0	0.1967	0	0	0.0235
570.3399_3.9801	0	0	0	0	0	0	0	0	0	0.3466	0	0	0	0	0	0	0	0	0	0	0	0	0	0	0	0	0	0	0	0.3121	0	0	0	0	0	0	0	0	0	0	0	0	0	0	0	0	2.964	0	0
570.3385_4.0444	0	0	0	0	0	0	0	0	3.0914	0	0	0	0	0	0	0	0	0	0	0	0	0	0	0	0	0	0	0	0	0	0	0	0	0	0	0	0	0	0	0	0	0	0	0	0	0	11.2476	0	0
568.3593_6.2459	0.1909	0	0	0	0.0665	0.2535	0.1465	0.4926	0.0755	2.1979	0.5502	0.3144	0.3817	0	0.074	0.753	0.5441	0	0.5615	0.1973	0.5665	0.5522	0.6205	0	0.1887	0	0	0.8576	0	0	0	0.45	1.0425	0.2743	0.067	0	0	0.0535	0.2006	0.176	0.5021	0.423	0	0.458	0	0	0.2204	0	0
567.1894_1.8413	0	0	0	0	0	0	0	1.4746	0	0.0514	0	0	0.0951	0.0405	0	0	0	0.0285	0	0.0508	0	0.8661	0	0.0406	0.0479	0	0	1.9303	0.0969	0.6652	0	0	0.0566	0.0249	0	0.1034	0	0	0.0416	0.2631	0	0	0.1925	0.0175	0	0	3.5845	0	0
565.3422_5.9257	0	0	0	0	0	0	0	0	0.1595	0	0	0.1484	1.2234	0.3018	0	0.301	1.4176	0.5752	1.6045	0	1.6611	0	0.2311	0.5734	0	0.9519	0.9097	0.1258	0.2592	0	0	0	0	0	0.101	0.0861	0.2711	0	0	0.0509	0	0.6259	0	0.4182	0	0	0.2471	0	0
564.3595_3.176	0.853	2.1411	0	0.2613	1.1376	0.9962	1.097	0.9418	0.4359	0.929	0.8309	0.6412	0.7987	0.709	1.1746	0.8328	1.1249	0.3999	0.7956	0.581	1.2495	1.18	1.1283	0.9754	0.5146	1.0016	1.3495	0.7099	1.1499	0.9494	0.6379	0.5999	0.3685	0	1.13	0.4701	0.7324	0.8489	0.6774	0.6817	0.5888	0	0.4433	0.4221	0.8668	0	1.0014	0.9378	0.7216
564.3353_5.9226	0.5724	0	0	0	0	0.3232	0	0	0	0.2115	0.3779	0.598	4.4383	2.0152	0	1.2808	4.0322	1.4649	5.7973	0.3271	4.1151	0.0881	1.2431	2.0956	0.518	3.5102	2.0138	0	0	0	0	0	0	0.2857	0.7078	0	2.2588	0.3587	0	0	0.6495	1.4894	0.6834	1.5744	0.3214	0	1.451	0	0
564.3109_4.7116	0	0.0984	0.3015	3.2152	2.011	9.1294	0	0.6171	4.2835	0	3.539	10.2227	0	0.0633	1.9607	0.1185	0.6273	4.4936	0.0285	3.2561	1.7592	0	5.4232	0	0.1538	0.7316	0.022	0	4.5041	0.0615	4.8077	0	0	0	6.2045	0	0.5785	0	0.799	0.2091	0	0	0.7873	0	0	0.38	0.8193	3.1262	0.3322
564.1365_1.8305	0	0	0.7122	1.0791	0.5948	0	0	0	0	0	0	0	0	0	0	0	0	0	0	0	0	0	0	0	0	0	0	0	0	0	0	0	0	0	0	0	0	0	0.0828	0	0	0	0.8663	0	2.5047	0.8307	0	1.207	0.8463
563.3251_5.0358	0	0	0	0	0.3589	2.7685	0	0	0	0	0.3791	3.8843	0	0	1.6772	1.0573	0	0.4314	0.0565	8.2885	0	0	6.7284	0	0	0.0595	0	0	0	0.1251	1.3827	2.6123	0.2768	0	0	0	0.2393	0	0	0	0	0	0	0	0	0.4726	0	0	0
562.3197_6.5796	0.387	0	0	1.7802	0	0	0	0	0	0.7463	0.3991	0	3.0931	2.0429	0	1.9788	2.6493	0.4502	5.196	0	5.3885	0	0.414	0.8172	0	3.3089	0	0	0.53	0	0	0	0	0	0	0.2647	1.5468	0	0.4603	0	0	0	0.9865	1.556	0	0	1.3661	0	0
246.1438_1.5487	0	0	0	0	0	0	0.4236	0	0	0.968	0	0	0	0	0	0	0	0	0	0	0	0	0	0	0.1898	0.1237	0	0	0	0	0	0	1.0729	0	0	0	0	0	0	2.5761	0	0	0	0	0	0	3.2341	0	0.4655
246.1354_1.8398	0	0	0	0	0	3.407	1.2641	2.6221	1.9004	1.6569	2.0084	2.2083	0.5228	1.0309	1.6294	1.4056	1.2343	2.5479	0	4.3276	0	1.1721	1.1058	0.9509	2.2527	0	0	1.7558	4.1889	0.8746	1.3557	0	0	0.7829	2.5911	1.0546	0.953	1.6733	0	1.0753	1.6312	0	0	1.8883	1.2748	1.4732	0	0	0
246.1168_4.6394	24.6735	1.0688	16.6423	32.7596	4.6144	10.9696	5.1707	7.0341	28.4388	6.1319	41.4252	29.2514	50.4057	21.096	18.1466	34.0779	33.7382	22.3481	41.9599	29.0266	47.459	2.1544	46.4776	27.92	32.2569	42.3488	1.6532	1.2527	8.0454	2.3589	28.213	31.2093	7.0936	4.2122	4.8897	9.9148	43.5663	2.8128	34.2753	33.4512	24.9526	41.0769	26.4079	18.6075	10.6815	19.36	10.1547	19.674	13.7567
246.1168_4.9587	19.9996	0	12.8307	23.1381	1.9862	7.9178	4.2214	5.2364	23.6992	5.1535	28.6534	21.4101	36.2236	16.5742	11.8602	25.2246	25.8116	16.2061	29.2832	19.0796	32.4648	1.6824	31.9906	19.0879	22.5267	30.5294	0	0	5.4036	1.8066	18.7851	22.5453	5.1837	3.8951	3.9676	6.591	29.5319	2.8699	23.7433	25.6113	18.2813	31.1591	22.7832	12.1533	10.2391	13.4349	7.4411	14.1183	8.7822
246.1167_5.3714	8.6522	0	6.336	12.068	1.9556	3.9807	1.7839	1.4836	8.0127	0	15.9757	10.3937	17.8874	5.9539	6.3014	12.6926	12.0533	7.2902	15.9283	8.6198	13.9559	0	15.9283	8.5467	8.6779	14.226	0	0	2.9332	0.5579	10.2474	11.2748	2.1888	0.9413	1.9648	2.8817	13.6213	0.8642	10.4994	12.2799	8.5614	14.4872	8.9995	6.1858	2.8683	5.7168	3.4391	6.5224	4.1947
246.1156_4.7298	0	0	0	0	0	0	0	0	0	0	0.6044	0	0	0	0.6202	0	0.4434	0.3649	0	2.6862	0	0	0	0.4288	1.6707	0.1203	0	0	0	0	0	0.4692	0	0	0	0	0	0	0	0.4624	0	0.9657	0	0.9302	0.3947	2.6385	1.0718	0.3905	0.2772
246.0605_5.9128	0	0	0.2621	0.1055	1.1061	0	0	0	0	0	0	0	0	0	0	0.0152	0	0.1546	0.0156	0	0.0715	0	0.0264	0	0	0	0	0.0274	0.4491	0	0	0	0.0232	0.0302	0.0191	0	0	0	0	0.0152	0	0	0	0	0	0.2035	0	0.233	0
245.2266_6.0403	0	0	0	0	0	0	0	0	0	3.529	0	0	0	0	0	0	0	0	0	0	0	0	0	0	0	0	0	0	0	0	0	0	0	0.0818	0	0	0	0	0	0	0	0	0.1103	0	0	0	0	0	0
245.1867_2.5297	0	0	0	0	9.2728	0	12.429	0	3.6565	3.9982	0	0	0	0	0	0	0	0	0	0	0	0	0	0	0	7.0419	0	0	0	0	0	2.0543	0	3.7839	0	0	0	3.963	0.7394	0	0	0	0	0	0	8.4324	8.9698	0	11.0543
245.1867_2.6949	4.1424	0	0	0	0	5.071	43.0131	13.2165	8.0118	11.7642	0	0	0	0	0	0	0	0	2.1939	0	0	21.4065	0	3.0011	15.6827	18.8671	0	11.3523	0	28.4173	0	0	28.5422	15.6867	0	0	1.8694	11.3395	0	19.5533	9.8927	0	0	8.0936	0	0	68.975	9.7938	19.9129
245.1866_2.809	0	0	0	0	0	0	22.7619	0	1.2878	0	0	0	0	0	0	0	0	0	0	0	0	12.5797	0	1.6253	1.78	0	0	3.0389	0	20.1584	0	0	17.5609	8.9772	0	0	0	1.9267	0	1.6969	0	0	0	0.5269	0	0	19.2948	2.0966	3.8849
245.186_2.6222	0	0	0	0	0	0	0	0	0.265	2.1575	0	0	0	0	0	0	0	0	0	0	0.0561	0	0	0	0.0286	0.6451	0	0	0.0505	0	0	0	0	0	0.1036	0	0	0	0	0	0	0	0	0	0	0	3.3214	0	0
245.1856_3.3626	0.1484	0	0.7184	0.9861	0.246	0	1.6449	2.4875	0.5084	2.1798	0.2083	0.0701	0.1609	0.3897	0	0.5118	0.2382	0	0.1566	0.1449	0	0	0	0	0.8788	0	0.2801	1.9306	0	0	0.7174	0.3131	0	0.1554	0	0	0.037	0	0.1728	0	0	0.4435	0	1.2245	0	0	0	0	0
245.1523_1.8902	1.3516	0.9332	0.188	0	0	0	2.3382	2.8439	1.7533	0	0	0	0	0	0.7048	0	0.1904	0	0.2816	0	0	0.3131	0	0	2.4462	0	1.1716	0.7324	0	1.9319	0	0	1.0317	1.5509	0	0	0.611	0	0	0	0	0	0.0877	0	0.3578	0	1.4855	0	0
575.5001_6.3048	0	0	0	0	0	0	0	1.1287	0	0	0	0	0.0907	0	0	0	0	0	7.0153	0	0	0	0	0	0.9437	0	0	0	0	0	0	0	0	1.3404	0	0	0	0	0	0	0	0	0	0	0	0	0	0	5.744
575.4997_6.524	0	0	0	0	0	0	0	0	0	0	0	0	0	0	0	0	0	0	0	0	0	0	0	0	0	0	0	0	0	0	0	0	0	0	0	0	0	0	0	0	0	0	3.4045	0	0	0	0	0	0
247.1703_4.785	0.0772	0	0	0	0	0	0	0.2241	0.1074	1.893	0	0	0	0	0	0	0	0	0	0	0	3.2111	0	0.608	0.5012	0	0	0.1771	0	0	0	0	0	0.1482	0	0	0	0.191	0	0.1765	0	0	0.3073	0.4343	0	0	0	0	0
247.1306_1.8178	0	0	3.1031	0	0	0	0	0	0	1.926	0	0	0	0	0	0	0	0	0	0	0	0	0	2.3549	0	0	0	0	2.2662	1.8864	1.4056	0	2.0832	0	0	1.9764	0	4.1154	1.2927	1.9659	0	0	1.3596	2.2664	3.4746	2.8887	0.2151	3.1743	8.1423
247.1298_2.1041	9.2692	7.3018	16.5272	11.0287	23.9552	19.3788	20.0877	7.8052	9.127	6.3681	7.0237	11.6579	3.2135	12.2687	4.6491	18.5297	9.2702	19.153	6.7457	11.9201	7.3688	7.663	9.2299	9.0309	9.2166	13.3264	6.038	7.9118	5.2127	7.395	10.9805	4.6964	6.7304	3.3105	12.6999	18.1905	13.4399	4.949	7.3384	10.5015	14.6093	5.9832	9.0731	8.2961	7.1771	24.1212	27.2216	8.5856	20.4811
247.1295_1.0593	0	0	0	0	0	0	1.2091	0	2.9243	0	0	0	0	0	0	0	1.041	0	0	0	0	0	0	0	0	0	0	0	0	0	0	0	0.3945	0	0	0	0	2.0996	0	0.8364	0	0.871	0	0.963	0	0	0	0	0
247.1294_2.1754	1.4326	0	0	0	0	1.1575	1.5727	1.9374	0	0.4531	0	0	0	0	0	3.9993	0	0.9544	2.4512	0	0.5812	0.0873	0	2.9196	0	0.6663	0	0	0	0	0	0	0	0	0.7198	0	1.7604	0	0	0.2468	0	0	0	0	0	0	0.4248	0	0
247.1293_1.4575	0	0.6951	5.9772	0	2.8966	1.8384	10.0841	4.3774	5.6526	5.4837	0	0	1.3325	0	0	1.474	0	1.4379	0.4173	0.6086	0.2537	0.9096	0.1303	0	5.0758	2.27	0	0	0	0	0.8473	0	0.6169	2.5295	0	0	0	6.3777	0	0.8624	0	0.5838	0.2358	7.3818	0	0	4.028	0	10.1814
247.1292_1.5571	0.2196	0	0.6063	4.4462	0	0	0	0	9.6315	1.7265	0.5125	0	0	0	0	2.214	0	0.2843	2.3925	0.4776	1.7627	0	0	0	13.0546	0	0	0.3349	0	3.823	2.5881	4.5859	0	6.1339	0	0.983	0	4.947	3.2959	4.818	4.7102	3.1563	0.72	1.4003	0	0.9431	0	1.3845	1.5526
247.1289_1.8993	5.5732	11.0598	0.825	6.4055	2.6543	0	8.8001	7.4654	5.4738	7.7434	3.0921	0	4.1861	4.8425	0	1.8909	0	0	8.0134	0	2.0645	2.9224	0	7.6693	3.5696	2.5345	0	3.3087	0	4.1313	6.3791	3.4616	8.8165	3.4225	0	1.9764	0	1.6817	5.7739	6.88	0	4.3479	5.2641	7.205	2.4304	0	6.7072	0	0
247.0584_2.7614	0.0531	0	0.1021	0	1.3205	2.3155	0	0	0	0.496	0.8506	1.6255	0.1944	0.2601	0.8399	0.3395	0.9894	6.2001	0	0.8192	3.0922	0.3764	1.4142	0.7012	0	0	0.0477	0.1458	3.1996	0.1976	0.3166	0.2218	0.1886	0.0577	1.6325	1.1819	0.7814	0.186	0.1625	0	0	0.1182	0.2494	0	0.5282	0.2001	0.8131	0.641	0.6986
246.171_2.5899	51.2842	51.9266	99.9931	79.6746	25.3276	110.84	71.6459	49.4548	44.4712	33.943	214.288	105.82	73.9592	54.163	137.379	103.436	137.806	172.246	25.3884	294.922	103.138	57.7489	160.103	66.8929	39.7523	70.8214	36.8615	63.2541	161.918	23.2057	66.9834	115.848	108.783	21.1141	183.054	36.7665	95.1745	46.2968	133.346	76.404	57.9036	99.884	136.151	55.4915	30.6336	257.445	24.54	112.988	57.9458
246.171_2.6498	0	12.8002	12.4616	2.695	3.2964	2.4673	12.2803	8.6414	6.4171	3.0492	3.7804	3.3394	0	0.5731	0	0	3.4498	0	2.878	0	0	2.4832	2.9087	0	4.9649	3.7663	0	7.048	2.9364	10.0402	11.8233	0	4.6449	6.8827	0	1.7108	1.8323	5.4537	2.1881	5.2549	14.0869	0	15.7107	2.3628	68.6892	6.6462	7.6472	18.7073	6.3921
246.153_5.1161	22.9612	73.731	18.9902	18.5239	7.382	15.5968	9.1815	8.8731	8.1354	20.4615	18.141	15.1333	59.6016	36.4428	16.8449	40.4443	43.0829	42.9376	122.061	13.1712	81.549	214.886	34.3992	43.1605	20.7696	27.9032	64.9569	22.1317	22.329	221.374	6.7372	9.3237	42.8012	106.727	128.171	8.4461	32.7451	169.046	18.6572	9.8089	23.22	22.2156	18.2476	51.7537	26.319	7.1432	17.8737	9.8807	12.3533
246.1451_1.0741	0	0	0	0	0	0	0	0	0	0	0	0	0	0	0	0	0	0	0	0	0	1.0145	0	0	0	1.3295	0	0	0	0	0	0	0	0	0	0	0	0.8311	0	0	0	0	0	0	0	0	1.3791	0	1.302
246.145_2.0152	2.4192	0	7.2458	2.2888	8.3875	2.121	10.5655	8.2727	3.0045	6.7962	0	0	0	0	0	0	0	0	0	4.0632	0	4.8475	0	4.8425	5.6186	5.5067	0	9.1779	3.1921	8.2184	0	1.8307	5.8456	4.9957	0	6.3705	0	6.2478	0	7.0141	4.3179	3.2198	3.8084	3.8574	4.3941	8.4607	12.997	6.1302	8.6287
577.5164_4.1381	0	0	0	0	0	0	0	0	1.6864	0	0	0	0	2.4331	0	0	0	0	0	0	0	0	0	0	0	0.0235	0	2.7675	0	0	0	0	0	0	0	0	0	0	0	0	0	0	0	0.361	0	0	0	0	0
577.3647_4.0006	0.3271	0	0.9061	0.3262	0.865	0.8219	0.4417	0.813	0.2997	0.1545	0.3189	0.3445	0	0.5813	0.493	0.54	0.8689	0.2908	0.4993	0.494	0.3601	0.5484	0.59	0.5103	0.2541	1.0402	0.6179	0.6033	0.8176	0.7409	0.8645	0.3664	0.7145	0.6634	0.9005	0.513	0.3958	0.3952	0.527	0.8718	0.4914	0.1844	0.857	0.6091	0.2126	0.6475	0.379	0.668	0.4867
577.3189_5.479	0	0	0.1539	5.3118	0	0.0497	0	0	0	0.0769	0	0	0	0	0	0	0.1249	0.0875	0	0	0.1806	0.0776	0.1199	0.0565	0.0594	0	0.0715	0	0.0431	0	0.0865	0.7292	0	0.0973	0	0	0	0	0.0404	0.0846	0	0.0588	0.15	0	0	0	0.0153	0	0
576.3321_5.232	0.1445	0	0	0	0	0	0	0.8374	2.4457	1.3689	2.1886	0	0.639	0	0	0.9261	1.2266	0	0	3.2963	4.5757	0	0	0.5065	0.9157	0	0	0.4724	0	0	1.3845	3.9426	0.5611	0.533	0	0	0	0	1.0268	3.2583	1.3629	1.2315	1.8685	0.6917	0	0	0	0.652	0
576.3299_5.4882	0	0	0.2124	0.5522	0	0	0	0.8708	1.6607	1.6479	1.583	1.5806	1.3718	1.4892	0	0.5883	1.0852	1.0747	0	2.2607	2.6472	0.4654	1.7891	0.5506	0.9995	0.7974	0	0.3563	0	0	1.2434	2.4371	0.3698	0	0.9437	0.2787	0.9873	0	1.3293	2.3745	1.6923	1.8652	1.3593	0.4983	0	0	0	0.6886	0.4108
249.1496_6.1005	39.3175	1.5388	64.8365	117.382	222.626	103.469	22.1227	13.0552	22.0388	11.1453	66.9027	99.5651	20.8344	48.4017	81.7084	57.4778	47.1456	169.025	11.4296	85.5106	93.3434	0	87.3183	43.7543	9.3754	18.667	4.6379	5.3811	217.504	6.0307	28.446	30.4282	9.5767	4.4144	272.918	40.3333	57.6355	44.301	22.2925	12.9313	7.531	13.9516	77.4492	10.9093	90.913	62.4747	17.7433	104.772	116.974
249.1494_5.0324	14.1756	1.8727	9.6825	13.7899	36.6247	31.4749	13.1834	32.9985	14.2657	27.2867	20.5318	24.6551	10.0304	11.9313	28.9029	20.3481	26.4589	61.2084	20.3219	25.6637	34.4193	21.0727	42.0966	17.3261	8.583	25.9742	1.2443	14.8721	28.2334	7.795	8.9755	8.0305	12.7224	7.8772	46.9075	6.9211	26.5484	22.0879	7.5396	9.2499	5.3175	8.5528	13.9029	7.1826	20.5868	7.643	25.3144	16.5258	18.9338
249.1493_6.2857	2.6182	0	0	5.1652	2.4247	10.5735	0	3.5445	5.812	3.2445	0	0	0	0	4.8663	0	0	0	2.8708	6.9167	14.654	2.8703	15.8618	0	0	4.4076	0	1.9973	8.9777	1.4063	0	3.4079	2.2634	0	12.3133	0	7.3746	2.2884	0	4.0158	1.8403	0	0	0	0	0	2.8323	7.0625	0
249.1471_4.2867	0.6	0	0	0	0	0	0.1541	0	0	0	0	0	0.5224	0	0.8457	0	0	0	0	0	0	0	0	0	0	0	0	0	0	0	0	0.5447	0	0	0	0	1.0055	0	0	0	0	0.1804	0	0.2016	0	0	0.3437	0.2212	0.2202
249.1277_2.0038	0	0	2.5083	0	1.8671	0	4.5075	2.158	0	1.5916	0	0	0	0	0	0	0	0	0	0	0	0	0	0	0	3.4894	0	1.8571	0	2.4036	0	0	3.589	1.829	0	1.9077	0	1.7811	0	2.549	1.0458	0	0	1.1765	0.818	0	4.6443	1.885	2.7175
249.1273_2.0916	0	0	0	0	0	0	1.5768	0	0	0	0	0	0	0	0	0	0	0	0	0	0	0	0	0	0	0.8015	0	0.5666	0	0	0	0	1.1878	0	0	0	0	0	0	0	0	0	0	0	0	0	1.4569	0	0
248.1494_1.8955	3.941	5.6431	0	2.3883	0	0	0	0	4.11	0	0	1.413	2.8647	0	3.1872	3.5356	3.1305	2.9483	2.8632	4.1885	3.7122	0	3.669	0	4.0937	5.5853	0	0	2.5022	3.2436	2.2896	2.7378	0	0	0	0	3.7256	0	0	0	0	4.8155	0	0	3.6789	0	0	4.2895	6.8764
248.1488_1.8284	0	0	0	0	0	0	0	0	0	0	0	0	0	0	0	0	0	0	0	4.1885	0	1.1302	3.669	0	0	0	0.9628	0	2.5022	0.5444	2.4554	0	1.641	0	3.6892	1.7125	0	1.1415	8.1353	2.1019	3.1038	0	4.0121	0	0	2.6901	0	4.3455	0
248.1328_3.0501	0.9927	0	0	0	0	0	0	0	0	0	0	0	0	0	0	0	0	0	0	0	0	0	0	0	0	0.1072	0	0	0	0	0.2458	0	0	0	0	0	0	0	0	0	0	0.3404	0.7611	0	0	0.0855	0	0	0
248.1323_3.5229	23.8535	0	4.7111	4.0356	0	0	0	0	4.5188	0	7.1903	6.5415	7.2407	2.5242	1.1657	3.6637	0	0	5.4329	0	5.4461	1.3975	0	3.7404	4.7093	16.5114	0	0	1.3843	0.378	1.5904	5.483	0	0	0	9.7628	4.7929	5.3347	4.2737	6.8835	3.1386	9.0599	7.5005	18.4133	0	3.8552	5.6071	0	4.6554
248.1322_3.6891	1.6193	0.4261	0	1.9584	0.9928	2.3835	0.6049	7.1448	0	5.6371	0	0	0	0	1.7007	0	4.6275	4.0816	0	1.5971	6.2444	2.1006	2.6158	0	0	1.4662	1.8129	1.5233	3.155	0.8144	1.7016	0	2.4473	0	2.2384	0	3.5504	1.7544	0	0	0	0	0	0	2.5734	0	0	1.292	0
248.0237_1.8525	6.8782	0	5.7351	0	0	0	0	0	0	0	1.3666	4.16	10.3729	7.1302	1.6693	9.3184	1.7833	0	8.2891	2.6531	5.7951	0	7.5917	2.6478	0	3.6572	2.0595	0.2004	0	0.2259	0.6545	2.0885	0	0	0	0	4.4764	0	4.7731	4.9824	3.9769	9.7182	4.2786	0.9901	0	0	0	0.1897	0
248.023_1.9281	1.7248	0	0	0	0	0.2379	0	0.7985	1.8047	0	0	0	0	0	0.8335	0	0	0	0	0	0	0	0.0193	0	0	1.0373	0.1155	0	0	0	0	0.0119	0	0	0	0	1.391	0	0	0.0637	0.0281	0.0726	0	0.0072	0	0	0.555	0	0
247.6843_4.5205	1.3488	0	0.3349	4.3789	1.1131	0	0	0.1532	1.7679	0.4667	0	0.97	0	0.617	0	0	0	0	0	0	0	0	0	0.1787	0.1102	2.2365	0	0	0.2277	0.0318	4.9608	8.0922	0	0.0729	0	0.8236	0	0	0	0	0.119	0	0.8221	0	0	0.0796	0	0	1.4726
247.6833_4.8243	4.041	0	0	0	0	1.9799	0	0	0	0	0	0	0	0	1.7364	0	0	0	0	0	0	0	0	0	0	0.2869	0	0	0	0	0	0	0	0	0	0	1.7793	0	0	0	0	0	0	0	0	0	0.4747	0	0
578.3452_4.7295	0.7443	0.0661	0.1629	0.3857	0	1.7862	2.9923	3.588	6.8607	4.2753	2.4492	2.8312	3.6751	0.9054	1.0235	0.8522	0	1.4836	0	3.497	2.6995	2.3116	3.2815	0.7576	8.5494	1.0078	0.2256	2.6359	0.132	0.2271	1.4941	5.3274	3.4508	1.6903	2.2764	0	1.4688	0	2.14	3.2495	8.2844	2.7412	2.0636	1.707	0.9799	0.3999	0.0824	0.6461	0.6821
578.3451_5.0681	0.7852	0	0	0.4312	0.1667	1.5665	2.6765	2.9479	6.7598	3.4364	2.0727	2.091	2.6952	0.6271	0.8847	0.7205	1.4413	1.4399	0.2565	2.6276	2.4977	1.4269	2.5544	0.7283	7.3053	1.6037	0.5078	2.425	0.1325	0	1.1946	4.5581	2.9606	1.4502	1.6486	0.2533	1.3859	0	1.9456	3.2228	7.537	2.8258	2.0655	1.5127	0.5114	0	0.1671	0.2957	0.4315
577.5211_4.5445	0	0	0	0	0	0	0	0	0	2.4907	0	0	0	0	0	0	0	0	0	4.9917	0	0.3499	0	0	0	0	0	0	0	0	0	0	6.833	0	0	0	0.0107	0.7728	0	0	0	0	0	0	0	0	0	0	0
577.5182_6.4643	0	0	0	0	0	0.5743	0	0	0	2.5483	4.7837	0	0	0	0	0	0	0	0	0	0	0	5.0913	0	0	0	0	0	0	0	0	0	0	0	0.1729	0	0	0	0	0	0	0	0	0	0	0	0	0	0
577.5176_6.118	0	0	0	0	0	0	0	0	0	0	0	0	0	0	0	0	0	0	0	0	0	8.6873	2.774	0	0	0	0	0	0	0	1.0106	0	0	10.5258	0	0	0.0679	0	0	0	0	0	0	0	0	0	0	0	0
251.2008_5.6496	3.6717	1.633	1.106	0	0.773	0.9745	1.4895	3.4531	3.1618	6.9279	0	0.5349	0.7715	0.502	2.5088	0	0	0	0.3796	0	1.0514	6.4208	2.0506	4.5187	0	5.203	0	1.4745	2.7184	1.628	1.0835	0.287	1.0937	0.2439	0	19.6102	0.732	4.0158	0	1.1583	0	0	0	1.0998	0	0.5297	2.6837	0	0.5243
251.1508_1.8501	0	4.5531	2.3496	6.752	1.3036	0	3.7862	2.6536	2.059	2.3012	0	0	1.2221	0	0	0	0	0	0	0	0	2.9247	0.5161	3.0025	2.954	1.0956	0	2.9869	0	2.945	1.9901	1.265	3.1749	2.7529	1.2733	2.0204	0	2.3512	3.2442	1.3156	1.397	1.4982	3.5786	1.4441	4.8519	3.2934	1.3846	3.4004	3.2432
251.1388_2.4817	0.6899	3.4041	0	1.018	0	0	1.5569	2.4689	0	1.0246	0	0	0	0	0	0	0	0	0	0	0	0	0	0	0.9484	0	0	2.6474	0	1.0997	0	0.786	0.7203	1.7719	0.2101	0	0	0.3844	0	0.513	0	0	0.2937	0	0	1.0087	0.3688	0.6721	0.7065
251.1265_4.7734	0	0	1.106	1.5718	1.5083	0	0	0	0	0.0606	0.4635	1.1484	0.3332	0	1.3813	0	1.4757	0	0	1.6306	0.451	0.3709	1.9378	0	0	0	0.1865	0	1.2125	0.5487	0.1777	0	0.2917	0	1.5427	0.6318	0	0.5016	0	0.1332	0.7428	0.1762	1.2356	0.3109	2.1361	0.8528	0	0.848	1.1836
251.0008_6.4079	3.3743	8.1714	2.8991	0.5604	0	0	2.1461	2.7238	0	2.4187	0	1.9061	2.7224	3.8793	3.1618	2.7691	2.3724	4.1437	0.6103	1.5354	0	6.2606	3.2294	3.5125	0	4.358	7.4912	0	2.8908	0	1.8008	0	3.9477	0	2.9239	1.6372	3.027	0	2.0615	2.591	0	0	2.0859	2.5888	0	0.3336	2.6518	3.8325	3.5325
[truncated: 924 more rows]
[truncated: 52 more columns]

## Sheet: Table S3
Supplementary Table S3: List of m-GWAS top significant SNP.
[truncated: 1,645 more rows]

[truncated: 1 more sheets: Table S4]
